# Supplementary material for: Association between parents’ country of birth and multicultural adolescents’ psychological well-being in South Korea: A study on depression, worries, life satisfaction, and social withdrawal
Source: PLOS Ment Health. 2025 Jun 18;2(6):e0000356. doi: 10.1371/journal.pmen.0000356 (PMC12798585; doi:10.1371/journal.pmen.0000356)
Supplement: S1 Data — Variables are coded according to the study methodology. (XLSX) [file pmen.0000356.s001.xlsx]

## Sheet: Final Codebook
Characteristics		Variables		Variables_code		Variables_coding (sub categories)
Basic data	ID	ID: Family		ID	ID
		ID: Individual (adelescent)		PID	PID
	Data	Year of survey		WAVE	YEAR	8.8th (2018yr)
	Survey	Survey participation		SURVEY1	Surv_acc	(Yes=1)
		Student participation		SURVEY2	Surv_stu	1.student only
indidual and family characterisctics	adolescent	Sex		S_GENDER	Sex	1.남성 2.여성
		Age		S_AGE	Age	__ years 913-18Yeras)	1=16,17 2=18,19,20
		Province(region1)		S_AREA1	Area1	1.Seoul 2.Gyeonggi+incheon 3.Chonchoen & Gangwon 4.Gyeongsan do 5.Jeolla & Jeju
		Residence (region2)		S_AREA2	Area2	1.City 2. medium area 3.Rural	1=city (1,2) 2=rural (3)
		School		SCHOOL	School	1.Middle school 2.High school
	Parent	어머니 연령(mother's age)		par_age_1	M_age	#세 (years)
		아버지 연령(father's age)		par_age_2	F_age	#세 (years)
		어머니 학력 (Mother's education)		par_edu_1	M_edu	1.Middle scholl or less 2.High school 3. Professional degree (2~3 years course) 4. undergarduate (4 years course) 5. Graduate degree (master/phd includes)	1. Middle school or less 2. High school 3.Professional degree (2-3 years cource)/ Undergraduate (4 years course) 4. Graduate degee(Master/PHD)
		아버지 학력 (father's education)		par_edu_2	F_edu
		Ocuupation_Mother (present)		par_job_a1	M_job	1. Manager 2. Professional and related workers, 3. Office worker 4. Service realted worker 5. Sales person 6. Skilled worker in agriculture, forestry and fishery 7. Technicians and related technical workers 8. Persons engaged in device, machine operation and assembly 9. Simple labor worker 10. Soldier 11. Classification other than occupation (students, housewives, etc.) 12. Occupational classific…	1=Professional or experts (1-3); 2=skilled worker(4-6); 3=technician or labour (7-10); 4=others (11-12)
		Ocuupation_Father (present)		par_job_b1	F_job
		Country of origin (Birth)_Mother		par_nat_1	M_nat	1.Korea 2.Chinese (Han Chinese, other ethnic groups) 3.Chinese (Korean-Chinese), 4.Vietnam 5.Philippines 6.Japan 7.Thailand 8.Other	1.Korean 2.Non
		Country of origin (Birth)_Father		par_nat_2	F_nat
	Family characteristics	Parent's married life		family_a01	Family	1.Married 2.Diversed 3. Widower 4. Separated 5. living together
		No. of family members		household	H_H	in number
		Socio economic sttaus of the family	Average monthly income level (before tax)	income_01	Income	___10,000 ₩
			main source of income	income_02	Source	1.Father 2. Mother 3.In-laws (mother/father) 4.others
			perception of family circumstances (socioeconomic level)	income_03	Perception	1. Very difficult 2. Difficult 3. Moderate 4. Good 5. Very good	0=difficult (1,2); 1=good(3,4,5)
Multicutural related factors	Language skill	Foreigner (whether foreign parents)		par_foreigner_01	P_foreigner	1.Father 2.Mother 3.Both 4.Both are Korean
		Korean language skill	Student Korean (speaking) ability	fa_korean_ab_a01	Stu_K_speaking	1. Not at all 2. I can't 3. I am good 4. Very good.	0=not good (1,2); 1=good (3,4)
			Student Korean (Writing) Proficiency	fa_korean_ab_a02	Stu_K_writing
			Student Korean (Reading) Proficiency	fa_korean_ab_a03	Stu_K_reading
			Student Korean (listening) ability	fa_korean_ab_a04	Stu_K_listening
	Physical	Health status	주관적 건강 인식Subjective health perception	health_01	Hea_stat	1. Very healthy 2. On the healthy side 3. Not very healthy 4. Very unhealthy	1=Healthy, 2=Unhealthy
			Height	height_01	Height	__cm
			Weight	weight_01	Weight	__ Kg
		Phisical satisfaction	i think i'm attractive	body_satis01	body_satis01	1. Not at all 2. I can't 3. I am good 4. Very good.	0=not good (1,2); 1=good (3,4)
			i think i'm as handsome as i want	body_satis02	body_satis02
			I want to change some parts of my body	body_satis03	body_satis03
			I think I have a face that makes me feel good	body_satis04	body_satis04
			I am satisfied with my current appearance	body_satis05	body_satis05
			I suffer because of my appearance	body_satis06	body_satis06
	Social and emotional behaviour	Self-esteem I	I am proud of myself	s_esteem_a01	S_esteem1	1. Not at all 2. I can't 3. I am good 4. Very good.	0=not good (1,2); 1=good (3,4)
			I value myself	s_esteem_a02	S_esteem2
			I think I am qualified to be a class executive (class president, vice president)	s_esteem_a03	S_esteem3
			I will be a great person in the future	s_esteem_a04	S_esteem4
		Self-esteem II	I consider myself a valuable person like everyone else.	s_esteem_b01	S_esteem_a	1. Not at all 2. I can't 3. Normal 4. good 5. Very good	0=not good (1,2); 1=good(3,4,5)
			I think I have a good character	s_esteem_b02	S_esteem_b
			I consider myself a failure in general.	s_esteem_b03	S_esteem_c
			I can do things as well as most others	s_esteem_b04	S_esteem_d
			I don't have much to brag about	s_esteem_b05	S_esteem_e
			I have a positive attitude towards myself	s_esteem_b06	S_esteem_f
			I am generally satisfied with myself	s_esteem_b07	S_esteem_g
			Sometimes I feel like I'm useless	s_esteem_b08	S_esteem_h
			Sometimes I think I'm not a good person	s_esteem_b09	S_esteem_i
		Life satisfaction	i enjoy living	life_satis_01	Life_satis1	1.strongly disagree 2.Disagree 3.Agree 4.strongly agree	0=disagree (1,2); 1=agree (3,4)
			I don't have much to worry about	life_satis_02	Life_satis2
			i think my life is happy	life_satis_03	Life_satis3
		Depression	I don't have much energy	depression_01	Dep_1	1. Not at all 2. I can't 3. I am good 4. Very good.	0=not good (1,2); 1=good (3,4)
			I feel unhappy or sad and depressed	depression_02	Dep_2
			I have a lot of worries	depression_03	Dep_3
			i feel like dying	depression_04	Dep_4
			I am good at crying	depression_05	Dep_5
			I often think that when something goes wrong, it's because of me.	depression_06	Dep_6
			i am lonely	depression_07	Dep_7
			I have no interest or interest in everything.	depression_08	Dep_8
			I don't think the future is hopeful	depression_09	Dep_9
			I have a hard time with everything	depression_10	Dep_10
		Social withdrawl	I feel awkward when there are a lot of people around	withdrawal_01	withd1	1. Not at all 2. I can't 3. I am good 4. Very good.	0=not good (1,2); 1=good (3,4)
			I am very shy	withdrawal_02	withd2
			I find it difficult to articulate my opinion to others	withdrawal_03	withd3
			I am very shy	withdrawal_04	withd4
			I hate to be in front of people	withdrawal_05	withd5
		Worries and concern (at present)	study, school, sexual problems	s_worry_01	worry1	1. Not at all 2. I can't 3. I am good 4. Very good.	0=not good (1,2); 1=good (3,4)
			Academic and career issues	s_worry_02	worry2
			family's financial situation	s_worry_03	worry3
			Conflict with parents (or family)	s_worry_04	worry4
			Dating person (friend of the opposite sex) problem	s_worry_05	worry5
			problems with friends	s_worry_06	worry6
			my personality problem	s_worry_07	worry7
			my appearance problem	s_worry_08	worry8
			My health problems (physical and mental)	s_worry_09	worry9
	School performance	Satisfaction of academic performance		satis_score_01	satis_school	1. Very satisfied 2. Somewhat satisfied 3. Somewhat dissatisfied 4. Not at all satisfied	1=satisfied (1,2) 2=dissatisfied (3,4)

## Sheet: Raw_data
WAVE_w8	SURVEY1_w8	SURVEY2_w8	S_AREA1_w8	S_AREA2_w8	par_age_1_w8	par_age_2_w8	par_edu_1_w8	par_edu_2_w8	par_job_a1_w8	par_job_b1_w8	par_nat_1_w8	par_nat_2_w8	family_a01_w8	household_w8	income_01_w8	income_02_w8	income_03_w8	par_foreigner_01_w8	communication_a01_w8	communication_b01_w8	fore_language_a01_w8	fore_language_b01_w8	fore_language_b02_w8	fore_language_b03_w8	fa_language_ab_a01_w8	fa_language_ab_a02_w8	fa_language_ab_a03_w8	fa_language_ab_a04_w8	mo_language_ab_b01_w8	mo_language_ab_b02_w8	mo_language_ab_b03_w8	mo_language_ab_b04_w8	national_awar_01_w8	visit_par_country_01_w8	visit_par_country_03_w8	visit_ko_country_01_w8	inter_par_country_01_w8	s_national_iden_01_w8	s_national_iden_02_w8	s_national_iden_03_w8	s_national_iden_04_w8	biticul_acc_01_w8	biticul_acc_02_w8	biticul_acc_03_w8	biticul_acc_04_w8	biticul_acc_05_w8	biticul_acc_06_w8	biticul_acc_07_w8	biticul_acc_08_w8
8	1		2	2	42	53	3	2	5	8	7	1	1	5	270	1	3	2	2	1	2								2	1	1	2	3	2		2	5	3	3	3	3	4	4	4	4	4	3	4	3
8	1		2	1	38	48	2	4	2	2	8	1	2	3	200	2	2	2	5	1	1	1	7						3	2	3	3	1	2		2	3	4	4	4	3	4	4	4	4	4	2	4	2
8	1		2	2	45	50	4	2	2	9	5	1	1	4	300	1	3	2	1	1	2								1	1	1	1	1	1	1	2	2	2	2	2	2	4	3	4	3	3	2	4	1
8	1		2	2	40	44	2	2	3	7	3	1	1	5	450	1	3	2	1	1	1	1	2						2	2	2	2	1	2		2	3	3	3	3	3	4	2	3	4	4	2	2	2
8	2
8	2
8	1		2	2	41	54	2	2	12	8	3	1	1	3	500	1	3	2	1	1	2								1	1	1	1	1	2		1	1	3	3	3	3	4	1	3	4	4	1	4	1
8	2
8	1		2	2	48	56	3	2	4	2	6	1	1	5	400	1	2	2	3	1	1	5							3	2	2	3	1	2		2	3	3	3	2	3	4	2	3	3	3	2	3	2
8	1		2	2	56	66	2	1	8	9	5	1	1	3	180	2	3	2	2	1	1	1	5						3	3	3	2	1	2		2	4	3	3	3	3	3	1	3	3	3	2	3	2
8	2
8	1		2	2	43	46	4	2	2	9	8	1	1	4	250	1	3	2	2	1	1	7							3	3	2	4	5	1	2	2	5	2	4	1	1	3	3	3	2	3	2	3	2
8	1		2	2	50		4		9		7		4	2	150	2	3	2	3		1	6							3	3	3	3	3	2		2	4	3	3	3	3	3	3	3	3	3	3	3	3
8	2
8	1		2	2	47	55	2	2	11	8	3	1	1	4	200	1	2	2	2	2	1	1	2						3	2	2	3	3	1	1	1	4	2	2	2	2	3	3	3	2	3	2	2	2
8	2
8	2
8	2
8	1		2	2	53	55	3	2	11	9	6	1	1	4	300	1	2	2	1	1	2								2	2	3	2	3	2		2	5	2	3	2	2	3	2	3	3	3	2	4	2
8	1		2	2	47	53	2	2	4	9	3	1	1	3	200	2	3	2	1	1	2								2	2	2	2	1	1	1	2	4	3	4	3	4	4	4	3	3	3	2	3	2
8	1		2	2	49	53	3	1	2	11	7	1	4	3	180	2	2	2	1		1	1	5						1	1	1	1	1	2		2	3	3	3	3	3	4	1	3	3	4	2	2	2
8	2
8	1		2	2	56	55	3	1	9	9	6	1	1	6	200	1	1	2	2	1	2								2	2	2	2	3	2		2	3	2	3	2	3	3	3	3	3	2	2	3	2
8	2
8	1		2	2	47		3		8		5		4	3	150	2	2	2	1		2								3	2	2	2	1	2		1	4	4	3	4	3	4	4	3	4	4	1	4	1
8	2
8	2
8	1		2	2	49	53	3	2	11	7	6	1	1	5	200	1	3	2	6	1	1	1	5						2	2	2	2	1	2		2	2	4	4	4	4	4	2	4	4	1	2	2	2
8	1		2	2	47	55	2	3	9	9	3	1	2	2	150	2	1	2	1	1	1	1							1	1	1	1	1	2		3	3	3	3	2	3	4	2	3	3	3	2	3	2
8	1		2	2	45	47	4	2	11	9	7	7	2	2	100	4	2	3	1	1	1	1			4	4	4	4	1	1	1	1	1	1	1	3	3	4	3	3	4	4	2	3	3	3	2	3	2
8	1		2	2	55	55	2	2	8	11	6	1	1	4	160	2	2	2	1	1	2								2	1	1	3	3	2		2	4	3	3	3	2	3	3	3	3	3	3	3	2
8	1		2	2	40	46	3	2	11	8	1	8	1	5	240	1	2	1	1	2	2				1	1	1	1					1	2		2	1	2	2	2	2	3	1	2	4	4	1	4	1
8	1		2	2	43	55	2	2	11	1	5	1	1	4	200	1	3	2	1	1	2								1	1	1	1	1	2		2	4	4	4	4	4	4	3	2	3	4	3	4	3
8	1		2	2	44	44	3	2	11	3	2	1	1	5	300	1	2	2	1	1	1	1	2						2	3	2	2	1	1	1	1	3	1	3	2	2	3	1	3	3	3	1	3	1
8	1		2	2	39	53	2	2	12	9	5	1	1	7	180	2	2	2	1	1	2								3	2	2	3	1	2		2	3	2	2	2	2	4	4	3	4	4	2	3	2
8	1		2	2	48	56	1	1	11	8	3	1	1	4	250	1	3	2	1	1	2								2	2	2	2	1	1	1	1	2	3	3	3	3	4	4	3	3	3	2	4	2
8	1		2	2	43	59	1	2	12	5	3	1	2	3	200	1	2	2	1	1	2								1	1	1	1	1	2		2	2	3	3	3	2	3	2	3	3	2	2	2	2
8	2
8	1		2	2	45	45	2	2	11	2	6	1	1	6	300	1	2	2	2	1	1	5							3	2	2	3	3	1	1	2	4	3	3	3	3	2	3	3	3	2	3	3	3
8	1		2	2	48	54	3	2	12	8	5	1	1	5	500	1	5	2	1	1	2								1	1	1	1	3	2		2	3	3	3	2	3	3	2	3	4	3	3	3	2
8	2
8	1		2	2	46	48	3	4	11	12	8	1	1	5	300	1	3	2	4	3	1	7							3	2	3	3	3	2		1	4	3	3	3	3	3	3	4	3	3	2	3	3
8	2
8	1		2	2	55	59	2	2	4	8	6	1	1	4	400	1	3	2	1	1	2								2	2	1	2	1	1	1	1	4	3	3	3	2	4	3	3	3	3	2	3	2
8	2
8	1		2	2	53	53	3	2	12	9	6	1	1	5	300	1	3	2	2	1	1	1	5						2	3	3	3	1	2		2	3	2	2	2	2	3	3	3	3	2	3	2	3
8	2
8	1		2	2	53	52	2	4	11	5	1	8	1	3	300	1	2	1	1	1	2				1	1	1	1					1	2		1	1	2	2	2	2	3	2	2	2	3	2	3	2
8	2
8	1		5	3	47	51	1	2	4	8	3	1	1	5	180	2	1	2	1	1	1	1							1	1	1	1	1	2		1	3	2	2	2	2	3	2	3	3	3	2	3	2
8	2
8	2
8	2
8	1		2	2	49	53	3	1	9	9	6	1	1	6	200	2	1	2	2	1	2								2	2	2	2	1	2		2	4	3	3	3	3	4	4	4	3	3	3	3	3
8	1		2	2	43	52	3	2	11	8	6	1	1	4	250	1	2	2	2	1	1	5							2	2	2	2	3	2		2	4	3	3	3	3	3	4	3	3	3	3	3	3
8	1		2	2	46	40	2	2	7	5	4	1	1	5	156	1	2	2	1	1	2								2	2	2	2	1	2		2	4	2	2	2	2	3	2	3	3	3	3	3	3
8	2
8	2
8	1		2	2	43	47	3	4	11	12	6	1	1	4	300	1	2	2	2	2	1	1	5						4	4	4	4	3	1	1	2	5	4	4	4	4	4	4	4	4	3	3	3	3
8	2
8	1		2	2	44	54	2	1	12	12	2	1	2	3	200	2	2	2	1	1	1	1							1	1	1	1	1	2		3	2	2	2	2	2	3	2	3	3	3	2	3	2
8	1		2	2	49	53	3	2	11	12	6	1	1	6	350	1	3	2	3	1	1	5							3	3	3	3	1	2		2	4	4	4	4	4	4	3	4	4	3	3	3	3
8	1		2	2	42	56	2	2	9	9	2	1	1	4	100	2	2	2	2	1	2								2	2	1	3	1	2		1	3	2	2	2	2	4	3	4	3	2	3	3	3
8	2
8	1		2	2	50	52	4	3	11	12	6	1	1	5	200	1	3	2	2	1	2								1	1	2	2	1	2		2	3	3	3	3	3	3	3	3	3	3	3	3	2
8	2
8	1		2	2	54	58	2	1	9	9	6	1	1	4	150	2	2	2	1	1	2								2	1	1	1	1	2		2	5	3	3	3	3	4	4	4	3	3	2	3	2
8	2
8	1		2	2	54	55	2	2	2	12	6	1	1	5	450	1	1	2	2	2	1	5							1	1	1	2	1	1	1	2	3	4	3	3	3	4	3	3	3	4	2	4	2
8	1		2	2	53	56	3	3	2	9	6	1	1	6	400	4	3	2	2	1	1	5							2	2	2	3	3	1	1	1	4	3	3	3	2	3	3	4	3	2	2	3	2
8	2
8	1		2	2	45	49	3	2	11	8	2	1	1	4	300	1	3	2	1	1	2								1	1	1	2	1	2		2	4	1	1	1	1	1	3	3	3	2	2	3	2
8	2
8	1		2	2	50	54	3	2	2	1	3	1	1	4	650	4	5	2	1	1	1	1	5						4	4	4	4	1	2		3	3	3	3	3	3	3	2	3	3	3	2	3	2
8	2
8	2
8	1		2	2	44	54	4	2	2	11	6	1	1	5	240	2	2	2	1	1	1	1	5						3	2	2	3	1	2		2	4	3	3	3	3	4	3	1	2	3	2	1	4
8	1		1	1	45	50	2	2	11	2	5	1	1	4	300	1	3	2	1	1	2								3	2	3	3	1	2		2	4	3	3	3	3	4	2	3	4	3	3	2	2
8	1		1	1	52	53	3	4	2	5	6	1	1	6	520	1	3	2	1	1	2								2	2	2	1	1	2		2	4	3	2	3	2	3	3	2	3	3	3	4	3
8	2
8	1		2	2	50	57	3	2	11	8	8	1	1	3	300	1	3	2	1	1	1	5							2	1	1	1	3	2		1	5	3	3	3	4	3	3	3	3	3	3	3	3
8	2
8	1		1	1	56	55	2	2	3	2	1	6	1	5	400	1	3	1	2	1	1	5			3	3	4	4					3	1	1	2	3	1	1	1	1	2	3	4	2	1	4	1	1
8	1		2	2	49	55	2	2	4	7	8	1	1	4	450	1	3	2	2	1	1	1	5						2	1	1	2	1	2		2	3	3	3	1	2	3	3	3	3	3	3	3	2
8	1		1	1	48	56	2	2	9	9	6	1	1	4	350	1	2	2	1	1	2								1	1	1	1	1	2		2	3	3	3	2	3	3	3	3	3	4	2	3	2
8	1		1	1	42	43	2	2	11	11	2	1	1	5	150	3	2	2	1	1	2								4	4	4	4	1	1	1	2	4	3	3	3	3	3	3	3	3	3	3	3	2
8	1		2	2	45	69	2	1	7	9	8	1	1	4	250	1	2	2	1	1	1	7							2	2	3	3	3	2		1	4	3	3	3	4	4	3	3	3	3	3	3	3
8	1		1	1	53	53	2	1	9	4	6	1	1	4	400	1	3	2	1	1	2								2	1	1	2	3	2		2	4	4	4	3	3	4	2	3	3	3	2	3	2
8	2
8	2
8	2
8	2
8	1		1	1	48	56	2	1	5	7	5	1	1	3	400	1	3	2	1	1	1	1	4						2	2	2	2	1	1	1	1	5	3	3	3	4	3	2	3	3	3	3	3	3
8	2
8	2
8	1		2	2	45	49	4	4	2	3	2	1	1	4	800	2	4	2	2	2	1	1	2						3	2	3	4	1	2		2	5	1	1	1	1	2	2	3	3	4	2	4	2
8	2
8	1		2	2	44	45	3	4	7	8	6	1	1	5	200	1	2	2	2	2	1	1	5	7					3	2	2	4	3	2		2	5	3	3	3	3	3	3	3	2	2	3	2	2
8	2
8	1		1	1	48	56	2	2	7	7	2	1	1	4	400	1	2	2	1	1	2								4	4	4	4	1	2		1	1	3	3	3	3	3	3	3	3	3	3	3	2
8	1		1	1	54	53	4	2	9	7	6	1	1	5	400	1	3	2	1	1	1	5							3	3	3	3	1	2		2	3	3	3	3	3	3	2	3	3	3	3	3	2
8	2
8	1		1	1	54	56	2	3	11	1	6	1	1	5	300	1	3	2	2	2	1	1	5						2	2	2	2	1	2		1	4	4	4	4	4	4	4	4	4	4	2	4	2
8	2
8	1		1	1	51	52	3	3	2	5	6	1	1	4	200	2	2	2	3	1	1	5							3	3	3	3	3	1	1	2	5	3	3	3	3	4	4	4	3	3	3	3	3
8	1		1	1	48	55	4	3	5	2	6	1	1	5	400	1	3	2	1	1	1	1	5						2	2	2	2	3	2		2	5	3	3	3	3	4	4	4	3	2	2	3	2
8	1		1	1	46	49	4	3	2	2	1	4	1	4	300	2	3	1	3	5	1	1			3	3	3	3					3	2		2	4	4	4	4	4	4	3	3	3	4	4	2	2
8	2
8	1		1	1	58		2		4		3		2	3	120	4	1	2	1	1	1	1							1	1	1	1	1	2		3	3	3	3	3	3	3	3	3	3	2	2	2	2
8	1		1	1	58		2		4		3		2	3	120	4	1	2	1	1	1	1							2	2	2	2	1	2		3	4	3	3	3	3	3	3	3	3	3	2	2	3
8	2
8	1		1	1	52	59	4	1	7	7	8	1	1	3	170	2	2	2	3	1	1	1	7						3	2	2	3	1	2		2	2	4	4	4	4	4	3	3	4	3	2	4	2
8	2
8	2
8	1		2	2	46	49	3	2	11	8	6	1	1	5	360	1	3	2	2	1	1	1	5						3	2	2	3	3	2		1	5	3	3	3	3	4	4	4	3	3	4	3	4
8	2
8	2
8	2
8	1		1	1	47	48	4	2	2	9	5	1	1	5	250	1	3	2	2	1	2								1	1	2	1	3	2		2	4	4	4	4	4	4	2	3	2	2	1	4	1
8	2
8	2
8	1		1	1	52	59	4	4	2	9	6	1	1	3	200	1	3	2	4	1	1	1	2	5					4	3	3	4	3	2		2	5	3	3	3	3	3	3	4	3	3	3	2	3
8	2
8	2
8	1		1	1	55	54	2	2	11	2	6	1	1	7	300	1	3	2	2	1	1	1	2	5					2	1	1	2	3	2		2	4	3	3	3	3	4	4	4	4	3	2	3	2
8	2
8	1		1	1	50	54	2	1	2	4	6	1	3	2	100	2	2	2	3	1	1	5							4	3	3	4	3	2		3	5	3	2	2	2	4	4	4	3	3	3	1	1
8	2
8	2
8	1		1	1	44	38	4	1	9	8	5	5	4	2	80	2	1	3	3		1	1	4		4	4	4	4	3	2	2	3	3	1	1	2	5	3	3	3	3	4	4	4	4	4	4	4	2
8	1		1	1	47		1		9		5		4	2	140	2	2	2	1		2								1	1	1	1	1	2		2	3	3	3	2	3	3	2	3	3	3	2	3	2
8	2
8	2
8	2
8	1		2	3	54	58	2	1	2	9	6	1	1	6	400	1	2	2	1	1	1	1	5						3	3	3	3	3	2		3	3	3	3	4	4	4	2	3	4	4	2	4	2
8	1		2	3	41	42	2	2	4	11	1	6	1	6	150	2	2	1	2	2	1	1	5		3	4	4	4					3	2		1	4	4	3	3	4	4	2	3	3	2	3	2	3
8	1		2	3	50	51	2	3	2	2	1	6	1	4	400	2	3	1	3	3	1	1	5		3	3	3	3					3	1	1	3	4	2	2	2	3	4	4	4	4	4	2	4	2
8	1		2	3	53	60	3	3	3	12	6	1	1	5	200	1	2	2	2	1	1	1	5						3	2	2	4	3	1	1	1	5	3	3	3	3	3	3	3	3	2	3	3	3
8	1		2	3	53	59	2	3	11	3	6	1	1	5	150	1	1	2	1	1	2								1	1	1	1	1	2		2	4	4	4	4	4	4	2	3	4	4	2	4	3
8	2
8	1	1	2	3	47	47	2	5	2	3	1	6		4				1	2	3	1	1	5		3	2	3	3					3	1	1	1	4	3	3	3	3	3	3	3	3	3	3	3	3
8	1		2	3	49	55	1	1	11	7	7	1	1	4	120	1	2	2	1	1	2								1	1	1	2	3	2		2	3	2	2	3	3	3	1	2	3	3	1	4	2
8	1		2	3	50	54	4	2	11	6	8	1	1	4	350	1	3	2	3	1	1	1	7						3	3	3	3	1	2		1	4	2	3	2	2	3	3	3	3	3	3	3	3
8	1		2	3	49	53	2	2	11	12	2	1	1	3	300	1	2	2	1	1	1	1							2	2	2	2	1	2		1	3	3	2	2	3	3	3	3	3	3	2	3	2
8	1		2	3	53	55	4	2	2	9	6	1	1	7	400	1	2	2	2	1	1	5							3	1	1	3	3	2		1	4	3	2	2	3	4	4	4	4	3	2	3	3
8	1		2	3	50	56	4	1	12	9	5	1	1	3	120	2	2	2	1	1	2								2	1	1	2	1	2		2	3	3	3	3	3	3	1	2	3	4	1	4	1
8	1		2	3	43	58	1	1	11	9	2	1	1	4	180	1	2	2	1	2	2								3	2	2	3	1	2		2	3	2	2	3	1	4	2	3	4	4	1	4	1
8	1		2	3	55	54	1	4	11	2	1	6	1	6	400	1	3	1	1	1	1	1	5		2	2	2	2					3	2		3	4	4	4	4	4	4	3	4	4	4	2	4	2
8	1		2	3	55	54	1	4	11	2	1	6	1	6	400	1	3	1	2	2	1	1	5		2	2	2	2					3	2		2	5	3	3	3	3	4	3	4	4	4	4	4	3
8	1		2	3	44	47	2	2	3	8	8	1	1	6	300	1	2	2	1	1	2								3	2	2	4	3	2		2	3	3	4	3	3	4	1	3	4	4	2	4	2
8	1		2	3	53	53	4	5	11	12	6	1	1	5	500	1	3	2	1	1	1	1	5						2	2	2	3	3	2		2	4	3	3	3	3	4	2	3	3	3	2	4	3
8	2
8	1		2	3	50	51	4	5	11	2	6	1	1	8	1200	1	4	2	2	1	1	1	5						3	3	3	3	1	2		2	4	4	3	3	3	3	3	3	3	3	2	3	2
8	1		2	3	53	59	4	2	2	7	6	1	1	4	300	1	3	2	1	2	2								2	1	1	2	1	2		2	4	3	2	3	3	4	2	3	4	4	2	2	2
8	2
8	1		2	3	41	50	4	2	2	3	8	1	1	4	270	1	2	2	1	1	1	1							1	1	1	2	3	2		1	3	4	4	4	4	4	2	3	3	3	2	4	2
8	1		2	3	55	55	2	4	11	1	1	6	1	6	350	1	3	1	1	1	1	1	5		3	2	2	3					1	2		2	4	3	4	4	3	3	2	3	4	3	2	3	2
8	1		2	3	54	57	2	2	11	6	6	1	1	6	150	1	1	2	1	1	1	1							2	2	2	3	1	2		2	4	3	3	3	3	4	2	3	3	3	3	3	3
8	1		2	3	55	61	4	4	11	9	5	1	1	4	300	1	2	2	1	1	1	1							2	1	1	2	1	2		2	2	4	4	4	4	4	4	4	4	4	2	4	2
8	2
8	1		2	3	43	52	3	2	9	9	5	1	1	4	400	1	3	2	1	1	1	1							2	1	1	2	1	2		2	3	3	4	2	3	4	4	4	4	3	2	3	2
8	1		2	3	44	54	3	2	11	9	5	1	1	7	180	4	2	2	1	1	2								1	1	1	1	1	1	1	2	3	2	3	2	3	3	2	2	3	3	2	3	2
8	1		2	3	55	58	4	5	11	12	6	1	1	6	200	1	2	2	1	2	1	5							3	2	2	3	1	2		3	4	3	3	4	2	3	2	3	4	3	2	4	2
8	2
8	1		2	2	56	58	2	2	11	8	6	1	1	5	250	1	2	2	1	1	1	5							3	2	3	3	3	2		2	5	4	3	2	3	4	4	4	4	2	4	2	4
8	1		2	2	50	53	2	2	11	8	2	1	1	5	250	1	2	2	1	1	2								2	1	1	2	1	2		2	4	3	1	1	1	4	3	4	2	3	2	3	2
8	1		2	2	44		4		3		8		2	4	180	2	2	2	1	1	2								4	2	3	4	1	2		1	4	3	3	3	3	3	2	3	3	3	2	3	2
8	1		2	2	41	44	2	2	11	8	8	1	1	4	280	1	3	2	1	2	1	1	5						1	1	1	3	1	2		1	4	3	3	4	4	3	2	3	4	4	3	4	2
8	2
8	1		2	2	46		4		2		5		3	2	150	2	3	2	2	1	1	1							2	1	2	2	1	2		1	3	3	4	3	3	3	3	3	3	3	2	3	2
8	1		2	2	45		3		7		5		4	2	150	2	2	2	2		1	1							1	1	1	1	3	1	1	2	4	4	3	3	3	4	2	2	3	3	2	2	3
8	1	1	2	2	39	53	2	2	11	7	8	1		3				2	3	6	1	1	7						3	1	1	3	1	2		1	3	2	2	2	2	4	3	4	4	2	2	4	2
8	1		2	2	39	51	2	2	12	8	5	1	1	6	120	2	2	2	1	1	2								2	2	2	2	1	2		2	3	3	3	4	3	4	2	3	3	2	2	3	2
8	1		2	2	47	59	4	2	11	8	2	1	1	4	200	1	2	2	2	2	1	1	2	7					4	4	4	4	3	1	9	2	5	4	4	4	4	4	4	4	4	3	3	4	3
8	1		3	2	48	50	3	2	6	8	8	1	4	3	50	2	1	2	1		2								1	1	1	2	1	2		2	2	3	2	3	3	4	2	3	3	4	3	4	1
8	1		2	2	49	50	4	4	2	5	6	1	1	5	350	1	2	2	2	3	1	5							3	2	2	3	3	1	2	1	4	2	2	2	2	3	3	3	2	2	3	2	3
8	1		2	2	43		3		9		5		2	2	157	2	2	2	1	1	2								4	3	4	4	1	2		2	4	4	4	4	4	4	4	4	4	4	4	4	4
8	1		2	2	47	53	4	3	5	7	5	1	1	4	200	1	3	2	1	1	2								2	2	2	2	1	2		2	2	2	2	2	2	3	1	2	3	3	1	3	1
8	2
8	1		2	1	41	59	1	2	6	8	7	1	1	3	150	2	1	2	1	1	2								2	2	2	2	1	2		2	3	3	3	2	3	3	2	2	4	4	1	4	2
8	2
8	2
8	1		2	2	54	58	2	1	11	8	6	1	1	6	300	1	2	2	1	1	1	1	5						2	2	2	2	1	2		2	5	4	4	4	4	4	4	4	4	4	4	4	4
8	1		2	2	37	48	2	4	11	3	5	1	1	3	240	1	3	2	1	1	2								1	1	1	1	4	1	1	1	3	4	4	4	4	4	3	4	4	3	2	3	2
8	2
8	1		2	2	47	54	1	1	11	8	8	3	1	4	300	1	2	3	1	1	2				2	2	2	2	4	4	4	4	1	2		3	3	4	3	3	3	4	2	3	4	4	2	3	2
8	1		2	2	43	53	3	1	11	9	6	1	1	5	200	1	2	2	3	1	1	5							3	3	3	3	3	1	2	2	5	4	4	4	4	4	4	4	4	3	3	3	3
8	1		2	2	48		3		5		5		2	3	170	2	5	2	2	1	2								2	1	1	2	3	2		2	3	3	3	2	3	4	3	3	3	2	2	3	2
8	1		2	2	51	59	3	1	2	7	6	1	1	5	400	1	2	2	2	1	1	5							2	3	3	3	3	2		2	5	3	3	3	3	3	3	3	3	3	3	3	3
8	1		2	2	43	44	4	4	11	2	8	1	1	7	300	1	2	2	1	3	1	1	2						2	1	1	2	1	2		2	4	3	3	3	3	4	2	4	4	3	3	3	3
8	1		2	2	50	53	4	1	1	1	7	1	1	4	500	4	3	2	3	1	1	6							3	2	2	4	1	2		1	4	4	4	4	4	4	4	4	4	4	4	4	4
8	1		2	2	44	53	3	2	8	11	5	1	3	2	130	2	3	2	2	1	1	1							3	3	3	3	1	2		2	3	4	3	3	3	3	2	3	3	3	2	3	2
8	1		2	2	55	62	4	2	2	2	8	1	1	3	450	2	2	2	2	1	1	1	7						2	2	2	3	1	2		1	3	3	3	2	2	4	2	3	2	1	2	1	2
8	2
8	2
8	1		2	2	49	49	4	4	11	12	6	1	1	5	450	1	3	2	1	1	1	1	5						2	1	1	2	3	1	1	2	4	4	4	3	3	4	2	4	3	3	2	3	2
8	1		2	2	45	52	2	3	11	9	3	1	1	5	200	1	3	2	1	1	1	2							2	1	1	3	1	2		2	3	4	4	4	4	4	1	4	4	4	1	4	1
8	1		2	2	45	48	3	1	2	9	5	1	1	5	250	1	2	2	1	1	1	1							1	1	1	1	1	1	8	1	4	3	3	3	3	3	2	3	3	3	3	3	3
8	2
8	2
8	1		2	3	48	48	4	2	11	6	6	1	1	5	300	1	2	2	2	1	1	1	5						3	3	3	3	3	1	2	2	5	3	3	2	3	3	3	3	3	3	2	3	2
8	1		2	3	45	56	2	2	11	3	3	1	1	3	150	1	3	2	2	1	2								2	1	1	3	1	2		1	4	1	1	1	1	4	4	4	4	4	2	4	3
8	1		2	3	42	54	2	2	2	6	3	1	1	4	250	1	2	2	1	1	1	1							1	1	1	1	1	2		2	3	3	4	3	3	4	3	2	4	4	1	4	1
8	2
8	1		2	2	42	56	2	2	11	12	3	1	1	4	400	1	3	2	1	1	1	1							2	2	3	2	1	2		1	4	3	3	3	3	3	2	2	3	3	2	3	2
8	1		2	2	40	46	1	2	11	12	3	1	1	3	600	1	3	2	1	1	2								2	2	2	2	1	2		1	2	3	4	3	3	4	3	3	3	3	2	3	2
8	1		2	2	53	55	2	1	11	8	6	1	1	5	350	1	1	2	1	1	1	1	5						1	1	1	1	1	2		2	4	3	2	3	4	4	4	4	3	3	2	3	2
8	2
8	1		2	2	40		2		9		5		2	2	160	2	1	2	1	1	2								1	1	1	1	1	2		2	3	3	3	3	3	4	2	3	4	4	2	3	2
8	1		2	2	55	56	3	2	6	6	6	1	1	6	250	2	2	2	1	1	1	5							4	3	4	3	3	1	1	2	4	3	4	4	3	4	3	3	3	3	2	3	2
8	1		2	2	46	50	3	2	11	6	6	1	1	7	400	1	3	2	1	1	2								1	2	2	1	3	1	1	2	5	3	3	3	3	3	3	4	4	4	2	4	1
8	1		2	2	39	42	4	2	7	12	8	1	1	5	500	1	2	2	1	1	1	1							1	1	1	1	1	2		2	3	3	2	3	3	4	2	4	4	4	2	4	2
8	1		2	2	43	56	1	1	11	9	3	1	1	5	150	1	2	2	1	1	1	1	5						2	2	2	2	1	2		1	3	3	3	3	4	4	2	3	4	4	2	4	2
8	2
8	1		2	2	49	51	2	2	11	9	8	1	1	4	270	1	3	2	3	1	2								3	1	1	3	1	2		2	4	3	3	4	3	4	3	3	3	4	2	3	2
8	1		2	2	56	54	2	2	11	7	3	1	1	4	300	1	3	2	1	1	1	1	2	7					2	2	2	2	1	1	1	1	4	4	3	3	3	3	3	3	4	3	2	4	2
8	1		2	2	44	53	2	2	8	7	2	1	1	4	270	4	3	2	1	2	2								1	1	1	1	1	2		2	2	4	4	4	4	4	2	4	4	4	1	4	1
8	1		2	2	45	47	2	2	2	8	6	1	1	4	320	4	2	2	3	1	1	5							3	1	1	3	3	1	1	1	4	3	2	3	3	4	4	4	4	3	2	3	2
8	1		2	2	53	52	2	2	11	10	6	1	1	5	500	1	4	2	4	1	1	5							3	3	3	3	4	1	2	2	4	3	2	3	4	3	3	4	3	3	3	3	3
8	1		2	2	44	54	2	2	11	9	5	1	1	5	300	1	3	2	1	1	2								1	1	1	1	1	1	1	1	2	3	4	4	3	4	1	3	4	3	1	3	1
8	2
8	1		2	3	47	47	2	3	11	3	6	1	1	7	200	1	2	2	1	1	2								2	3	2	3	3	2		2	4	3	3	3	3	3	3	3	3	3	3	3	3
8	1		2	2	49	55	1	1	9	6	5	1	1	4	120	1	2	2	1	1	1	1	2	5					2	2	2	2	1	2		2	4	3	3	3	2	4	2	3	3	3	2	3	2
8	2
8	1		2	2	42	64	4	2	2	12	5	1	1	3	250	2	2	2	1	1	1	1	2	4					2	1	1	2	3	1	1	2	3	3	3	3	4	4	3	3	4	4	2	4	2
8	2
8	1		2	2	52	54	3	2	2	3	6	1	1	5	450	1	3	2	1	1	1	1	5						3	1	2	3	1	1	1	1	4	4	4	4	4	4	4	3	3	3	2	3	2
8	1		2	2	59	56	2	2	11	7	6	1	1	7	500	1	3	2	1	1	2								1	1	1	2	1	2		2	3	4	4	4	4	4	2	4	4	4	2	4	2
8	1		2	2	57	59	3	1	7	8	5	1	1	4	300	1	2	2	1	1	2								1	1	1	1	1	2		1	3	2	2	2	2	4	2	3	3	3	1	4	1
8	2
8	1		2	2	51	57	2	1	11	7	6	1	1	5	150	1	1	2	1	1	2								3	3	4	3	1	1	1	1	3	3	3	3	4	4	3	3	3	3	2	3	2
8	1		2	2	46	46	2	1	4	9	6	1	1	6	470	1	2	2	1	1	2								2	1	2	3	3	2		2	4	3	3	3	2	3	4	4	4	3	3	3	3
8	1		2	2	54	60	2	1	9	11	5	1	1	4	120	2	2	2	1	1	2								1	1	1	3	1	2		1	3	4	1	3	4	3	3	4	3	3	2	3	2
8	1	1	2	2	42	45	4	2	11	3	8	1		3				2	2	1	1	1	7	5					2	2	2	3	3	2		2	4	3	3	3	2	3	3	3	3	3	2	2	2
8	1		2	2	48	51	2	2	11	1	6	1	1	3	300	1	3	2	3	1	1	1	5						3	3	4	3	1	2		2	4	3	4	2	3	4	4	3	2	1	2	3	2
8	1		2	2	45	50	4	1	2	7	5	1	1	5	385	1	3	2	1	1	1	1	2	5					3	2	3	4	1	2		1	4	3	3	3	3	4	4	3	4	4	3	4	1
8	1		2	2	40	40	4	4	2	3	6	1	1	5	500	1	4	2	3	1	1	1	5						3	3	3	3	3	1	1	2	5	4	4	3	4	4	4	4	4	4	3	4	3
8	1		2	2	51	50	2	2	4	7	6	1	1	5	500	1	3	2	2	1	1	1	5						3	3	2	4	3	2		2	4	3	3	2	3	3	3	4	3	3	2	3	3
8	1		2	2	53	60	3	1	11	8	6	1	1	6	400	1	2	2	1	1	2								2	2	2	2	1	1	1	2	4	4	4	4	4	4	4	4	3	2	4	4	4
8	2
8	2
8	2
8	2
8	1		2	2	51	54	2	1	4	7	6	1	1	6	180	2	2	2	2	1	1	1	5						4	4	4	4	1	2		2	4	2	2	2	2	3	3	3	3	3	2	4	2
8	1		2	3	45	58	3	1	11	6	5	1	1	4	250	1	3	2	2	1	1	1							2	2	2	2	3	2		2	4	3	3	2	3	3	3	3	3	3	2	3	2
8	2
8	1		2	2	45	51	2	1	9	9	5	1	1	4	250	2	3	2	1	1	2								1	1	1	1	1	2		2	2	3	3	3	3	3	1	2	3	3	1	3	1
8	2
8	2
8	1		1	1	50	61	2	1	7	7	3	1	1	4	250	1	2	2	1	1	1	1	2						3	3	3	3	1	2		2	4	4	4	4	4	4	2	2	4	4	1	4	1
8	1		1	1	47	51	3	3	11	8	3	1	1	6	400	1	2	2	2	1	1	1							1	1	1	1	1	2		2	3	3	3	3	3	4	1	3	3	3	2	3	2
8	1		1	1	50	50	2	1	11	7	5	1	1	5	300	1	2	2	2	1	2								1	1	1	1	1	2		1	3	2	1	2	1	3	2	3	4	3	2	4	2
8	1		1	1	57	63	2	1	12	7	6	1	1	3	250	1	3	2	4	1	1	5							4	3	3	4	1	1	2	2	5	3	3	3	4	4	4	3	3	3	3	3	3
8	1		1	1	44	49	4	4	2	1	6	1	1	5	400	1	3	2	4	3	1	1	5						4	3	4	4	3	1	1	1	5	3	4	3	3	4	4	4	4	2	4	1	4
8	2
8	1		1	1	50	54	4	2	5	2	7	1	1	4	400	1	3	2	1	1	2								2	1	1	2	3	1	2	1	4	3	3	3	3	4	4	4	4	3	2	4	2
8	2
8	2
8	1		1	1	46	46	2	3	11	2	6	1	1	6	500	1	3	2	2	1	1	5							3	2	3	3	1	1	2	2	4	4	2	4	3	4	3	4	4	4	1	4	2
8	1		1	1	50	53	2	1	2	9	6	1	1	4	250	1	3	2	1	1	1	5							2	1	1	2	3	1	1	2	4	3	3	3	3	4	4	4	4	4	4	3	3
8	1		1	1	57	56	4	2	2	12	6	1	1	6	200	2	2	2	1	1	1	5							3	3	2	3	3	1	1	1	5	4	4	2	1	4	4	4	4	2	3	4	3
8	1		1	1	45	42	4	3	2	2	1	8	1	5	500	1	3	1	2	2	2				2	3	3	2					3	2		1	3	3	3	3	3	2	3	2	3	3	3	3	3
8	1		1	1	50	58	2	1	4	7	3	1	1	4	150	1	2	2	1	1	2								1	1	1	1	1	2		3	3	2	2	2	2	3	3	3	2	2	2	2	2
8	1		1	1	45		3		4		5		4	3	120	2	1	2	1		2								1	1	1	1	1	2		2	2	3	3	3	2	4	1	3	4	4	1	3	1
8	2
8	1		1	1	49	47	4	4	2	2	6	1	1	5	350	1	3	2	2	1	1	5							2	2	2	3	3	1	1	2	5	2	2	3	3	4	4	4	4	2	4	3	4
8	1		1	1	45	52	1	1	7	7	5	1	1	3	250	1	3	2	1	1	2								2	1	1	2	1	2		2	3	3	3	3	2	3	2	3	3	3	2	3	2
8	1		1	1	45	48	3	1	3	7	5	1	1	3	250	1	4	2	1	1	2								1	1	1	1	1	2		1	3	3	2	2	2	4	3	2	3	3	2	3	2
8	1		1	1	47	50	2	2	7	3	5	1	1	3	300	2	3	2	1	1	2								3	2	3	4	1	2		2	3	4	4	3	3	4	2	3	3	3	2	4	2
8	1		1	1	43	40	2	2	7	7	1	4	1	4	200	1	2	1	1	1	2				1	1	1	1					3	2		2	4	2	4	2	1	4	2	4	3	1	3	3	2
8	2
8	1		1	1	45	50	2	2	3	9	1	6	1	7	300	1	3	1	1	2	2				2	2	2	2					3	2		2	4	1	1	1	1	4	4	4	4	4	3	3	3
8	1		1	1	51	55	2	3	12	2	1	6	1	5	250	2	2	1	2	1	1	5			2	2	2	2					1	1	2	1	3	2	3	1	2	3	3	3	3	3	2	3	2
8	2
8	1		1	1	46	60	1	2	4	8	2	1	1	3	150	2	2	2	1	1	2								1	1	1	1	1	2		2	3	3	3	2	2	3	2	3	3	4	2	3	4
8	2
8	1		1	1	40	48	2	2	7	8	3	1	2	2	150	2	2	2	1	1	1	2							2	2	2	3	1	2		1	3	2	3	2	2	3	3	2	3	3	2	3	2
8	1		1	1	44	46	4	4	12	3	6	1	1	4	300	1	3	2	3	2	1	5							3	2	3	4	3	2		2	4	3	3	3	3	3	3	3	3	3	4	3	4
8	2
8	1		2	1	49	54	3	1	8	9	5	1	1	5	100	2	1	2	1	1	2								3	3	3	3	2	2		1	5	1	1	1	1	4	2	4	4	2	2	2	2
8	1		2	1	49	54	2	1	11	7	6	1	1	5	450	1	2	2	1	1	2								2	2	2	2	1	2		2	3	3	3	3	3	4	3	3	4	4	2	3	2
8	1		2	1	48	51	2	1	11	7	6	1	1	5	270	1	2	2	1	1	1	1	5						3	3	3	3	3	1	1	1	5	3	3	3	3	3	3	3	3	3	3	3	3
8	1		2	1	43	44	2	2	11	12	6	1	1	6	300	1	2	2	1	1	1	1	5						3	2	3	4	1	2		2	3	3	3	3	2	3	3	4	4	3	4	4	3
8	1		2	1	40	45	3	2	11	1	6	1	1	7	300	1	3	2	2	2	1	1	5						4	3	3	4	3	1	1	1	5	4	4	4	4	4	4	3	4	4	3	3	3
8	2
8	1		2	1	52	50	3	3	2	3	6	1	1	6	500	1	3	2	1	2	1	1							4	3	4	4	1	1	1	2	2	2	2	2	1	3	2	3	2	3	2	4	2
8	1		2	1	51	53	2	1	2	8	6	1	1	4	400	1	3	2	3	1	1	5							3	3	2	3	3	2		2	4	3	3	2	3	4	4	4	3	3	3	3	3
8	1		2	1	56	60	2	2	3	1	6	1	1	4	200	1	3	2	2	2	2								2	2	2	3	3	2		2	5	4	4	1	4	3	4	4	1	1	4	1	4
8	1		2	1	55	61	1	1	6	11	5	1	4	3	80	2	2	2	1		2								1	1	1	1	3	2		2	3	3	3	2	2	3	2	3	3	3	2	3	2
8	1		2	1	55	61	1	1	6	11	5	1	4	3	80	2	2	2	1		2								1	1	1	1	3	2		2	5	3	3	3	3	3	3	3	3	3	3	4	2
8	1		2	1	53		3		3		6		4	4	150	2	2	2	1		2								1	1	1	1	1	2		2	3	3	4	1	2	4	1	3	3	4	1	1	2
8	2
8	2
8	1		2	1	49	53	3	1	3	7	3	1	1	4	400	1	3	2	1	1	1	1	2						2	2	2	2	1	2		2	4	4	4	4	4	4	4	4	4	4	2	4	2
8	2
8	2
8	2
8	1		2	1	47	53	2	2	5	7	5	1	1	4	400	1	2	2	1	1	1	1							2	2	2	2	1	1	1	2	2	2	2	2	2	3	2	2	3	3	2	3	2
8	1		2	1	49	57	2	2	11	8	3	1	1	5	340	4	2	2	1	1	2								2	2	2	2	1	2		2	4	3	2	2	3	3	2	3	3	2	3	2	2
8	2
8	2
8	1		2	1	50	53	2	2	8	7	6	1	1	4	500	1	2	2	1	1	1	1	5						2	2	2	3	1	1	1	2	5	2	3	2	2	4	4	3	2	3	2	4	2
8	1		2	1	53	58	3	2	3	6	6	1	1	4	400	1	3	2	1	1	1	1	2	5					2	1	2	3	3	2		2	5	3	3	3	3	4	3	4	4	4	2	4	2
8	2
8	2
8	1		2	1	43	48	5	5	2	2	4	1	1	6	550	1	2	2	1	1	1	1	3	7					4	4	4	4	1	2		2	5	3	3	2	3	4	4	4	4	4	4	4	4
8	2
8	1		2	1	49	62	2	1	5	9	2	1	1	3	300	1	3	2	3	1	1	2							4	2	2	4	1	1	1	1	4	3	3	3	3	3	3	3	3	3	3	3	2
8	1		2	1	47	53	3	4	11	7	6	1	1	6	400	1	2	2	2	1	1	1	5						3	3	3	3	3	1	1	2	5	3	3	3	3	4	4	4	3	3	2	3	2
8	2
8	2
8	1		2	1	44	58	1	1	11	7	2	1	1	3	800	1	4	2	2	1	1	2							4	2	3	4	1	2		1	2	3	3	3	3	3	2	3	3	3	2	3	2
8	1		2	2	49	50	1	2	11	7	5	1	1	5	300	1	2	2	2	1	1	1	4						2	2	2	2	3	1	1	1	3	3	3	3	3	3	3	3	3	3	3	3	3
8	2
8	1		2	2	45	53	3	2	2	8	2	1	1	4	400	4	3	2	1	1	1	1	2						2	2	2	2	1	2		1	3	3	3	3	3	4	3	2	3	3	1	4	1
8	1		2	2	51	55	3	2	9	8	2	1	1	4	500	4	3	2	1	1	2								2	2	2	1	1	2		1	3	2	3	2	2	3	2	3	3	3	3	3	2
8	2
8	1		2	2	41	53	2	2	9	1	2	1	1	4	200	2	2	2	1	1	2								2	1	1	2	3	2		2	3	2	2	2	2	3	2	3	3	3	2	3	2
8	1		2	2	46	52	4	2	2	8	8	1	1	4	350	4	2	2	1	1	1	1	5						2	2	2	2	3	2		1	3	1	1	1	1	4	3	3	1	3	3	3	3
8	1		2	2	51	58	2	2	7	8	5	1	1	5	200	1	3	2	6	1	1	1							1	1	1	1	1	1	1	2	3	2	2	2	2	4	2	4	4	4	1	4	1
8	1		2	2	53	58	2	2	11	9	6	1	1	4	250	1	3	2	1	1	1	1	5						2	2	2	2	1	2		2	2	2	1	1	1	4	1	3	1	3	1	3	1
8	1		2	2	46	56	3	2	8	7	5	1	1	3	150	2	2	2	1	1	2								1	1	1	1	1	2		2	3	3	3	3	3	3	2	3	3	3	2	4	2
8	1		2	3	54	61	3	4	2	3	6	1	1	6	150	1	3	2	2	1	2								3	1	1	3	1	2		2	3	4	4	3	3	4	3	4	4	3	2	3	2
8	1		2	2	51	53	2	1	11	9	6	1	1	6	280	1	3	2	3	1	1	5							3	2	2	3	3	2		2	5	3	3	3	3	3	3	4	4	2	4	2	3
8	1		2	2	42	53	1	2	12	9	2	1	1	4	190	2	1	2	1	1	2								2	1	1	2	1	2		1	5	4	4	4	4	4	3	3	3	4	2	4	2
8	1		2	2	41	43	2	4	1	8	1	5	1	3	500	2	3	1	1	1	2				2	1	1	2					3	1	1	2	5	4	4	4	4	4	4	4	4	3	3	3	3
8	1		2	2	38	61	2	1	7	7	4	1	1	3	400	4	3	2	1	1	2								2	1	1	2	1	1	1	2	3	4	4	4	4	4	4	4	4	4	4	4	4
8	2
8	1		2	2	50		3		7		6		4	2	125	2	1	2	2		1	5							4	3	3	4	3	1	1	1	4	3	3	3	3	4	4	4	3	2	3	3	3
8	1		2	2	48	47	3	4	2	3	1	6	1	5	400	2	3	1	1	1	2				2	2	3	2					1	2		1	3	3	3	3	4	3	3	3	3	3	3	3	3
8	1		2	2	43	48	3	2	11	7	6	1	1	5	280	1	3	2	1	1	2								3	3	3	4	3	2		2	3	3	3	3	3	4	2	3	3	3	3	4	4
8	1		2	2	54	59	2	1	12	8	6	1	1	5	300	1	2	2	1	1	2								2	2	2	2	1	2		2	3	4	4	4	3	3	2	3	3	3	3	3	3
8	1		2	2	43	47	3	2	12	12	5	1	1	4	350	4	3	2	1	1	2								1	1	1	1	1	1	1	2	4	3	3	3	3	3	2	3	3	3	2	3	2
8	1		2	2	42	53	2	2	8	9	5	1	1	4	250	4	2	2	1	1	2								3	2	2	3	1	1	1	2	5	4	4	4	4	4	2	4	4	2	3	4	3
8	1		2	2	49	54	2	2	4	9	2	1	2	3	150	2	2	2	1	1	2								2	1	1	2	1	2		2	3	3	3	3	3	3	1	3	3	3	2	3	2
8	1		2	2	45	56	2	1	7	8	5	1	1	6	350	1	2	2	1	1	2								1	1	1	1	3	2		2	4	4	3	3	3	4	3	3	4	4	1	4	1
8	1		2	2	50	58	2	1	7	6	5	1	1	4	130	2	2	2	1	1	2								3	3	3	3	1	2		2	2	3	2	2	3	3	2	3	3	3	2	3	2
8	2
8	1		2	2	43	46	2	2	11	8	6	1	1	6	300	1	1	2	2	1	1	1							3	2	2	3	3	2		2	4	2	2	2	2	4	4	4	4	4	3	3	2
8	2
8	2
8	1		2	2	46	57	3	1	7	8	5	1	4	2	158	2	2	2	2		1	1	4						3	2	2	3	1	2		1	4	3	4	3	3	4	3	4	3	2	3	3	3
8	1		2	2	50	50	3	2	2	8	6	1	1	4	300	1	2	2	2	1	2								2	2	2	2	3	2		2	3	3	3	4	4	4	2	4	4	4	3	4	2
8	1		2	2	50	47	2	2	12	12	5	1	1	4	350	4	3	2	1	1	2								1	1	1	1	1	2		1	3	3	2	3	3	4	1	2	2	2	2	3	3
8	1		2	2	46	50	3	2	3	4	5	1	1	4	300	4	3	2	1	1	2								2	1	1	1	1	1	1	2	3	3	3	2	3	3	3	4	3	3	2	3	3
8	1		2	2	51		2		9		6		4	5	170	2	2	2	1		1	1	5						3	2	3	3	1	2		1	4	4	4	3	3	3	3	3	3	3	3	3	2
8	2
8	1		2	2	50	49	2	2	8	12	5	1	4	4	150	2	1	2	1		2								1	1	1	1	1	2		2	3	3	3	3	3	4	3	3	3	4	1	4	1
8	2
8	1		2	2	46	52	3	2	2	9	5	1	1	4	500	1	3	2	2	2	1	1							3	2	3	4	3	2		2	4	4	4	2	3	4	3	4	3	3	3	3	3
8	1		2	2	49	56	3	2	7	11	5	1	1	3	140	2	1	2	1	1	2								1	1	1	2	1	1	1	1	2	4	4	4	4	4	2	2	4	4	1	4	1
8	1		2	2	41		2		7		5		2	5	150	2	2	2	1	1	2								1	1	1	1	1	1	1	2	3	2	2	2	1	4	1	2	3	3	2	3	2
8	1		2	2	48	48	3	2	2	9	6	1	1	5	320	1	2	2	2	1	2								2	3	2	3	1	1	1	2	4	3	4	3	4	4	2	3	3	4	2	3	2
8	1		2	2	50	49	3	2	11	7	6	1	1	6	300	1	3	2	2	1	1	5							3	2	2	3	3	2		2	4	3	4	4	4	3	3	3	3	3	2	3	2
8	1		2	1	47	55	2	2	11	7	5	1	1	5	300	1	2	2	1	1	1	1							2	1	1	2	1	2		2	3	3	3	3	3	3	2	2	4	4	2	4	1
8	2
8	2
8	1		2	1	47	52	1	2	12	9	3	1	1	5	200	1	2	2	1	1	2								2	1	2	2	1	2		2	3	3	3	2	3	3	2	2	4	4	1	4	1
8	1		1	1	50	50	3	3	2	12	6	1	1	5	250	1	2	2	1	1	1	1	5						2	1	2	2	1	1	1	2	3	3	3	3	4	3	3	2	4	4	2	4	2
8	1		2	1	49	58	2	2	11	7	3	1	1	4	200	1	2	2	1	1	2								2	1	1	2	1	2		2	3	3	3	3	3	3	2	2	4	4	1	3	1
8	2
8	1		2	1	50	50	2	3	11	7	6	1	1	4	280	1	2	2	1	1	1	1	5						2	1	2	2	1	2		2	3	3	3	3	3	3	3	2	4	4	2	4	2
8	1		2	1	43	50	3	4	11	8	1	8	1	4	200	1	2	1	2	2	1	1	7		2	2	2	3					3	2		2	4	3	3	3	3	4	3	2	4	4	2	4	2
8	2
8	1		2	1	45	47	4	4	11	1	8	1	1	7	400	1	3	2	1	1	1	1	7						2	2	2	2	1	2		2	4	3	3	2	3	3	2	2	4	4	2	4	1
8	1		2	1	45	48	3	3	11	9	6	1	1	4	300	1	3	2	1	1	1	1	5						2	1	2	2	1	2		1	3	3	3	3	4	3	2	2	4	4	2	4	2
8	1		2	1	51	50	3	3	11	5	6	1	1	4	250	1	2	2	1	1	1	1	5						2	2	2	2	1	2		2	3	2	3	2	3	3	3	2	4	4	2	4	1
8	2
8	2
8	1		2	1	47	54	2	2	1	12	2	1	1	4	300	1	3	2	1	1	1	2							2	2	2	2	1	2		1	3	3	3	3	4	3	2	2	4	4	2	4	1
8	1		2	1	46	53	3	3	11	3	3	1	1	3	350	1	3	2	1	1	2								2	2	2	2	1	2		2	4	3	3	3	3	3	2	2	4	4	2	4	1
8	2
8	1		2	1	50	50	3	3	11	8	6	1	1	6	300	1	2	2	1	1	1	5							2	1	3	3	1	2		2	4	3	3	2	3	3	3	2	4	4	2	4	1
8	1		2	1	46	52	3	3	2	7	6	1	1	5	250	1	2	2	1	1	1	1	5						2	1	2	2	1	2		1	4	3	3	2	3	3	2	2	4	4	2	4	1
8	1		2	1	46	55	2	2	11	8	5	1	1	4	300	1	2	2	1	1	1	4							2	1	2	2	1	2		1	3	3	3	2	3	3	2	2	4	4	2	4	1
8	2
8	1		2	1	44	45	2	2	11	3	6	1	1	6	300	1	2	2	1	1	2								1	1	1	2	1	2		1	3	3	3	3	3	3	3	2	3	3	1	4	1
8	1		2	1	51	54	3	3	2	1	6	1	1	3	250	1	2	2	1	1	1	5							2	2	2	3	1	2		2	4	3	3	2	3	3	3	2	4	4	2	4	2
8	1		2	1	45	53	3	2	2	8	5	1	1	4	250	1	2	2	2	1	1	1	4						2	1	2	2	1	1	1	2	3	3	3	3	3	3	2	2	4	4	2	3	3
8	1		2	1	42	48	2	2	11	12	3	1	1	4	300	1	2	2	1	1	1	2							2	2	2	3	1	1	1	2	3	3	3	2	3	3	2	2	4	4	2	4	1
8	1		2	1	46	53	1	2	11	7	2	1	1	4	250	1	2	2	1	1	2								2	1	2	2	1	2		2	3	3	3	3	3	3	2	2	4	4	2	4	2
8	1		2	1	52	60	2	2	11	12	6	1	1	3	250	1	2	2	3	2	1	5							2	2	2	3	1	1	1	2	4	3	3	2	3	3	3	2	4	4	2	4	2
8	1		2	1	44	49	2	2	8	9	3	1	1	4	450	1	3	2	1	1	1	1	2						3	3	3	3	1	2		2	3	2	3	3	3	3	2	3	3	3	2	3	2
8	1		2	1	54	56	3	2	2	12	6	1	1	5	350	1	3	2	2	2	1	1	2	5					2	2	2	2	1	2		2	3	2	2	3	2	3	2	3	3	3	2	3	2
8	1		2	1	50	53	4	4	11	9	6	1	1	5	500	1	3	2	2	2	1	1	5						3	3	3	3	1	2		2	3	3	3	3	2	3	2	3	3	3	2	3	2
8	2
8	2
8	1		2	1	46	50	2	2	12	7	6	1	1	4	400	1	3	2	2	2	1	1	5						3	3	3	3	1	2		2	3	3	3	3	3	3	3	3	3	3	2	3	2
8	1		2	2	44	54	2	1	11	9	3	1	1	4	160	1	2	2	1	1	1	1	2	5					3	3	3	3	1	2		1	4	3	3	3	3	4	2	3	3	4	1	3	1
8	2
8	2
8	2
8	1		2	2	46	54	1	1	11	8	2	1	1	4	100	1	2	2	1	1	2								2	2	2	2	1	2		1	2	3	3	3	3	3	2	2	2	2	2	3	2
8	2
8	1		2	2	51	55	4	4	5	9	6	1	1	5	450	1	2	2	2	2	1	5							2	2	2	3	3	2		2	5	3	2	3	3	4	4	4	3	2	4	1	4
8	1		2	2	42	46	3	4	2	2	8	1	1	4	700	1	5	2	4	6	1	1	2	7					4	3	3	4	3	1	1	2	5	3	3	3	3	3	3	3	3	3	2	4	4
8	1		2	2	34	64	2	2	11	1	5	1	1	3	150	1	3	2	6	6	1	1							1	1	1	2	3	2		2	3	3	3	3	3	4	3	3	3	3	2	3	2
8	2
8	1	1	2	2	43	46	2	2	9	1	5	1		4				2	2	4	2								2	2	2	3	3	2		2	3	3	3	2	3	4	2	3	3	4	2	4	2
8	1		2	2	67	78	4	2	2	8	5	1	1	3	60	2	2	2	6	1	1	1	4	5					3	2	2	2	1	2		2	4	3	3	3	3	4	2	4	4	2	2	3	2
8	1		2	2	58	62	2	1	9	9	6	1	1	3	200	2	2	2	2	2	1	5							4	3	3	4	1	2		2	3	4	3	4	4	4	4	4	4	4	2	4	1
8	1		2	2	42	53	2	1	9	7	3	1	1	3	200	1	2	2	1	1	2								3	2	3	3	1	2		3	2	3	3	3	3	3	1	2	3	2	1	3	1
8	1		2	2	39	50	2	3	11	7	8	1	1	6	180	1	3	2	1	1	2								1	1	1	1	1	2		1	3	4	4	4	4	4	2	3	3	2	2	3	2
8	1		2	2	57	55	4	4	2	3	6	1	1	6	500	1	2	2	1	1	2								3	2	2	3	1	1	1	2	5	2	2	2	2	3	3	3	2	3	2	3	2
8	1		2	2	52	51	3	4	11	2	6	1	1	4	300	1	2	2	3	1	1	1	5						3	1	2	3	3	1	1	2	5	2	2	2	2	3	3	3	2	2	4	3	4
8	2
8	2
8	1		2	2	35	44	4	3	2	7	8	1	1	5	80	1	3	2	1	1	1	1	5						1	1	1	1	1	2		2	1	4	2	2	4	3	1	3	3	4	1	4	1
8	1		3	1	58	50	2	1	11	12	5	1	1	4	300	1	3	2	1	1	2								1	1	1	1	1	2		2	3	3	2	2	3	3	1	1	3	3	1	3	1
8	1		2	2	45	51	4	2	2	1	1	8	2	4	90	1	2	1	5	1	1	1	7		4	3	3	4					3	2		1	4	4	4	4	4	4	4	4	4	4	4	4	2
8	1		2	2	46	48	2	2	2	1	6	1	1	5	250	1	1	2	2	1	1	1	5						2	2	2	4	1	2		2	4	3	3	3	3	4	2	3	4	4	3	4	3
8	1		2	2	55	56	2	2	9	1	6	1	1	6	330	1	2	2	1	1	1	5							3	2	2	3	3	2		2	4	3	3	2	2	4	4	3	3	3	3	3	3
8	2
8	2
8	1		2	2	46	55	2	3	11	3	8	1	1	4	400	1	3	2	6	1	1	1	2						3	3	3	3	3	2		2	3	4	4	4	2	2	2	4	3	2	2	3	3
8	1		2	2	45	45	4	2	2	7	6	1	1	5	430	2	2	2	1	1	1	1	2	5					4	4	4	4	3	2		2	4	4	4	4	4	4	4	4	4	4	4	4	4
8	1		2	2	48	51	4	4	2	2	1	6	1	6	500	1	2	1	1	1	1	1	5		2	2	2	3					3	2		2	4	3	3	2	3	3	2	2	2	3	3	3	3
8	1		2	2	44	48	4	4	11	9	5	1	1	4	150	1	2	2	4	3	1	1	5						1	1	1	1	5	2		1	3	3	3	3	3	3	3	3	3	3	2	2	2
8	2
8	2
8	1		2	2	55	60	3	2	2	7	5	1	1	4	120	1	3	2	3	1	1	1	4	5					3	2	3	3	3	1	1	1	4	4	4	4	4	1	1	3	4	4	2	4	1
8	1		2	2	43		2		8		5		2	4	150	2	1	2	2	7	2								2	2	3	3	1	2		2	4	3	3	3	3	3	3	3	3	3	3	3	3
8	1	1	2	2	43	52	3	2	8	3	7	1		5				2	1	1	1	1	5						1	1	1	1	1	2		2	3	3	3	2	2	4	3	3	3	3	3	3	2
8	1		2	2	37	45	3	2	12	8	5	1	1	7	400	1	2	2	1	1	1	1							2	2	2	2	1	2		2	3	1	1	1	1	4	2	4	3	3	2	3	3
8	2
8	2
8	1		2	2	47	49	4	2	2	1	6	1	1	4	200	1	3	2	1	1	1	1	5						3	2	2	3	1	2		2	4	3	3	3	3	4	4	3	3	3	2	3	2
8	1		2	2	56	58	3	2	11	9	6	1	1	5	130	1	2	2	3	1	1	5							2	2	2	3	3	1	1	2	3	3	2	2	3	2	3	3	3	2	3	2	3
8	2
8	1		2	2	44	46	3	2	2	3	3	1	1	4	300	1	2	2	1	1	1	1	5						1	1	1	1	1	2		1	4	4	4	3	3	4	3	3	3	3	2	4	2
8	1		2	2	52	54	2	2	11	5	6	1	1	5	150	1	2	2	2	2	1	5							3	2	2	3	3	2		2	3	2	2	2	2	3	3	3	3	3	3	3	3
8	2
8	2
8	2
8	2
8	2
8	2
8	1		2	2	47	56	3	2	3	1	3	1	1	4	500	1	3	2	1	1	1	1	2						4	4	4	4	1	2		1	4	3	3	3	3	4	3	3	4	4	2	3	2
8	1		2	2	32	50	3	2	7	7	4	1	2	5	200	1	2	2	1	1	2								1	1	1	1	1	2		2	2	3	3	3	3	3	1	2	3	3	1	3	1
8	2
8	2
8	2
8	1		1	1	39	47	4	2	11	5	8	1	1	5	500	1	3	2	2	2	1	7							2	3	3	3	1	2		1	3	3	3	3	3	2	2	3	2	4	1	1	1
8	1		1	1	48	47	3	3	2	9	6	1	1	5	500	1	3	2	2	1	1	1	5						2	1	2	2	3	2		1	5	2	2	3	3	3	2	3	3	3	2	3	2
8	1		1	1	51	48	3	2	3	7	6	1	1	5	280	1	3	2	1	1	1	1							2	2	2	2	1	2		2	4	4	3	4	4	4	3	4	4	4	2	3	2
8	2
8	2
8	2
8	1		2	2	44	49	1	2	11	9	2	1	1	4	300	1	3	2	1	1	2								2	2	2	3	1	2		2	4	2	2	2	2	4	3	3	3	2	2	2	3
8	1		2	2	55	55	4	4	2	6	6	1	1	7	450	1	3	2	2	1	1	1	5						2	2	3	2	3	1	1	1	5	4	4	3	3	4	3	3	3	3	2	3	2
8	2
8	1		1	1	49	52	3	4	4	2	1	6	1	4	250	1	2	1	3	3	1	5			4	4	4	4					1	1	1	2	5	3	3	3	3	4	3	3	3	3	2	3	2
8	1		1	1	44	55	4	4	2	3	3	1	1	3	400	1	3	2	2	2	1	1	2	5					2	2	2	2	3	2		1	4	3	3	3	3	4	2	3	3	3	2	2	2
8	2
8	1		2	2	58	61	2	1	11	9	6	1	1	4	200	1	3	2	3	2	1	5							2	2	3	3	1	2		2	3	4	3	2	3	3	3	3	4	4	3	4	3
8	1		1	1	62	65	3	1	11	2	6	1	1	6	200	1	2	2	1	1	2								2	2	2	2	1	2		2	3	2	2	2	2	4	3	3	3	4	2	3	2
8	1		1	1	53	65	3	1	11	9	6	1	1	4	250	1	2	2	3	1	1	1	5						4	3	3	4	3	1	1	2	5	3	3	3	3	3	4	4	3	3	3	3	3
8	1		1	1	47	48	1	2	7	7	1	8	1	5	300	2	2	1	2	2	1	1	5	7	1	1	1	1					3	2		1	5	2	2	2	2	3	3	4	3	1	2	1	1
8	1		1	1	47	48	1	2	7	7	1	8	1	5	300	2	2	1	1	1	1	1	5	7	2	2	2	2					1	2		1	4	2	2	2	2	2	2	4	4	4	4	4	3
8	1		1	1	42	54	3	2	7	7	2	1	1	4	300	1	3	2	2	2	1	1	2						3	2	2	3	1	2		1	3	4	4	4	4	4	1	4	4	4	1	4	1
8	1	1	1	1	44	42	2	4	1	8	2	1		3				2	4	3	1	2							4	1	2	4	1	1	3	1	4	3	3	3	3	4	2	4	3	3	3	2	3
8	1		1	1	50	50	3	3	5	8	6	1	1	5	450	1	3	2	1	1	2								2	2	2	2	1	1	1	1	4	3	3	2	3	3	3	3	3	2	3	2	3
8	1		1	1	54	53	2	1	11	5	6	1	1	7	200	1	3	2	2	1	2								2	2	2	2	1	2		2	4	3	2	2	2	3	2	3	3	3	2	3	2
8	1		1	1	55	57	2	3	2	5	5	1	1	4	300	1	3	2	1	1	2								1	1	1	1	1	2		2	3	3	3	3	3	4	2	3	4	4	2	4	2
8	1		1	1	42	48	3	2	11	7	6	1	1	5	300	1	3	2	3	1	1	5							3	3	3	3	1	2		2	5	4	4	4	4	4	4	4	4	4	4	4	3
8	2
8	1		1	1	51	52	3	4	11	1	6	1	1	8	300	1	3	2	1	1	1	1							2	2	2	2	1	1	1	2	3	3	2	2	3	4	1	3	2	2	2	2	3
8	1		1	1	51	52	3	2	3	9	6	1	1	5	300	2	2	2	1	1	1	5							3	3	3	3	1	2		3	4	4	3	3	4	4	4	4	4	4	3	3	2
8	2
8	2
8	1		1	1	55	54	2	2	2	2	3	1	1	4	150	2	2	2	1	1	1	1	2						3	1	1	3	1	2		1	4	2	2	3	1	4	2	3	4	4	1	3	1
8	1		1	1	48	47	3	5	11	3	6	1	1	6	500	1	3	2	1	1	1	1	5						3	3	2	4	4	1	1	1	5	3	3	3	3	4	4	4	4	2	3	2	3
8	1		2	2	43		3		5		8		5	2	350	2	3	2	1	7	1	1							1	1	1	1	1	2		3	2	3	3	3	3	3	2	2	3	3	2	3	2
8	2
8	1		1	1	54	64	3	2	11	9	6	1	1	5	200	1	2	2	2	2	2								1	1	1	1	1	2		2	3	3	3	3	3	3	2	2	3	3	2	3	2
8	1		1	1	49	50	3	4	4	7	8	1	1	4	200	2	3	2	4	5	1	1	2						3	1	1	4	1	2		2	2	2	1	2	3	3	3	3	3	3	2	3	2
8	1		1	1	45	49	4	2	2	7	5	1	2	4	200	1	2	2	1	1	2								1	1	1	1	1	2		2	3	3	3	3	3	3	2	2	3	3	2	3	2
8	2
8	2
8	1		1	1	43	54	1	1	6	11	3	1	1	3	200	2	3	2	1	1	2								1	1	1	1	1	1	1	2	3	2	2	2	2	3	3	3	3	3	2	3	2
8	2
8	2
8	1		1	1	44		2		9		5		2	3	150	2	2	2	2	1	1	1							2	2	3	3	1	1	1	2	3	3	3	3	3	3	3	3	3	3	2	3	2
8	1		1	1	49	49	2	2	5	5	6	1	1	5	350	1	3	2	2	2	1	1	2	5					2	2	2	2	1	2		2	3	4	4	4	3	3	3	3	4	4	3	3	3
8	1		2	2	45	49	1	2	4	11	2	1	1	4	200	2	2	2	2	1	2								2	1	1	2	1	2		1	2	3	2	2	3	3	2	2	3	3	2	3	2
8	1		2	2	48	47	2	1	8	2	6	1	1	4	350	1	2	2	1	1	2								2	2	2	3	1	2		2	4	3	3	3	2	3	3	3	3	3	2	3	2
8	1		2	2	38	52	2	2	8	9	5	1	1	3	300	1	2	2	1	1	1	4							3	1	1	3	3	2		2	5	3	3	3	3	3	3	3	3	3	2	3	2
8	1		2	2	47	53	3	1	2	9	5	1	1	6	200	1	2	2	1	1	2								1	1	1	1	1	2		2	2	3	3	3	3	3	1	2	2	3	2	3	2
8	1	1	2	2	52	46	2	2	11	12	2	1		3				2	1	1	2								1	1	1	1	1	2		2	4	3	3	3	3	3	2	2	3	3	2	3	2
8	1		2	2	51	52	3	2	12	12	8	1	2	3	250	1	2	2	2	1	2								2	1	1	3	3	2		2	3	3	3	2	3	3	3	3	3	3	2	3	2
8	1		2	2	42	53	2	2	7	2	3	1	1	4	300	1	3	2	1	1	2								1	1	1	1	1	2		1	3	4	4	4	1	4	4	4	4	4	3	4	3
8	2
8	2
8	1		2	2	49	55	2	1	6	6	3	1	1	4	400	1	3	2	1	1	1	1							2	1	2	2	1	2		1	1	3	3	2	2	3	1	3	3	3	1	3	1
8	1		2	2	46	53	2	1	4	11	3	1	1	4	150	2	2	2	1	1	2								1	1	1	1	1	2		2	2	3	3	3	3	3	2	2	3	3	2	3	2
8	1		2	2	45	53	2	2	1	1	3	1	1	4	300	1	3	2	1	1	2								1	1	1	1	1	2		1	3	3	3	2	3	3	2	3	2	3	2	3	2
8	1		2	2	40	51	1	1	5	9	3	1	1	4	300	1	3	2	1	1	1	1	2						2	2	2	2	3	2		2	3	4	4	4	4	4	3	4	4	4	2	4	2
8	1		2	2	49	59	2	1	11	9	3	1	1	4	300	1	3	2	1	1	1	5							1	1	1	1	1	2		1	2	2	2	2	2	3	2	2	2	3	2	3	2
8	2
8	1		1	1	49	57	2	2	11	9	2	1	1	3	400	1	3	2	1	1	2								1	1	1	1	1	2		2	1	2	2	2	2	3	1	3	2	3	1	1	1
8	2
8	1		2	2	44	55	1	1	11	7	3	1	1	4	250	1	3	2	1	1	1	5							2	2	3	2	3	2		2	4	3	3	3	3	3	3	3	3	3	3	3	3
8	1		5	1	47	49	3	4	11	8	6	1	1	4	300	1	2	2	2	2	1	5							3	2	2	3	3	2		2	4	3	3	3	3	3	3	3	3	3	2	3	2
8	2
8	1		2	2	45	54	2	2	9	7	5	1	1	4	350	1	3	2	2	1	2								2	3	3	3	1	2		2	3	3	3	3	3	3	3	3	3	3	2	3	2
8	1		2	2	48	56	2	2	11	7	3	1	1	3	300	1	3	2	1	1	2								2	2	2	3	1	2		2	4	3	3	3	3	4	2	4	4	4	2	3	1
8	1		2	2	43	52	2	1	2	12	5	1	1	5	350	1	3	2	2	1	1	1	4						2	1	2	4	1	2		2	4	3	3	3	3	4	3	3	4	4	2	3	2
8	1	1	2	2	67	68	2	1	11	11	5	1		4				2	2	1	1	1	2						2	1	2	2	1	2		2	3	4	3	3	3	4	2	3	3	4	2	4	1
8	1		1	1	44	41	2	4	11	2	6	1	1	7	350	1	2	2	1	1	1	1							2	2	2	2	4	1	1	2	4	4	4	4	4	4	4	3	4	3	4	4	4
8	1		1	1	48	57	1	1	12	9	2	1	1	4	400	1	3	2	1	1	1	1	5						1	1	1	1	1	2		2	3	3	3	3	3	3	2	3	3	3	2	3	2
8	2
8	1		2	2	49	51	2	2	2	8	6	1	1	5	350	1	2	2	2	1	2								3	2	2	3	1	2		1	5	4	4	4	4	4	3	3	4	3	2	3	3
8	1		2	2	51	53	2	1	11	2	6	1	1	5	600	1	3	2	1	1	2								1	1	1	1	1	1	1	2	5	3	3	3	3	4	3	3	3	4	2	4	2
8	2
8	1		2	2	51	52	3	4	11	1	6	1	1	3	200	1	3	2	2	2	1	5							3	2	2	3	1	2		2	3	2	2	2	2	3	3	3	3	3	3	3	3
8	2
8	2
8	2
8	1		2	2	41	51	4	2	11	7	3	1	1	4	400	1	2	2	2	1	1	1	2						3	3	3	3	1	2		1	3	2	2	2	2	3	3	3	3	2	3	3	3
8	1		2	2	43	51	1	2	11	1	3	1	1	5	200	1	3	2	1	1	2								2	1	1	1	1	2		2	1	2	2	2	2	3	2	2	2	3	2	3	2
8	2
8	1		2	2	43	50	2	4	11	3	3	1	1	5	500	1	3	2	2	3	1	1	2						2	2	2	2	3	2		2	3	4	4	4	4	4	2	3	3	3	2	3	2
8	1		2	2	41	45	2	2	11	9	6	1	1	4	200	1	2	2	2	1	1	5							3	3	3	3	1	2		2	5	1	1	1	1	3	3	3	2	3	3	3	3
8	1		2	2	50	60	3	1	8	8	5	1	1	5	150	1	2	2	2	1	1	1	4						3	2	3	3	3	2		2	4	4	4	4	4	4	4	4	4	4	4	4	4
8	1		2	2	43	50	2	2	8	12	5	1	1	4	100	1	2	2	1	1	2								1	4	4	1	1	2		2	3	3	3	3	3	3	3	4	4	4	2	3	2
8	2
8	1		2	2	47	50	3	2	11	7	5	1	1	6	200	1	3	2	2	1	2								2	2	2	2	1	2		2	2	3	2	2	2	4	2	4	3	4	2	4	2
8	2
8	2
8	1		2	2	42	46	4	4	2	2	1	5	1	4	350	1	3	1	1	2	2				2	1	1	2					1	2		2	3	4	4	4	4	4	2	3	4	4	1	4	1
8	2
8	1		2	1	47	52	3	2	11	8	5	1	1	3	350	1	3	2	2	2	1	1	4						3	3	3	3	1	2		2	3	2	2	2	2	3	2	3	3	3	2	3	2
8	1		2	2	53	55	3	4	11	5	6	1	1	5	500	1	3	2	3	1	1	1	5						3	2	2	3	1	2		2	3	3	3	2	3	3	4	3	4	3	3	4	4
8	1		2	2	46	55	2	2	4	9	3	1	1	3	400	4	2	2	1	1	1	1							2	2	2	2	1	2		1	4	3	3	3	3	3	3	3	3	3	3	3	3
8	1		2	2	43	47	2	4	11	1	2	1	1	5	400	1	2	2	3	2	1	1	2						3	2	2	3	1	2		2	4	4	4	4	3	4	3	4	3	3	3	3	3
8	1		2	2	51	53	3	4	9	2	6	1	1	5	300	1	1	2	1	1	1	1	5						3	3	3	3	1	2		2	4	4	4	4	4	4	1	3	3	4	2	4	2
8	1		2	2	47	52	2	1	9	11	3	1	1	3	250	2	2	2	1	1	2								1	1	1	1	1	2		1	4	4	4	4	4	4	4	4	4	4	1	4	1
8	2
8	1		2	2	44	50	1	2	2	4	7	1	1	4	-9	1	4	2	1	1	2								2	1	2	3	3	2		2	4	3	3	3	3	4	2	4	4	4	3	4	3
8	1		2	2	47	54	1	2	9	8	3	1	1	6	300	1	2	2	1	1	2								1	1	1	1	1	2		1	2	3	3	2	3	2	1	3	4	4	2	3	1
8	1		2	2	51	60	2	1	9	9	6	1	1	6	300	1	3	2	1	1	2								3	3	3	3	1	2		2	4	2	2	3	2	3	2	4	3	3	3	3	1
8	1		2	2	40	48	2	2	3	1	3	1	1	4	800	1	3	2	1	1	2								2	2	2	2	1	2		1	3	3	3	3	3	3	3	3	3	3	3	3	3
8	1		2	2	31	49	1	2	12	8	4	1	1	5	300	1	2	2	1	1	2								1	1	1	1	1	1	1	1	3	3	3	3	3	4	3	2	3	2	2	2	2
8	1		2	2	47	55	2	2	11	6	3	1	1	5	180	1	2	2	1	1	2								1	1	1	1	3	2		2	4	3	3	3	2	3	3	3	3	3	3	3	2
8	2
8	2
8	1		2	2	47	51	4	4	11	1	8	1	1	3	300	1	2	2	2	1	1	1	7						2	2	3	3	1	2		1	3	4	4	4	4	4	2	3	3	3	1	4	1
8	1		2	2	47	47	4	2	11	9	7	1	1	5	170	1	2	2	3	1	1	1	2	6					3	3	3	3	3	1	1	2	4	4	4	4	4	4	4	4	4	4	3	4	4
8	1		2	2	45	44	2	3	12	3	6	1	1	5	300	1	2	2	1	1	1	1	5						3	2	2	3	1	2		2	4	3	3	3	3	3	3	3	3	3	2	2	2
8	2
8	2
8	1		2	2	50	51	2	2	5	9	6	1	1	4	250	1	1	2	3	1	1	1	5						4	2	3	4	3	1	1	2	5	2	2	2	2	4	3	3	2	2	4	2	4
8	1		1	1	45	46	3	4	11	2	6	1	1	6	300	1	1	2	2	2	1	1	5						2	2	3	3	3	2		2	5	3	3	3	3	3	4	4	4	2	3	2	3
8	2
8	1		2	2	46	43	2	2	1	9	5	8	2	2	100	2	1	3	3	6	1	1	4	7	2	1	1	1	4	4	4	4	3	1	1	1	4	4	4	4	4	4	3	3	3	4	2	4	2
8	2
8	1		2	2	56	58	1	1	9	8	3	1	1	3	200	1	2	2	1	1	2								2	2	2	2	1	2		1	2	1	1	1	1	3	2	2	2	3	2	3	3
8	2
8	2
8	2
8	2
8	2
8	2
8	1		2	2	57	54	2	2	3	9	5	1	1	4	200	1	2	2	6	6	1	1							1	1	2	2	1	2		2	3	3	3	2	1	3	2	3	3	3	2	3	2
8	2
8	1		2	2	46	48	1	2	11	7	3	1	1	5	260	1	3	2	1	1	1	1	5						1	1	2	1	1	2		2	4	3	3	3	3	3	1	2	3	2	1	3	2
8	2
8	2
8	1		1	1	43	50	1	1	11	9	3	1	1	4	400	1	3	2	1	1	1	1							1	1	1	1	1	2		1	1	3	4	3	2	4	2	3	3	4	1	3	2
8	2
8	2
8	1		2	2	54	55	2	2	4	9	3	1	1	4	400	1	3	2	1	1	1	1							1	1	1	1	1	2		3	2	3	3	3	3	3	2	2	3	3	2	3	2
8	1		2	2	49	49	2	2	4	9	3	1	1	4	400	1	3	2	1	1	1	2							3	3	3	3	3	2		3	4	3	3	2	2	3	3	4	3	2	2	3	2
8	1		1	1	43	50	3	2	11	9	3	1	1	4	400	1	2	2	1	1	1	1	5						1	1	1	1	3	2		2	3	3	3	3	3	4	4	4	4	4	3	4	2
8	1		1	1	41	48	3	1	4	9	8	1	4	3	150	2	2	2	1		2								2	1	1	2	5	2		2	4	3	1	1	1	3	3	4	3	2	3	2	2
8	1		1	1	45	45	2	2	7	9	3	1	1	5	350	1	3	2	2	2	1	1	2	5					2	2	2	3	1	2		2	3	2	2	2	2	3	2	3	3	3	2	3	2
8	1		1	1	47	47	2	2	1	9	3	1	1	4	400	4	3	2	1	2	2								1	1	1	1	1	2		2	3	3	2	3	3	3	2	3	3	3	2	3	2
8	1		1	1	47	47	2	2	1	9	3	1	1	4	400	4	3	2	1	2	2								1	1	1	1	1	2		2	3	3	3	3	3	3	2	3	3	3	2	3	2
8	1		1	1	54	57	2	2	4	9	3	1	1	4	130	2	2	2	1	1	2								1	1	1	1	1	2		1	1	1	1	1	1	1	1	1	1	4	1	4	1
8	1		1	1	47	57	2	2	11	7	5	1	1	3	230	1	3	2	2	1	1	1	5						3	2	2	3	1	2		2	3	3	3	3	3	3	1	3	3	3	1	3	1
8	1		1	1	48	52	4	4	4	1	3	1	2	2	200	2	2	2	1	1	1	5							1	1	1	1	1	2		1	3	3	3	3	3	3	3	3	2	2	2	2	2
8	1		1	1	43	50	4	3	2	1	3	1	1	4	1000	1	3	2	1	1	1	1							1	1	1	1	1	1	1	1	3	3	3	2	3	4	3	3	3	2	3	2	3
8	2
8	2
8	1		2	1	48	48	2	2	4	1	3	1	1	4	250	1	3	2	1	1	1	1	2						3	2	4	2	1	2		2	2	2	2	2	2	3	3	2	2	2	3	3	2
8	2
8	1		1	1	46	46	2	2	11	9	6	1	1	6	350	1	3	2	2	2	1	1	2	5					3	3	3	3	1	2		2	4	3	3	3	3	3	3	3	3	2	3	2	3
8	1		1	1	51	61	2	1	11	7	6	1	1	5	150	1	2	2	1	1	2								1	1	1	1	1	1	1	2	4	3	3	3	3	4	2	4	4	4	3	4	2
8	1		1	1	45	47	2	2	11	2	6	1	1	7	200	1	3	2	4	2	1	1	5						4	3	3	4	3	1	1	1	5	3	3	3	3	4	4	4	4	2	3	2	3
8	1		1	1	54	61	2	2	11	9	3	1	1	3	200	1	2	2	1	1	2								2	2	2	2	1	2		2	4	3	3	3	3	3	2	2	3	3	2	4	2
8	2
8	1		1	1	45	42	2	2	11	9	3	1	1	3	300	1	3	2	1	1	1	2							3	2	3	3	1	2		2	3	3	3	3	3	3	3	3	3	3	3	3	3
8	2
8	2
8	1		1	1	53	53	2	2	4	9	3	1	1	4	400	1	3	2	3	3	1	1	2						3	3	3	3	2	2		3	5	3	3	3	3	4	4	4	4	4	3	3	3
8	1		1	1	48	52	3	2	8	9	6	1	1	5	270	1	2	2	1	1	2								2	2	2	2	3	2		2	5	4	4	4	3	4	4	4	4	3	3	3	3
8	1		2	2	54	54	2	4	11	2	2	1	1	3	300	1	3	2	1	1	1	2							3	2	2	2	1	2		2	2	3	3	3	3	3	2	3	3	3	2	3	2
8	1		1	1	44		3		9		3		2	3	150	2	2	2	1	1	2								2	2	2	2	1	2		2	2	3	3	3	3	3	3	3	3	3	2	3	2
8	1		1	1	53	53	2	2	1	7	6	1	1	3	200	1	2	2	2	1	2								2	2	2	2	3	2		1	4	2	3	2	2	3	3	3	3	2	2	3	3
8	1		1	1	46	48	4	2	2	9	6	1	1	7	300	1	2	2	1	1	1	5							2	2	3	1	1	2		2	3	3	3	2	2	4	1	2	4	4	2	2	1
8	1		1	1	56		3		9		2		2	3	160	2	3	2	3	7	1	1	2						3	2	3	3	3	1	2	2	4	2	2	2	2	3	3	3	3	3	3	3	3
8	2
8	2
8	1		1	1	40	41	2	2	8	7	1	8	1	4	160	2	1	1	1	1	2				1	1	2	1					3	2		2	4	3	3	3	3	4	2	4	4	3	3	4	3
8	1		1	1	53	54	4	1	9	9	5	1	4	3	180	1	2	2			1	1	5						1	1	1	2	3	2		2	4	3	4	3	2	3	3	4	3	3	2	4	1
8	1		1	1	53	59	1	2	11	8	3	1	5	4	250	1	2	2	1	1	1	1							2	1	2	2	1	2		1	3	3	4	3	4	4	2	3	3	2	2	2	1
8	2
8	1	1	1	1	50	59	2	2	4	11	3	1		4				2	1	1	2								1	1	1	1	1	2		2	2	3	3	3	2	3	2	3	3	3	1	3	2
8	1		1	1	47	52	2	1	11	9	3	1	1	4	300	1	3	2	1	1	1	1	2						3	3	3	3	1	2		3	3	3	3	3	3	4	4	4	4	4	2	4	2
8	1		1	1	29	50	1	3	11	3	8	1	1	5	450	1	3	2	1	1	2								1	1	1	1	1	2		1	1	3	3	3	3	4	1	1	4	4	1	4	1
8	1		1	1	42	54	2	2	7	8	3	1	1	4	300	1	2	2	1	1	1	5							2	2	2	2	3	2		2	4	1	1	1	1	2	3	3	1	1	2	2	2
8	1		1	1	49	48	2	4	12	3	1	8	1	4	400	1	3	1	1	1	1	1	5		2	1	1	1					1	2		2	3	2	2	2	2	1	1	3	2	2	1	3	1
8	1		1	1	53	55	2	2	2	7	6	1	1	6	200	1	2	2	3	1	1	1	2	5					3	2	2	3	3	1	1	2	4	2	2	2	2	3	3	3	2	3	2	3	2
8	2
8	1		1	1	57	67	2	1	9	9	1	2	1	3	92	4	2	1	1	1	1	2			3	2	2	3					1	2		2	4	3	3	3	2	4	3	3	3	3	2	3	2
8	1		1	1	46	53	2	1	9	1	8	1	1	3	200	1	2	2	1	1	1	1							2	1	1	1	1	2		1	3	1	1	1	1	3	1	4	1	2	1	3	3
8	2
8	2
8	2
8	2
8	1	1	1	1	50	50	1	2	11	9	3	1		4				2	1	1	2								1	1	1	2	1	2		1	4	4	4	4	4	4	4	4	4	2	2	4	2
8	2
8	2
8	2
8	2
8	1		1	1	49	56	2	1	11	7	2	1	1	4	250	1	2	2	1	1	1	1	2	5					2	1	1	2	1	2		1	2	3	3	2	2	3	2	2	2	1	1	3	1
8	1		1	1	56	57	4	4	3	4	6	1	1	6	200	1	2	2	1	1	2								2	2	2	2	3	2		2	4	3	3	2	3	3	3	3	3	3	3	3	3
8	1		1	1	48	52	3	2	11	7	6	1	1	4	200	1	3	2	1	1	1	5							3	2	2	2	3	2		2	5	2	2	2	2	3	3	4	3	3	3	4	3
8	1		1	1	46	49	3	1	2	1	5	1	1	4	154	2	2	2	1	1	2								2	2	3	2	1	2		2	4	4	4	4	4	4	3	4	4	4	2	4	1
8	2
8	1		1	1	48	48	3	4	11	3	6	1	1	5	300	1	3	2	3	1	1	1	5						2	2	2	2	3	1	1	2	5	3	3	3	2	2	3	3	3	2	3	2	3
8	1		1	1	55	55	4	5	11	3	6	1	1	5	200	1	3	2	2	2	1	1	5						4	2	2	3	3	2		2	5	4	4	4	3	4	4	4	3	3	3	3	3
8	1		1	1	48	55	3	1	11	1	6	1	1	5	300	1	2	2	2	2	2								2	1	1	2	1	1	1	1	4	4	4	4	4	4	3	3	3	3	3	3	2
8	1		1	1	49	51	4	4	2	12	6	1	1	5	590	1	1	2	2	1	1	1	5						3	3	4	4	3	2		2	5	4	4	4	4	4	4	4	4	2	4	4	4
8	2
8	1		4	1	52	58	3	1	5	9	6	1	1	5	140	1	1	2	3	1	1	5							3	3	3	3	3	1	1	2	4	3	2	3	2	3	3	3	3	2	3	3	2
8	1		4	1	40	46	4	3	11	9	5	1	1	5	180	1	2	2	1	2	2								2	2	2	2	1	2		2	4	2	2	3	3	4	2	3	4	4	2	3	2
8	1		4	1	42	51	2	2	2	9	5	1	1	4	250	2	2	2	2	1	1	1							2	1	1	2	1	2		2	4	2	3	2	2	4	3	4	4	3	2	4	2
8	1		4	1	53	63	3	1	9	11	6	1	1	4	190	1	2	2	2	1	2								2	1	1	2	3	1	1	2	5	4	4	4	4	4	3	4	4	3	2	3	2
8	1		4	1	50	50	2	1	11	8	6	1	1	5	380	1	3	2	1	1	2								2	2	2	2	1	2		2	3	2	2	2	2	3	2	4	3	2	2	3	2
8	1		4	1	44	43	2	2	11	3	7	1	1	4	400	1	4	2	1	1	2								2	1	1	1	1	2		2	3	2	2	3	3	4	2	3	3	4	2	4	2
8	2
8	2
8	1		4	1	48	49	3	2	2	9	6	1	1	5	380	1	3	2	2	1	1	5							3	2	2	3	1	1	1	1	4	1	1	4	4	4	4	2	4	4	4	4	4
8	1		4	1	54	55	3	2	11	9	6	1	1	6	180	1	2	2	2	2	1	1	5						3	3	3	3	1	2		2	5	3	3	3	3	4	3	3	4	4	2	4	3
8	1		4	1	52	51	4	2	2	7	6	1	1	5	400	1	3	2	3	2	1	5							2	2	2	3	3	1	1	1	5	3	4	3	3	4	3	3	3	2	3	2	3
8	1		4	1	41	53	2	3	1	1	3	1	1	4	350	1	3	2	2	1	1	1	2						3	2	2	3	1	2		2	3	3	3	3	3	3	2	2	3	4	2	3	2
8	1		4	1	53	59	3	4	7	2	6	1	1	4	160	2	2	2	2	1	1	1	5						3	2	2	3	1	1	1	2	4	4	4	4	4	4	3	3	3	3	2	4	2
8	1		4	1	39	53	1	2	4	7	2	1	1	4	300	1	3	2	2	2	2								2	1	1	2	1	2		2	3	3	3	3	3	3	2	3	4	4	2	4	2
8	1		4	1	40	49	4	1	2	9	5	1	1	4	250	2	2	2	1	1	2								1	1	1	1	1	2		2	4	3	3	3	4	3	2	2	4	4	2	4	2
8	1		4	1	51	53	2	3	7	8	6	1	1	8	200	1	2	2	1	1	2								2	2	2	2	1	2		2	5	3	2	3	3	4	4	4	4	4	2	4	2
8	1		4	1	43	53	2	2	11	6	3	1	1	6	350	1	3	2	1	1	1	1							1	1	1	1	1	2		1	2	3	3	3	3	4	1	3	2	1	1	3	1
8	1		4	1	42	51	4	2	3	8	2	1	1	4	500	1	3	2	1	1	2								2	1	1	2	1	2		2	4	3	3	3	3	4	2	3	3	4	2	4	2
8	1		4	1	50	56	4	4	4	1	6	1	1	5	250	2	2	2	1	1	1	1	5						3	2	3	3	1	1	1	1	5	3	3	2	4	4	4	3	4	2	3	2	3
8	2
8	1		4	1	50	51	3	2	9	12	5	1	1	4	250	1	3	2	6	1	1	1	2						4	3	3	3	1	2		1	4	3	3	3	3	4	3	4	4	4	4	4	4
8	2
8	1		4	1	47	56	2	2	3	5	3	1	1	4	200	2	1	2	1	1	2								1	1	1	1	3	2		1	5	3	3	2	3	4	3	4	3	2	4	3	4
8	1		4	1	55	59	5	4	2	1	6	1	1	3	300	1	3	2	2	1	1	1	5						2	2	1	2	3	2		2	4	3	3	3	3	4	4	4	4	3	3	3	3
8	2
8	2
8	1		4	1	39	57	2	2	8	6	3	1	1	4	270	1	2	2	1	1	2								1	1	1	1	1	2		1	3	3	1	2	3	3	1	4	4	3	1	2	1
8	1		4	1	52	59	4	1	9	9	5	1	1	5	300	1	1	2	1	1	2								1	1	1	1	3	2		2	3	4	4	4	4	4	4	4	4	4	3	4	3
8	1		4	1	50	61	2	4	11	2	8	1	1	3	500	1	3	2	2	3	1	1	2	5					3	3	3	3	1	2		2	3	4	4	4	4	4	3	4	4	4	3	4	3
8	1		4	1	42	56	2	1	5	8	3	1	1	5	300	1	3	2	1	1	2								2	1	1	1	1	2		2	3	3	3	3	3	3	2	3	3	3	3	3	3
8	1	1	4	1	42	52	4	2	12	7	5	1		3				2	1	1	2								3	3	3	3	1	2		2	4	3	3	3	2	3	2	3	3	3	3	3	3
8	1		4	1	54	63	2	1	7	9	6	1	1	4	200	1	3	2	2	1	1	1	2	5					3	2	3	3	3	1	1	2	4	4	4	4	4	4	4	4	4	4	4	4	4
8	2
8	1		4	1	42	49	4	2	11	9	8	1	1	4	150	1	2	2	4	2	1	1	7						4	2	3	4	3	2		1	5	4	4	4	4	4	4	3	4	4	2	4	2
8	1		4	2	45	54	2	2	1	7	3	1	1	4	400	1	3	2	1	1	1	1	5						2	1	1	1	1	2		2	3	2	1	1	1	1	1	2	3	1	1	1	1
8	1		4	3	49	52	3	4	5	6	6	1	1	7	200	1	3	2	1	1	2								1	1	1	1	1	2		2	3	3	2	1	3	3	2	2	3	3	2	3	2
8	1		4	3	40	49	2	2	11	12	5	1	1	4	110	1	1	2	1	1	2								3	2	2	3	1	2		2	3	2	2	3	3	3	2	3	3	2	2	3	3
8	1		4	3	43	51	1	2	4	7	7	1	1	4	150	2	1	2	2	1	2								2	1	1	2	3	2		2	5	3	3	2	2	4	4	3	3	3	3	3	2
8	1		4	2	45	53	2	2	12	6	5	1	1	5	550	1	3	2	1	1	2								1	1	1	1	1	2		2	5	3	3	3	3	4	3	3	4	2	2	3	2
8	1		4	2	42	49	3	1	9	7	5	1	1	4	400	1	3	2	2	1	1	1	4						2	2	2	3	3	2		2	4	3	3	3	3	3	3	3	3	3	3	3	3
8	2
8	1		4	3	40	57	1	2	7	11	3	1	1	6	200	2	3	2	1	1	1	1	5						1	1	1	1	1	2		1	3	2	2	2	3	3	2	3	3	3	2	3	2
8	1		4	3	41	50	3	1	6	6	5	1	1	4	300	1	3	2	1	1	1	1							1	1	1	1	1	1	1	2	4	4	4	4	4	3	3	4	4	4	3	3	2
8	1	1	4	2	-9	51	-9	2	11	7	1	1		5				4			2								4	4	4	4	1	2		1	3	3	3	3	1	4	4	2	4	4	1	1	1
8	1		4	2	44	56	2	2	4	7	2	1	1	4	300	1	1	2	1	1	2								1	1	1	1	1	2		1	3	4	4	4	3	4	2	2	3	3	2	4	2
8	1		4	1	43	56	4	2	8	8	3	1	1	3	400	1	3	2	1	1	1	1							2	1	1	1	1	2		1	3	4	4	3	3	4	4	4	4	4	3	4	3
8	1		4	1	47	57	4	2	2	7	3	1	1	4	500	1	3	2	1	1	1	1							2	2	2	2	1	1	1	1	5	4	4	4	4	4	3	4	4	4	2	4	2
8	1		4	1	42	53	2	2	8	7	5	1	1	5	300	1	4	2	3	6	1	1	4						2	1	1	3	3	1	1	2	4	4	4	4	4	4	4	4	4	4	4	4	2
8	1		4	1	53	52	2	4	9	3	6	1	1	6	500	1	3	2	3	1	1	1	5						3	2	2	3	3	2		2	5	2	2	2	2	3	3	3	3	3	3	3	3
8	1		4	1	45	59	2	1	11	12	2	1	1	4	200	1	3	2	3	1	1	2	5						4	2	3	4	3	2		2	4	4	4	4	4	4	4	4	4	3	3	4	2
8	2
8	2
8	1		4	3	46	51	2	2	6	6	3	1	1	6	600	1	3	2	1	1	1	5							1	1	1	1	3	2		1	3	1	1	1	1	3	2	3	3	2	2	2	2
8	2
8	1		4	2	-9	47	-9	2	12	8	1	1	1	4	250	1	3	4			2								4	4	4	4	1	2		3	1	3	3	3	3	4	1	1	4	4	1	4	1
8	1		4	2	44	53	4	4	2	8	5	1	1	4	400	1	3	2	1	1	1	1							1	1	2	2	1	2		2	4	4	4	4	4	3	2	3	3	4	2	4	2
8	1		4	2	39	45	1	2	9	8	4	1	1	5	260	1	2	2	1	1	2								2	2	2	2	1	2		2	3	3	3	3	3	3	2	2	3	3	2	3	2
8	1		4	1	57	59	2	2	11	8	6	1	1	4	230	1	3	2	2	1	1	1	5						3	2	3	3	3	2		2	5	4	4	4	4	4	4	4	4	3	3	3	3
8	1		4	1	42	57	2	2	4	9	3	1	1	3	200	2	2	2	1	1	1	1							2	2	2	2	1	2		2	3	4	4	4	4	4	3	4	4	3	2	4	2
8	2
8	1		4	1	45	56	2	1	8	7	2	1	1	4	140	1	3	2	1	1	2								1	1	1	1	1	2		2	2	2	1	1	1	2	2	2	2	3	2	3	2
8	1		4	1	52	55	3	2	11	8	6	1	1	4	280	1	3	2	1	1	2								1	1	1	1	1	2		2	4	3	3	3	3	3	3	3	3	3	2	2	2
8	1		4	1	45	54	4	4	9	9	6	1	1	5	250	1	2	2	2	1	1	5							3	2	2	3	3	1	1	2	4	3	2	3	3	3	3	3	3	3	2	2	3
8	2
8	1		4	2	48	61	2	1	2	7	5	1	1	3	200	1	2	2	1	1	1	1							1	1	1	1	1	1	1	2	3	3	3	3	2	3	2	3	3	3	2	3	2
8	1		4	2	52	56	3	1	8	11	7	1	1	5	220	4	3	2	2	2	1	1	6						3	1	1	3	3	2		2	4	3	3	3	3	3	2	3	3	3	2	3	2
8	2
8	1		4	2	48	47	3	2	11	12	6	1	1	5	300	4	2	2	1	2	2								2	2	2	2	1	2		2	3	3	3	3	3	4	3	3	3	4	2	4	1
8	2
8	1		4	2	49	49	3	3	11	2	6	1	1	6	350	1	3	2	2	2	2								3	2	2	2	1	1	1	2	3	2	2	2	2	3	3	3	3	2	2	3	2
8	1		4	2	43		1		1		3		4	3	300	2	2	2	1		2								2	2	2	2	1	2		1	3	2	2	2	2	3	3	3	2	2	3	2	3
8	1		4	2	55	53	2	4	11	1	6	1	1	6	250	1	2	2	3	3	1	1	5						4	2	1	4	1	2		2	4	4	3	3	3	4	3	3	4	4	1	4	1
8	2
8	1		4	2	47	52	3	2	2	7	5	1	1	4	300	1	3	2	2	1	2								2	1	1	1	1	2		2	3	3	3	3	3	3	2	3	3	3	2	3	2
8	1		4	2	49	53	2	2	11	8	6	1	1	4	300	1	2	2	2	1	1	1	5						4	4	4	4	3	2		2	4	1	1	1	1	1	3	3	1	1	4	2	4
8	1		4	2	52	59	2	2	11	8	6	1	1	5	300	1	3	2	1	1	2								2	2	2	2	1	2		2	4	2	3	2	2	3	3	3	3	3	2	3	2
8	1		4	2	52	59	2	2	11	8	6	1	1	5	300	1	3	2	1	1	2								1	2	2	1	1	2		2	5	3	2	2	2	3	3	3	3	3	3	3	3
8	1		4	2	55	65	1	1	11	11	3	1	4	2	75	4	2	2	1		1	1	2						4	4	4	4	3	2		1	3	4	3	3	2	4	1	4	4	4	1	4	1
8	1		4	2	53	54	2	2	11	8	6	1	1	5	350	1	2	2	1	1	2								2	3	2	2	1	2		2	5	3	3	3	3	3	3	3	4	2	3	3	2
8	1		4	2	53	56	3	2	11	8	6	1	1	4	300	1	3	2	2	1	1	5							3	3	2	3	1	2		2	5	4	4	4	4	4	4	4	4	3	3	3	3
8	1		4	2	43	55	4	2	2	7	5	1	1	4	180	1	3	2	1	1	2								1	1	1	1	1	2		2	4	2	1	3	2	3	2	3	3	2	2	3	2
8	2
8	1		4	2	51	51	2	4	11	9	6	1	1	7	200	1	2	2	1	1	1	1							2	2	2	2	1	2		2	3	2	3	2	2	3	2	3	3	3	2	2	1
8	2
8	1		4	3	43	56	2	2	1	6	3	1	1	4	200	2	2	2	1	1	1	1							1	1	1	1	1	2		1	3	2	2	2	2	3	2	3	2	3	2	3	2
8	1		4	3	55	60	2	1	4	7	6	1	1	5	300	1	2	2	1	1	1	1	5						2	2	2	2	3	2		2	4	3	3	3	3	4	2	3	3	3	2	3	2
8	1		4	2	44	56	1	1	4	7	5	1	1	3	200	1	3	2	1	2	2								1	1	1	2	1	2		2	3	2	3	2	3	3	1	3	3	3	1	2	2
8	1		4	2	50	55	3	4	6	6	6	1	1	6	150	1	3	2	1	1	2								3	1	2	3	1	2		2	4	3	2	2	3	3	3	3	3	3	3	3	2
8	1		4	2	50	55	3	1	11	8	7	1	1	4	150	1	3	2	1	1	2								1	1	1	1	1	2		2	3	2	2	3	2	4	2	3	3	3	2	3	2
8	1		4	2	42	54	1	2	6	6	2	1	1	6	200	1	3	2	1	1	2								1	1	1	1	1	2		1	4	4	3	3	3	4	3	3	4	4	1	1	1
8	1		4	3	52		3		2		3		2	3	200	2	3	2	1	1	1	1							4	4	4	4	1	2		2	3	3	3	3	3	3	2	3	3	3	3	3	2
8	1		4	2	48	53	4	1	2	8	5	1	1	4	200	1	3	2	1	1	2								1	1	1	1	1	2		2	2	2	2	2	2	2	2	3	4	4	2	1	1
8	1		4	2	54	55	4	2	6	6	6	1	1	6	150	1	3	2	2	1	1	1	5						2	2	2	2	1	2		2	3	4	3	4	4	3	2	3	3	4	2	3	2
8	1		4	2	47	49	2	2	9	7	7	1	1	4	300	1	3	2	2	1	1	1	6						4	4	4	4	3	1	1	2	5	3	3	3	3	3	3	3	3	3	3	3	3
8	2
8	1		4	3	50	51	2	2	6	8	2	1	1	4	300	2	1	2	1	1	1	1	2	5					4	3	4	4	3	2		2	4	2	3	2	2	4	2	4	4	3	2	3	2
8	1		4	3	51	58	3	2	9	11	6	1	1	7	85	2	1	2	1	1	1	1	5						2	1	1	2	1	2		2	4	3	3	3	3	4	2	3	3	3	3	3	3
8	1		4	3	47	53	2	2	9	8	6	1	1	6	200	2	1	2	1	1	2								3	3	3	3	1	2		2	3	3	2	2	2	3	2	2	3	3	2	3	2
8	1		4	3	45	54	2	2	11	6	5	1	1	3	100	1	3	2	1	1	1	1							2	1	1	2	1	1	1	2	5	4	4	4	4	4	4	4	4	4	4	4	4
8	1		4	3	39	57	2	1	7	6	5	1	1	8	200	1	3	2	1	1	2								2	2	2	2	1	1	1	2	5	3	3	3	3	3	3	4	4	4	3	4	4
8	1		4	2	49	54	2	2	4	6	6	1	1	5	450	1	3	2	1	1	2								1	1	1	1	1	2		2	4	3	4	2	3	4	2	3	3	3	3	3	3
8	1		4	3	46	55	2	1	9	7	5	1	1	3	200	1	2	2	1	1	1	1							1	1	1	1	1	2		2	4	4	3	4	4	4	1	2	3	4	1	4	1
8	1		4	3	54	56	3	2	9	11	6	1	4	3	180	2	1	2	1		1	1	5						2	2	2	2	1	2		2	4	3	3	3	3	4	4	3	4	2	2	4	2
8	1		4	2	44	55	2	2	9	7	6	1	1	4	150	1	1	2	1	1	2								1	1	1	1	1	2		2	4	3	3	3	3	3	2	3	3	3	3	3	3
8	1		4	2	55	53	3	5	2	4	6	1	1	7	130	1	2	2	2	2	2								2	2	2	3	1	1	1	2	4	3	3	3	3	3	3	3	3	3	2	2	2
8	2
8	1		4	3	46	49	4	2	2	7	5	1	1	5	200	1	1	2	1	1	2								2	1	2	2	1	1	1	2	4	3	3	3	3	3	3	3	3	3	2	2	2
8	1		4	2	48	49	3	3	11	7	6	1	1	6	1000	1	4	2	1	2	1	1	5						3	2	2	3	3	1	1	1	4	2	2	2	3	4	3	3	3	1	2	1	2
8	1		4	3	48	55	2	1	11	6	5	1	1	4	80	1	1	2	1	1	2								1	1	1	2	1	2		2	3	3	2	3	3	3	3	3	3	3	1	3	1
8	1		4	3	49	57	2	2	12	12	3	1	2	3	200	1	2	2	1	1	2								2	2	2	2	1	2		3	3	3	3	3	3	3	2	3	4	3	2	3	2
8	1		4	3	51	55	3	2	8	9	5	1	1	6	150	2	1	2	1	1	1	1							1	1	1	1	1	2		2	4	3	3	3	3	4	3	4	4	3	3	3	3
8	1		4	2	52	55	4	1	2	7	5	1	1	4	350	1	2	2	1	1	2								3	3	3	3	1	2		2	4	4	4	3	3	4	3	4	4	4	2	4	2
8	1		4	2	53	55	3	2	2	8	6	1	1	7	300	2	2	2	1	1	2								1	1	1	2	1	2		2	3	3	2	2	2	3	2	2	3	3	2	2	1
8	1		4	2	51	56	2	1	2	8	6	1	1	6	200	1	1	2	1	1	2								1	1	1	1	1	2		3	4	3	3	3	2	3	2	2	3	3	2	2	2
8	1		4	2	51	56	2	1	2	8	6	1	1	6	200	1	1	2	1	1	2								2	2	2	2	1	2		2	4	3	3	3	2	3	3	2	3	4	2	4	2
8	2
8	1		4	3	49	57	2	2	4	6	3	1	3	2	130	1	2	2	1	1	1	1	5						1	1	1	1	1	2		1	3	4	4	4	4	3	2	3	3	3	2	3	2
8	1		4	3	46	46	4	4	11	6	6	1	1	4	300	1	3	2	2	2	1	1	5						4	3	3	4	3	1	1	1	5	4	4	4	4	4	4	4	4	4	3	4	2
8	1		4	3	54	55	2	2	11	6	6	1	1	6	400	1	3	2	1	1	2								2	2	2	2	1	2		2	3	2	2	2	2	2	3	3	3	3	2	3	2
8	1		4	2	43	51	2	2	8	8	2	1	1	3	400	1	3	2	1	1	2								2	2	3	2	1	2		2	3	4	4	4	4	4	2	3	4	4	2	4	2
8	1		4	2	59	57	3	2	11	2	6	1	1	6	200	1	2	2	2	1	1	1	5						2	2	2	3	1	2		2	4	3	2	3	3	3	3	3	3	3	3	3	3
8	1		4	2	48	57	2	1	4	7	3	1	1	3	70	2	2	2	1	1	2								4	4	4	4	1	2		2	1	3	3	3	3	3	2	3	4	4	1	4	1
8	1		4	2	41	55	2	3	12	8	3	1	1	4	450	1	3	2	1	1	1	1	2	5					2	2	2	2	1	2		1	3	3	3	3	2	3	3	3	3	3	2	4	1
8	1		4	3	41	51	2	2	2	7	3	1	1	6	200	1	2	2	2	1	1	1	2						3	2	3	2	1	2		2	4	3	3	3	3	3	3	3	3	3	2	3	2
8	1		4	3	49	55	2	1	11	6	5	1	1	8	150	1	2	2	1	1	1	2							1	1	1	1	1	2		2	3	3	2	3	3	4	2	4	4	4	2	4	1
8	2
8	1		4	2	36	51	3	2	8	8	4	1	1	6	280	1	3	2	1	1	1	1	5						1	1	1	1	1	2		2	4	4	4	4	4	4	3	3	4	4	2	4	2
8	1		4	2	62	58	2	1	9	8	2	1	1	4	300	1	1	2	1	1	1	1	2	5					4	4	4	4	3	2		1	4	3	3	3	3	3	3	3	3	3	2	3	2
8	2
8	2
8	1		4	2	43	46	2	3	1	11	2	1	1	4	200	2	3	2	1	1	1	1							2	2	2	2	1	2		1	4	3	3	3	3	3	3	3	3	3	2	3	2
8	1		4	1	45	51	2	4	2	12	3	1	1	3	350	1	3	2	2	1	1	1	2						3	2	2	3	1	2		2	4	3	2	3	3	4	2	3	3	4	2	4	2
8	2
8	1		4	1	46		1		11		3		2	4	130	4	1	2	1	7	1	1	2						2	2	2	2	1	2		3	5	4	4	4	4	4	2	4	4	4	1	4	1
8	1		4	1	51	53	2	1	11	8	6	1	1	7	200	1	2	2	1	1	2								2	2	2	2	1	2		2	4	3	3	3	3	4	2	3	4	4	2	4	3
8	2
8	2
8	1		4	1	55	63	4	1	2	12	5	1	1	4	300	1	3	2	1	1	2								2	1	1	2	1	2		2	3	3	2	3	3	4	3	3	3	4	2	4	2
8	2
8	1		4	1	40	55	2	2	12	12	4	1	1	3	300	1	2	2	2	1	2								2	1	2	1	1	2		1	3	3	3	3	3	3	1	2	3	3	2	3	2
8	2
8	1		4	1	42	47	2	2	11	3	6	1	1	6	450	1	3	2	1	1	2								2	1	1	2	1	2		2	4	3	3	3	3	4	3	3	3	4	2	4	2
8	1		4	1	57	61	2	4	4	12	1	6	1	3	160	2	1	1	3	5	1	5			3	3	3	3					3	2		2	4	3	3	3	3	4	2	3	3	3	3	3	3
8	2
8	2
8	1		4	1	51	57	4	4	2	2	1	8	1	6	190	1	2	1	4	5	1	1			3	3	3	3					3	1	1	2	4	3	3	2	3	3	3	3	4	4	3	3	3
8	1		4	1	53	53	2	3	9	5	6	1	2	2	100	2	1	2	1	1	1	5							3	2	2	3	1	1	2	2	5	3	3	3	3	4	2	3	3	4	2	3	3
8	1		4	1	49	57	2	2	11	2	6	1	1	5	170	1	1	2	2	1	1	1	5						3	2	2	2	3	1	1	2	5	2	2	3	2	3	3	4	4	4	3	3	3
8	2
8	2
8	2
8	2
8	2
8	1		4	1	46	51	1	2	9	9	7	1	1	4	300	1	2	2	1	1	1	1							4	2	3	4	1	2		2	3	4	4	4	4	4	2	2	4	4	1	4	1
8	1		4	1	51	58	2	1	5	9	6	1	1	5	200	1	2	2	2	1	1	5							3	3	3	3	3	1	1	2	3	3	3	3	3	3	3	3	3	3	3	3	3
8	1		4	1	44	54	2	2	11	8	5	1	1	4	230	1	2	2	3	1	1	1							1	1	2	3	1	2		2	3	4	4	4	3	4	1	4	4	3	2	3	2
8	1		4	1	50	50	4	4	2	12	3	1	1	4	450	1	3	2	1	1	1	1	2						2	2	2	2	1	2		2	3	2	2	2	2	2	2	3	3	3	2	2	2
8	1		4	1	46	51	2	2	11	2	8	1	1	3	300	1	3	2	1	2	1	1	7						3	3	3	3	1	1	1	2	4	2	3	2	2	3	2	3	2	2	2	2	2
8	1		4	1	44	52	1	1	11	8	7	1	1	5	300	1	2	2	1	1	2								1	1	1	1	1	2		1	4	3	3	3	3	3	3	3	3	3	2	3	2
8	2
8	1		4	1	46	48	4	2	11	1	5	1	1	5	350	1	2	2	1	2	1	1							3	2	3	3	1	2		2	3	2	2	2	2	3	1	3	3	3	2	1	1
8	1		4	1	42	49	3	2	5	7	5	1	2	3	200	1	2	2	2	1	1	1							2	2	2	2	1	2		2	4	3	3	2	3	3	3	2	2	2	3	2	3
8	2
8	2
8	1		4	1	43	49	4	2	7	7	1	2	1	3	500	1	2	1	1	2	1	2			3	2	3	3					3	2		2	5	2	1	1	1	3	3	3	2	1	3	1	4
8	1		4	1	44	59	1	2	5	9	3	1	1	3	250	1	2	2	1	1	2								1	1	1	1	1	2		1	3	3	3	3	3	3	2	3	3	3	2	3	2
8	1		4	1	52	55	1	2	4	9	3	1	2	2	150	1	1	2	1	1	1	1							2	1	2	2	1	2		2	3	3	2	3	3	4	2	2	3	3	2	3	2
8	1	1	4	1	50	52	2	2	8	11	8	1		2				2	2	1	1	1							2	2	2	2	3	2		2	3	2	2	1	1	3	3	3	2	2	2	3	2
8	1		4	1	48	55	1	1	11	9	2	1	1	3	250	1	3	2	1	1	2								2	2	2	2	1	2		1	3	3	2	2	2	4	1	3	3	4	1	4	1
8	1		1	1	40	41	4	4	1	4	1	6	1	6	200	4	2	1	1	3	1	1	5		3	3	3	3					3	2		1	4	3	3	3	3	4	3	3	2	3	3	3	3
8	1		4	1	42	53	4	4	2	9	2	1	1	5	250	2	2	2	2	2	1	2							3	2	2	4	1	2		2	3	3	2	3	3	3	3	4	4	4	1	4	1
8	1		4	1	39	55	2	2	8	9	5	1	1	4	300	1	2	2	1	1	2								1	1	1	2	3	2		1	3	4	3	3	2	3	4	3	3	2	2	1	2
8	1		4	1	49	53	2	2	1	12	8	1	1	3	200	1	1	2	1	1	2								2	2	3	3	1	2		2	4	3	2	3	2	3	3	4	3	3	2	3	2
8	1		4	1	36	46	2	2	11	2	8	1	5	3	400	1	3	2	4	3	1	7							4	3	3	3	1	2		1	4	4	3	4	3	4	3	3	3	4	2	4	2
8	1		4	1	41	48	2	2	5	5	5	1	1	4	200	1	3	2	1	1	2								2	1	1	3	1	2		1	3	3	3	4	4	3	2	3	3	3	1	3	1
8	1		4	1	44	51	2	2	1	8	7	1	1	4	400	1	4	2	1	1	1	1	6						4	4	4	4	1	2		2	4	2	2	2	3	4	3	3	3	3	3	3	3
8	1		4	1	43	55	4	4	2	12	8	1	1	5	550	1	4	2	4	4	1	1	7						3	2	2	3	1	2		2	4	2	2	3	2	3	3	3	3	3	2	3	2
8	1		4	1	29	42	2	3	2	8	4	1	1	6	400	1	3	2	1	1	2								2	2	2	2	1	2		2	3	2	3	2	3	4	2	2	3	3	2	3	2
8	1		4	1	48	56	2	2	9	9	3	1	1	4	450	1	3	2	1	1	2								2	2	2	2	1	2		1	3	3	3	3	3	4	2	2	3	3	2	4	2
8	1		4	1	44		2		4		3		4	2	150	2	2	2	1		2								1	1	1	1	1	2		3	3	2	2	2	2	3	1	1	2	3	1	3	1
8	1		4	1	30	47	2	2	11	8	4	1	1	5	300	1	3	2	1	1	1	1							2	2	2	2	1	2		1	2	3	3	2	2	4	2	2	2	4	1	4	2
8	1		4	1	46	54	4	2	11	1	5	1	1	4	200	1	4	2	1	1	2								2	2	2	2	1	2		2	4	3	2	2	2	4	2	2	3	3	2	3	2
8	1		4	2	44	48	2	2	2	7	2	1	1	4	300	1	3	2	3	1	1	1	2						3	3	3	3	1	2		2	4	2	2	2	3	3	3	2	2	1	1	3	2
8	2
8	2
8	2
8	1		4	3	29	46	2	2	11	8	8	1	1	5	150	1	2	2	1	1	1	1							1	1	1	1	1	2		2	2	3	3	3	3	3	1	1	3	3	1	3	1
8	1		4	2	48	48	3	2	5	8	6	1	1	4	400	1	2	2	2	1	1	1	5						3	3	3	4	3	2		1	5	3	3	2	2	3	3	3	2	1	4	1	4
8	2
8	1		4	2	54	58	1	2	4	6	2	1	1	4	200	2	2	2	1	1	2								1	1	1	1	1	2		2	3	3	3	2	2	4	1	4	4	4	1	4	1
8	2
8	1		4	2	34	49	1	2	11	7	2	1	1	6	300	1	3	2	1	1	1	1							1	1	1	1	1	2		1	2	3	2	3	3	3	2	2	2	3	2	3	2
8	1		4	2	56	59	2	3	11	3	6	1	1	3	400	1	3	2	4	2	1	1	5						3	2	2	3	3	2		2	4	3	3	3	3	3	3	3	3	2	3	3	3
8	1		4	2	50	61	2	1	11	6	6	1	1	6	250	1	1	2	2	1	1	5							3	3	3	3	3	2		2	2	3	3	3	3	3	3	3	3	3	3	3	1
8	1		4	2	49	56	4	2	2	8	5	1	1	4	200	1	1	2	1	1	1	1							2	3	3	2	1	2		2	2	2	2	2	3	4	1	2	3	3	1	3	1
8	1		4	2	52	55	1	1	4	8	3	1	1	4	300	1	2	2	1	1	1	1	2	5					3	2	3	3	1	2		1	5	3	4	4	3	4	3	4	4	3	2	3	2
8	2
8	1		4	2	50	52	2	2	5	7	6	1	1	5	200	1	2	2	1	1	1	1	5						3	3	3	3	3	2		2	5	4	2	3	4	4	3	3	3	3	3	3	3
8	2
8	1		4	2	42	60	1	1	11	12	2	1	1	4	100	4	1	2	1	1	1	1							2	2	2	2	1	2		2	3	3	3	3	3	2	2	2	3	3	2	3	1
8	1		4	1	45	67	2	1	7	6	5	1	1	4	350	1	4	2	1	1	2								4	4	4	4	1	2		2	3	2	2	2	2	4	2	2	3	4	2	3	2
8	2
8	2
8	1		4	1	51	57	2	2	3	9	6	1	1	4	240	1	2	2	3	3	1	5							3	3	3	3	1	1	2	2	3	3	3	3	3	4	2	3	4	4	2	4	2
8	2
8	1		4	1	46	59	3	2	2	6	5	1	1	4	100	1	3	2	1	1	2								3	3	3	3	4	2		2	3	4	3	3	3	3	2	2	3	2	1	3	1
8	1		4	3	52	52	2	1	6	6	6	1	1	6	300	1	2	2	1	1	2								2	2	2	4	1	2		2	4	3	3	3	3	2	4	3	2	1	3	2	2
8	1		4	3	47	49	3	2	2	6	6	1	1	7	600	1	3	2	1	1	1	1							3	3	3	3	1	2		2	3	3	3	3	3	3	3	3	3	3	3	3	3
8	1		4	3	53	55	1	2	11	6	7	1	1	5	80	1	2	2	4	1	1	6							3	3	3	3	1	1	1	3	3	3	3	3	3	3	3	4	4	3	3	3	3
8	1		4	2	50	57	3	2	11	6	6	1	1	3	200	1	3	2	4	1	1	1	5						3	2	3	3	3	1	2	2	4	3	3	3	3	3	3	3	3	2	3	3	3
8	2
8	1		4	2	29	49	2	2	11	1	4	1	1	5	300	1	1	2	1	1	1	1							2	1	1	2	1	2		2	4	3	2	3	3	3	2	2	2	2	2	2	2
8	1		4	2	41	50	2	4	2	5	4	1	1	5	300	1	3	2	1	2	2								1	2	2	1	1	1	1	1	4	3	3	3	2	3	2	3	3	3	2	3	2
8	1		4	2	49	59	1	1	7	8	4	1	1	5	200	1	2	2	1	1	1	5							1	1	1	1	1	2		1	1	1	1	1	1	3	2	2	1	1	1	1	1
8	1		4	3	53	55	2	2	6	9	6	1	1	8	100	3	3	2	2	1	1	1	2	5					3	3	3	2	3	2		2	5	4	3	4	3	4	4	4	4	3	3	4	2
8	1		4	2	56	59	2	2	6	6	6	1	1	6	200	1	3	2	1	2	2								4	3	3	4	3	2		2	5	4	4	4	4	4	2	4	4	2	3	2	3
8	1		4	2	43	52	2	2	6	6	5	1	1	5	250	1	3	2	1	1	2								3	3	3	3	1	2		1	3	3	3	3	3	3	3	3	3	3	2	3	2
8	1		4	3	50	57	1	1	6	6	3	1	1	4	300	1	3	2	2	1	1	1	2	7					3	3	3	3	3	2		1	5	4	4	4	4	4	4	4	4	4	4	4	4
8	1		4	2	49	52	2	2	11	6	6	1	1	8	300	1	3	2	1	1	2								3	3	3	3	3	2		2	4	3	3	3	3	4	4	4	4	4	3	3	3
8	1		4	3	53	57	2	1	11	9	5	1	1	6	300	1	3	2	1	1	2								2	2	2	2	1	2		1	3	3	3	3	3	4	2	3	3	3	3	3	2
8	1		4	2	51	50	2	2	11	7	6	1	1	6	450	1	3	2	2	1	1	5							4	4	4	4	1	2		2	3	4	3	4	4	4	4	4	4	4	3	4	4
8	1		4	3	46	55	3	1	11	6	7	1	1	5	300	1	2	2	1	1	2								1	1	1	1	1	2		2	3	3	2	3	3	4	4	4	4	4	2	4	2
8	1		4	2	51	53	2	2	7	6	6	1	1	8	300	1	3	2	2	2	1	1	5						3	2	2	3	3	2		2	5	4	4	2	2	4	4	4	3	2	2	4	2
8	1		4	3	44	52	1	1	11	6	3	1	1	5	350	1	3	2	1	1	1	1							2	1	1	2	1	2		2	4	4	4	2	2	4	4	3	4	4	2	4	2
8	2
8	2
8	1		4	3	52	54	2	2	6	6	6	1	1	8	200	1	2	2	1	1	1	1	5						3	2	3	2	1	1	1	1	4	3	3	3	3	3	3	3	3	3	2	3	2
8	1		4	3	51	58	2	2	11	6	7	1	1	6	400	1	3	2	2	1	1	1	6	5					2	1	2	2	3	2		2	5	4	4	4	4	4	4	4	4	4	3	3	2
8	1		4	2	44	53	1	2	11	9	7	1	1	5	200	1	2	2	1	1	1	1	6	5					3	1	1	2	1	2		2	3	2	2	2	2	3	1	2	3	3	1	3	1
8	2
8	1		4	3	41	50	2	2	2	9	5	1	1	4	200	1	2	2	6	1	1	1							1	1	1	1	1	2		2	2	1	1	3	1	3	2	2	2	2	3	3	3
8	1		4	3	45	50	3	2	6	6	6	1	1	5	130	2	1	2	1	1	1	1	5						2	2	2	2	1	2		2	3	3	3	3	3	4	2	2	3	3	2	2	2
8	1		4	3	45	51	1	2	11	6	3	1	2	7	150	1	2	2	7	1	1	1							1	1	1	1	1	2		2	3	3	3	3	4	3	2	3	3	3	1	3	2
8	2
8	1		4	3	55	55	4	2	11	9	5	1	1	4	200	1	2	2	1	1	2								2	2	2	2	1	2		1	1	2	2	2	2	3	2	2	3	3	1	3	1
8	1		4	3	48	54	2	2	6	6	3	1	1	4	200	1	3	2	1	1	2								1	1	1	1	3	2		2	3	3	3	3	3	3	3	3	3	3	3	3	3
8	2
8	1		4	1	53	55	3	2	8	8	6	1	4	5	150	2	4	2	1		2								3	3	3	3	1	2		2	3	3	3	3	3	3	3	3	3	3	2	3	3
8	2
8	2
8	1		4	1	46		3		4		2		2	3	100	2	2	2	1	1	1	1	2						3	3	3	3	1	2		2	3	3	3	3	3	2	3	3	3	3	3	3	3
8	1		4	1	44		2		11		5		4	3	150	2	2	2	1		1	1	4						2	2	1	2	1	2		2	3	3	2	3	3	3	3	3	3	3	3	3	2
8	1		4	1	45	49	3	1	2	11	5	1	1	3	200	2	2	2	1	1	1	4							2	2	2	2	1	2		2	2	3	3	2	3	3	3	2	3	2	3	2	3
8	1		4	1	46	56	2	2	2	8	5	1	1	4	400	1	2	2	2	2	1	1	2						2	1	2	2	1	2		2	2	4	2	3	3	4	1	3	3	3	2	4	2
8	2
8	1		4	1	49	59	2	2	5	12	8	1	1	5	300	1	3	2	1	1	2								4	4	4	4	1	2		2	2	3	3	3	1	4	1	4	4	4	1	1	1
8	2
8	1		4	1	49	48	3	4	3	5	3	1	1	4	500	1	3	2	1	1	1	1	2						4	4	4	4	1	2		1	3	2	2	2	2	2	2	3	3	4	1	4	1
8	1		4	1	44		2		7		2		3	3	100	4	2	2	1	1	1	1							1	1	1	1	1	2		2	3	2	2	2	2	3	2	3	3	3	2	3	2
8	2
8	1		4	1	42	49	1	3	9	3	5	1	1	4	500	1	3	2	1	1	2								2	1	1	2	3	2		2	3	3	2	3	2	3	3	3	3	3	2	3	2
8	1		4	1	51		2		9		7		3	3	500	2	3	2	2	5	1	6							3	1	1	3	1	1	1	2	3	3	3	3	3	3	3	3	3	3	2	3	2
8	1		4	2	46	47	3	2	2	9	6	1	1	5	400	1	3	2	2	2	1	1	5						2	2	2	2	3	2		2	4	2	2	2	2	3	3	3	3	3	2	3	2
8	1		4	2	52	56	4	1	2	8	3	1	1	3	300	1	3	2	2	1	1	1	2	5					3	1	3	4	1	2		2	2	4	4	3	4	4	1	1	4	4	1	4	1
8	1		4	2	56	58	3	1	11	11	6	1	1	4	130	4	1	2	1	1	1	5							2	2	2	2	1	2		2	4	2	2	2	2	3	2	2	2	3	2	3	2
8	1		4	2	54	59	2	1	6	6	5	1	1	4	130	1	2	2	1	1	1	1	4						2	2	2	2	1	2		2	3	3	3	3	3	3	3	3	3	3	3	3	3
8	1		4	2	46	57	2	1	8	7	5	1	1	4	300	2	3	2	1	1	1	1							2	2	2	2	1	2		2	3	3	2	2	4	4	3	3	4	3	2	3	2
8	1		4	2	41	52	4	2	2	5	5	1	1	4	300	1	2	2	1	1	1	1	2						2	2	2	2	1	2		1	4	3	3	3	3	3	2	3	3	3	2	3	2
8	1		4	2	43	43	4	4	2	4	6	1	1	6	300	1	3	2	3	1	1	1	2	5					3	3	2	3	3	1	1	2	5	2	2	2	2	3	3	2	3	3	3	3	3
8	1		4	3	45	52	2	2	3	8	3	1	1	4	260	1	1	2	1	1	1	1	2	5					1	2	1	2	1	2		2	4	4	4	4	4	4	3	4	4	4	2	4	3
8	1		4	2	52	56	2	2	12	7	3	1	1	3	350	1	3	2	1	1	1	1	2						2	1	2	2	1	2		1	3	2	2	2	2	3	2	2	2	3	3	3	3
8	1		4	2	53	56	2	2	11	12	6	1	1	4	130	4	1	2	1	1	2								2	1	1	2	1	2		2	3	3	3	3	3	3	2	2	3	3	2	3	1
8	1		4	2	53	56	2	2	11	12	6	1	1	4	130	4	1	2	1	1	2								2	2	2	2	1	2		2	3	3	3	3	3	3	3	3	3	3	2	3	2
8	1		4	2	50	54	2	2	11	6	6	1	1	7	200	1	1	2	2	2	1	5							2	3	3	3	1	2		2	5	3	4	2	2	4	3	3	3	3	2	3	2
8	1		4	3	51	52	3	1	2	12	5	1	1	3	130	2	2	2	1	1	2								2	1	1	2	1	2		2	2	2	2	2	2	4	2	1	3	3	1	1	2
8	2
8	1		4	1	48	54	1	2	11	12	3	1	1	4	400	1	3	2	1	1	1	1	2						1	1	1	1	1	2		1	1	4	4	4	4	4	4	4	4	4	4	4	4
8	1		4	2	50	51	2	2	4	8	6	1	1	5	240	1	2	2	1	1	1	5							2	2	2	2	1	2		2	4	1	3	2	3	3	3	3	3	3	2	3	2
8	1	1	4	2	42	51	1	2	11	12	5	1		5				2	1	1	2								1	1	1	1	1	2		2	3	4	4	4	4	4	4	4	4	4	4	4	4
8	1		4	2	57	57	2	1	11	9	6	1	1	5	200	1	2	2	1	1	1	5							2	1	1	2	1	2		2	4	3	2	3	3	4	2	4	4	4	4	4	2
8	1		4	2	45		2		9		5		4	3	130	2	1	2	1		1	1							2	2	2	2	1	2		2	4	3	3	3	3	4	2	4	4	4	2	3	2
8	1		4	2	60	66	4	1	5	6	5	1	1	3	150	2	3	2	1	1	1	1							2	2	2	2	1	2		2	3	4	4	4	1	4	2	4	4	4	2	4	2
8	1		4	2	41	52	4	2	8	12	5	1	1	3	250	1	3	2	1	1	1	1							3	3	3	3	1	2		2	5	3	3	3	3	4	2	4	4	4	2	4	2
8	1		4	3	44	52	2	2	6	6	3	1	1	7	500	1	3	2	1	1	1	1	5						1	1	1	1	1	2		1	3	3	2	3	3	4	2	3	3	3	2	3	2
8	1		4	3	50	54	4	2	8	8	7	1	1	4	400	1	3	2	1	1	1	1							1	1	1	1	1	2		2	4	3	3	3	3	3	3	3	3	2	2	2	2
8	1		4	3	42	51	2	2	8	8	7	1	1	6	410	1	3	2	2	1	2								2	1	1	2	3	1	1	2	4	4	4	4	4	4	3	4	4	4	4	4	4
8	1		4	3	48	53	3	1	9	6	6	1	1	5	200	1	1	2	1	1	2								3	2	2	3	1	2		2	3	2	2	2	2	2	2	2	2	2	2	2	2
8	1		4	3	42	49	1	1	6	6	3	1	1	5	400	1	3	2	1	1	2								2	2	2	2	1	1	1	2	3	2	2	2	2	3	2	3	3	3	2	2	2
8	2
8	1		4	3	50	55	3	1	8	4	6	1	1	5	200	1	3	2	1	1	2								4	4	4	4	1	2		2	3	3	3	3	3	3	2	3	3	3	2	3	2
8	1		4	1	44	53	4	2	11	12	5	1	1	4	250	1	3	2	1	1	1	1							2	1	2	2	1	2		2	5	3	3	4	4	4	3	4	4	4	2	4	2
8	2
8	1		4	1	50	53	1	2	11	7	5	1	1	6	100	1	3	2	1	1	2								1	1	1	1	3	2		2	3	3	2	3	3	3	2	4	4	3	3	3	2
8	1		4	1	50	56	3	1	2	7	5	1	1	5	100	1	2	2	1	1	2								1	1	1	1	1	2		2	3	4	4	4	4	2	1	4	4	4	1	4	1
8	1		4	1	51	52	3	3	5	7	6	1	1	5	300	1	2	2	1	1	2								2	2	3	3	3	1	1	2	3	2	2	2	3	3	3	3	3	3	2	3	2
8	2
8	2
8	1		4	1	48	53	3	1	11	1	6	1	1	5	300	1	2	2	2	1	1	1	5						2	2	2	3	3	2		1	5	2	4	3	4	4	3	4	4	3	3	3	2
8	1		4	1	46	47	4	3	11	2	6	1	1	4	250	1	3	2	2	2	1	1	5						3	2	4	2	3	1	2	1	5	4	4	4	4	4	4	4	4	4	3	3	3
8	2
8	1		4	1	51	60	3	1	12	8	6	1	1	5	400	1	2	2	1	1	2								2	2	2	3	1	1	1	2	3	3	3	3	3	3	3	3	3	3	2	3	2
8	2
8	2
8	1		4	1	51	51	4	2	11	12	6	1	1	6	120	1	1	2	2	1	1	1	5						2	3	3	2	3	2		2	4	3	3	3	3	4	3	3	3	3	2	3	2
8	1		4	3	52	51	2	2	4	6	6	1	1	5	300	1	2	2	2	1	2								2	2	2	2	1	2		2	3	3	3	2	3	3	3	3	3	2	2	3	3
8	2
8	1		4	3	38	45	4	2	2	6	5	1	1	6	150	1	2	2	2	1	1	1							2	1	2	2	1	2		2	4	3	3	3	3	3	2	3	3	3	2	3	2
8	1		4	2	44	44	3	2	11	6	6	1	1	8	200	1	1	2	2	1	1	1	5						3	3	3	4	3	1	1	2	5	4	4	4	4	4	4	4	4	3	3	3	3
8	1		4	2	44	54	2	2	1	4	2	1	4	3	100	2	1	2	1		2								2	2	2	2	1	2		1	3	3	3	3	3	3	2	3	3	3	2	2	2
8	1		4	2	46	51	4	3	2	7	2	1	1	3	90	2	2	2	3	1	1	1	2						3	2	2	3	1	1	1	1	4	4	3	3	3	4	4	4	4	3	2	3	2
8	1		1	1	45		2		9		2		4	3	70	2	1	2	1		2								1	1	1	2	1	2		2	3	3	3	3	3	3	2	2	3	3	2	3	2
8	1		4	3	45		2		8		5		2	3	110	2	1	2	1	1	1	1	4						1	1	1	2	1	2		2	4	3	4	3	3	3	2	3	4	4	2	1	1
8	1		4	3	51	51	2	2	7	1	8	1	1	3	350	1	3	2	1	1	1	1							4	1	1	4	1	2		2	3	2	2	2	2	4	1	3	3	3	2	2	2
8	1		4	3	46	50	2	2	6	6	7	1	1	4	200	2	3	2	1	1	1	1	5						2	1	1	2	1	2		2	3	3	3	3	3	3	3	3	3	3	1	3	2
8	1		4	1	50	53	2	4	11	1	6	1	1	6	400	1	3	2	1	1	2								2	2	2	2	1	2		2	5	4	4	3	2	4	3	3	3	3	3	3	3
8	1		4	1	47	49	2	1	7	8	6	1	1	5	400	1	3	2	2	1	1	1	2	5					2	2	3	3	3	1	1	2	5	3	3	3	3	4	4	4	4	3	3	3	3
8	1		4	1	47	57	1	2	9	11	3	1	2	4	200	2	2	2	1	1	2								2	1	1	2	3	2		2	4	3	3	3	3	3	2	3	3	3	2	3	2
8	1		4	1	59	57	2	2	11	1	6	1	1	6	400	1	2	2	1	1	2								2	1	1	2	3	2		2	4	4	4	4	4	4	3	4	3	3	2	3	2
8	1		4	1	59	64	4	1	2	9	5	1	1	4	180	1	1	2	1	1	1	1							2	2	2	2	1	2		2	3	3	2	2	2	3	2	3	3	3	2	3	3
8	1		4	1	43	48	4	2	9	3	7	1	1	4	300	1	3	2	1	1	1	1							2	2	2	2	1	2		2	4	3	2	2	2	3	2	2	3	3	3	3	2
8	1		4	2	44	52	2	2	6	6	2	1	1	5	300	1	3	2	4	1	1	2							4	4	4	4	1	2		2	4	2	2	2	2	2	2	2	2	2	2	4	2
8	2
8	1		4	2	50	53	2	2	6	6	6	1	1	4	250	1	2	2	1	1	1	5							3	2	3	3	1	2		2	3	2	2	2	2	2	2	2	2	2	2	2	2
8	1		4	2	39	50	2	2	11	8	2	1	1	4	300	1	3	2	2	1	1	2							3	3	3	3	1	2		2	3	3	3	3	3	3	3	2	2	2	2	3	2
8	1		4	2	44	53	4	2	4	12	5	1	1	4	400	1	3	2	1	1	2								3	2	3	3	1	2		2	3	3	3	2	2	2	2	2	2	2	3	3	3
8	1		4	2	43	55	2	2	6	6	3	1	1	3	300	1	3	2	1	1	2								3	3	3	3	1	2		2	3	2	2	2	2	2	2	2	2	2	2	3	2
8	1		4	2	47	53	1	2	4	9	3	1	1	3	250	1	2	2	1	1	2								3	3	3	3	1	2		2	3	3	3	3	3	3	3	3	3	3	2	2	2
8	1		4	2	53	53	2	2	6	6	3	1	1	5	300	1	3	2	1	1	1	2							3	3	3	3	1	2		2	3	3	3	3	3	3	3	3	3	3	2	3	3
8	1		4	2	46	61	1	1	6	6	3	1	1	5	400	1	3	2	1	1	2								3	3	3	3	1	2		2	3	3	3	3	3	3	3	3	3	3	2	3	2
8	1		4	2	45	55	2	2	9	7	3	1	1	6	300	1	3	2	1	1	2								3	3	3	3	1	2		2	3	2	2	3	2	3	3	2	2	3	3	3	2
8	1		4	2	42	59	1	1	11	9	7	1	1	4	300	1	3	2	1	1	1	1	6						3	3	3	3	1	2		2	3	3	3	3	3	3	3	3	3	3	2	3	2
8	1		4	2	54	56	4	2	11	9	6	1	1	8	300	1	3	2	1	1	2								4	4	4	4	1	2		2	3	3	3	3	3	3	3	3	3	3	3	3	3
8	1		4	2	46	56	2	2	7	12	3	1	1	4	300	1	3	2	1	1	2								4	4	4	4	1	2		2	3	3	3	3	3	3	3	3	3	3	2	3	2
8	1		4	2	54	56	2	2	8	9	5	1	1	4	300	1	3	2	1	1	2								4	4	4	4	1	2		2	3	3	3	3	3	3	3	3	3	3	2	3	2
8	1		4	2	32	51	1	2	11	8	4	1	1	5	250	1	3	2	1	1	1	3							3	3	3	3	1	2		2	3	3	3	3	3	3	3	3	3	3	2	3	2
8	2
8	2
8	2
8	1		4	2	49	51	3	4	2	2	6	1	1	5	300	1	3	2	1	1	1	1	5						4	4	4	4	1	2		3	3	3	3	3	3	3	2	3	3	3	2	3	2
8	1		4	2	48	59	2	2	9	9	4	1	1	4	300	1	3	2	1	1	1	3							4	4	4	4	1	2		2	3	3	3	3	3	3	2	2	3	3	2	3	2
8	1		4	2	43	44	2	2	11	8	4	1	1	5	400	1	4	2	1	1	1	1	3						4	4	4	4	1	2		2	3	3	3	3	3	3	2	3	3	3	2	3	2
8	2
8	1		5	2	49	58	1	2	11	7	3	1	1	4	400	1	1	2	1	1	1	1							1	1	1	1	1	2		2	1	4	4	4	4	3	1	4	4	4	1	4	1
8	2
8	1	1	5	2	47	54	4	1	5	9	7	1		4				2	2	1	1	1	6						2	2	1	2	1	1	1	1	4	4	4	4	4	4	4	4	4	4	4	4	4
8	2
8	1		5	1	46	48	3	3	9	3	6	1	1	5	370	1	3	2	1	1	2								3	2	3	2	3	1	1	2	4	3	3	3	3	3	3	3	3	3	2	3	2
8	1		5	1	46	47	3	2	5	5	6	1	1	5	500	1	3	2	2	1	1	1	5						4	3	4	3	1	1	1	2	4	2	2	2	2	3	3	3	3	2	4	3	3
8	1		5	3	46	53	2	1	7	9	5	1	1	4	160	2	1	2	1	1	1	1	5						1	1	1	1	1	2		1	2	3	3	3	3	3	3	3	3	3	2	1	1
8	1		5	3	49	51	2	1	5	6	5	1	4	5	100	2	1	2	1		1	1							3	3	3	3	1	2		2	3	3	3	2	2	2	2	2	2	2	2	2	2
8	1		5	2	57	59	5	2	2	12	5	1	1	5	350	1	2	2	2	2	2								3	2	3	3	3	2		1	4	4	3	3	3	3	3	3	3	3	2	3	2
8	1		5	2	43	48	3	2	9	11	6	1	1	4	120	2	3	2	3	1	1	1	2	5					4	3	4	4	3	2		2	5	4	4	4	4	4	4	4	4	3	4	4	4
8	1		5	2	46	46	2	2	11	9	3	1	1	5	300	1	3	2	1	1	2								1	1	1	1	1	2		1	3	3	3	3	3	3	3	3	3	3	3	3	3
8	1		5	2	47	51	2	1	11	7	2	1	1	6	440	1	3	2	2	1	1	1	2						3	2	3	3	3	1	1	1	5	4	4	4	4	4	4	4	4	4	3	4	3
8	1		5	3	47		2		5		1		4	5	200	2	2	1			1	1	5		2	2	2	2					3	2		2	5	4	3	3	4	4	4	4	4	3	4	1	4
8	1		5	3	48	58	2	1	4	9	5	1	1	4	300	1	3	2	1	1	2								3	2	2	3	1	2		2	1	3	3	3	3	3	2	3	3	3	2	2	2
8	1		5	3	39	50	1	1	9	7	3	1	1	6	340	2	1	2	2	1	1	1	2						3	2	2	3	1	1	2	2	5	3	3	3	3	4	4	4	4	2	2	3	3
8	1		5	3	50	50	3	1	11	6	6	1	1	5	250	1	2	2	1	1	2								4	4	4	4	1	1	1	1	4	3	3	4	4	4	4	4	4	4	4	4	2
8	1		5	3	50	52	4	2	2	6	6	1	1	8	300	4	2	2	1	1	1	1	2	5					2	2	2	2	1	2		2	4	2	2	2	2	4	3	3	3	2	2	2	2
8	1		5	3	57	57	2	1	8	9	5	1	1	3	250	2	2	2	1	1	1	2							1	1	1	1	3	1	1	2	4	2	2	2	2	4	2	4	3	2	3	2	3
8	1		5	3	55	55	3	2	8	6	5	1	1	6	230	2	3	2	1	1	2								1	1	1	1	1	2		2	2	3	3	3	3	3	1	3	3	4	1	4	1
8	1		5	3	59	56	2	1	11	6	6	1	1	5	180	1	2	2	1	1	2								2	2	2	2	1	2		2	3	3	3	3	3	3	2	3	3	3	2	3	2
8	1		5	3	49	54	2	2	1	1	6	1	1	4	450	4	3	2	2	1	1	1	2						1	1	1	2	1	2		2	4	3	3	3	3	3	3	3	3	3	3	3	3
8	1		5	3	53	54	3	2	6	6	6	1	1	7	359	4	2	2	1	1	2								2	2	2	3	1	2		2	4	4	4	4	4	4	3	3	4	4	2	4	2
8	1		5	3	48	50	2	1	6	6	3	1	1	6	250	4	3	2	1	1	2								1	1	1	1	1	2		1	3	4	4	4	4	4	4	4	4	4	3	3	3
8	1		5	3	51	53	4	2	6	6	7	1	1	5	270	4	3	2	1	1	2								1	1	1	1	1	2		2	1	4	4	4	4	4	1	4	4	4	1	4	1
8	1		5	3	46	55	4	1	4	6	8	1	1	4	170	2	3	2	1	1	1	1							1	1	1	1	1	2		2	3	3	2	2	2	3	2	3	3	3	2	3	2
8	1		5	3	53	57	4	1	9	6	5	1	1	4	190	2	1	2	1	1	2								3	2	3	3	3	2		2	3	3	3	3	3	4	2	3	3	4	2	3	2
8	1		5	1	54	56	2	1	4	8	6	1	1	5	270	1	2	2	3	1	1	1	2	5					4	3	2	4	3	2		2	5	3	3	2	2	4	4	4	4	2	3	4	2
8	1		5	1	54	56	1	1	4	8	6	1	1	5	400	4	3	2	1	1	2								2	2	2	3	1	2		2	3	3	3	3	3	3	3	3	3	3	2	3	2
8	2
8	1		5	3	48	48	3	4	11	2	6	1	1	7	200	1	2	2	2	2	1	1	5						2	2	2	3	3	1	1	2	4	4	4	4	4	4	4	4	4	2	4	3	4
8	1		5	3	52	51	3	3	11	3	6	1	1	9	600	1	3	2	1	1	2								2	2	3	2	1	2		2	2	3	2	2	2	4	2	4	3	3	3	3	2
8	2
8	1		5	3	41	49	1	2	6	6	3	1	1	6	400	4	3	2	1	1	1	1	2						2	2	2	2	1	2		3	3	3	3	3	4	4	3	4	4	3	2	4	1
8	1		5	3	51	51	3	2	7	6	6	1	1	4	240	1	2	2	2	1	1	1	5						2	2	2	2	3	2		2	3	3	3	4	3	4	3	3	3	3	2	3	2
8	1		5	3	50	54	3	1	6	6	5	1	1	5	160	4	1	2	1	1	2								2	2	2	2	3	2		2	4	3	3	3	3	3	3	3	3	2	3	3	3
8	1		5	2	46	53	3	1	7	6	7	1	1	4	180	4	2	2	1	1	1	1							1	1	1	1	1	2		2	3	4	4	4	4	4	1	4	4	4	3	4	2
8	1	1	5	2	52	57	4	2	11	7	5	1		3				2			2								2	2	3	3	1	2		2	3	3	3	3	3	3	4	1	3	4	1	4	1
8	2
8	1		5	3	44	56	2	2	4	9	5	1	1	5	260	1	2	2	1	2	2								1	1	1	1	1	2		2	3	2	2	3	3	3	2	4	4	4	2	4	2
8	1		5	3	51	52	2	2	4	9	6	1	1	5	200	1	1	2	1	1	2								2	2	2	2	1	2		2	4	1	2	1	1	4	2	3	4	3	3	1	1
8	1		5	2	53	55	3	2	6	6	6	1	1	6	200	1	2	2	2	1	1	1	5						2	1	1	3	3	2		2	4	2	3	2	2	3	3	4	3	3	2	3	3
8	1		5	2	50	59	1	1	8	6	2	1	4	3	150	1	2	2			2								2	1	1	2	1	2		3	3	3	3	3	3	4	1	2	4	4	1	4	1
8	2
8	2
8	1		5	2	52	59	2	1	6	6	6	1	1	5	180	2	1	2	1	1	2								2	2	2	2	3	2		2	5	3	3	3	3	3	3	3	3	3	2	3	2
8	1		5	2	51	55	2	2	9	6	6	1	1	4	120	1	1	2	4	4	1	5							3	1	1	3	1	2		2	3	3	2	3	3	3	2	3	3	4	2	3	1
8	1		5	2	47	54	4	1	4	12	5	1	1	4	400	1	3	2	1	1	1	1							1	1	1	1	3	2		2	3	3	3	3	3	3	2	3	3	3	2	3	2
8	1		5	2	44	54	4	1	5	7	5	1	1	6	200	1	2	2	2	1	2								1	1	1	1	1	2		2	3	3	3	3	2	3	3	2	3	2	2	3	2
8	2
8	1		5	2	46	51	3	4	6	6	6	1	1	4	300	1	2	2	1	1	1	1	5						2	2	2	2	3	1	1	2	4	3	3	2	3	3	3	3	3	3	2	3	2
8	1		5	2	42	52	4	1	2	12	5	1	1	4	350	1	3	2	1	1	1	1	4						2	2	2	2	3	2		2	4	3	3	2	3	3	3	3	3	3	3	3	2
8	1		5	2	53	57	2	2	12	11	6	1	1	5	100	2	2	2	1	1	2								2	2	2	2	3	2		2	4	3	3	3	3	3	3	2	2	2	2	3	2
8	1		5	2	42	48	4	1	7	6	5	1	1	5	180	2	1	2	1	1	1	1							1	1	2	1	1	2		2	3	3	3	3	2	1	2	1	1	4	1	1	2
8	1		5	1	51	51	3	2	4	1	6	1	1	5	300	1	2	2	2	1	2								2	1	1	3	2	1	1	2	5	3	3	2	2	3	4	4	4	2	4	1	4
8	1		5	3	46	46	3	2	2	6	6	1	1	5	450	1	3	2	1	1	2								2	2	2	2	3	1	1	2	4	3	2	3	2	3	3	3	3	3	3	2	3
8	2
8	1		5	3	44	48	2	2	1	6	7	1	1	5	500	1	3	2	2	2	1	1	6						2	1	1	3	1	1	1	2	4	3	3	3	3	3	3	3	3	3	3	3	3
8	1		5	3	51	59	3	1	9	6	6	1	1	5	400	1	3	2	1	1	1	1	5						3	3	3	3	3	1	1	2	4	2	2	2	2	3	3	3	3	3	3	3	3
8	1		5	3	43	50	2	1	8	6	5	1	1	4	300	1	2	2	1	1	2								3	3	3	3	1	2		1	3	1	2	2	2	3	2	2	3	4	1	4	1
8	1		5	3	56	50	2	2	4	8	6	1	1	5	450	1	3	2	1	1	2								2	2	3	1	1	2		2	3	3	3	3	3	4	3	3	3	4	1	4	1
8	1		5	3	48	57	1	1	4	3	5	1	1	6	450	1	3	2	1	1	1	1	4	5					1	1	1	2	3	2		2	4	3	3	3	3	4	3	3	3	3	2	4	2
8	1		5	3	49	60	2	1	2	9	6	1	1	8	200	1	2	2	1	1	2								1	1	1	2	1	2		2	3	2	1	2	2	4	2	3	4	4	2	4	1
8	1		5	1	46	48	3	2	11	6	5	1	1	6	300	1	3	2	1	1	1	1							1	1	1	2	1	2		2	4	4	3	4	4	4	4	3	4	4	3	4	2
8	1		5	3	46	54	2	2	7	6	6	1	1	5	300	2	3	2	1	1	2								1	1	1	1	1	2		2	5	3	4	3	3	4	3	3	4	4	2	4	2
8	1		5	1	47	52	3	1	11	4	5	1	1	5	200	1	2	2	1	1	2								1	1	1	1	1	1	5	2	2	3	3	3	3	3	3	3	3	3	2	2	2
8	1		5	3	55	65	2	1	11	7	6	1	1	5	350	1	3	2	1	1	2								3	3	3	4	1	2		2	5	3	3	3	3	4	3	3	3	3	3	3	3
8	2
8	1		5	3	49	50	3	1	2	6	5	1	1	6	250	1	2	2	3	1	1	1							2	1	1	1	1	2		2	3	3	3	3	3	3	3	3	3	3	2	3	2
8	1		5	3	56	52	3	1	6	6	6	1	1	6	300	1	3	2	1	1	1	5							3	3	3	3	1	2		2	5	3	3	3	3	4	4	4	3	3	4	3	3
8	1		3	2	41	52	2	2	11	3	2	1	1	6	150	1	2	2	1	1	2								1	1	1	1	1	2		1	4	2	2	2	2	4	1	2	3	4	1	4	4
8	1		5	3	51	54	3	1	12	3	6	1	1	6	400	2	3	2	2	1	2								2	1	2	2	1	2		2	4	3	3	3	3	3	3	3	3	3	3	3	3
8	1		5	3	52	53	3	2	11	7	6	1	1	7	370	1	3	2	1	1	2								4	4	4	4	1	2		2	3	2	2	3	2	3	2	2	3	3	2	3	3
8	1		5	2	40		2		4		3		2	3	160	2	2	2	1	1	2								2	2	2	2	1	2		2	4	3	3	2	2	4	3	3	3	3	2	4	2
8	2
8	1		5	3	50	64	2	1	6	6	3	1	1	4	270	2	1	2	1	1	1	1	5						1	1	1	1	1	2		1	3	4	4	4	4	4	3	4	4	4	3	3	2
8	1		5	3	46	55	1	1	6	6	5	1	1	7	350	1	3	2	1	1	1	1							1	1	1	1	1	1	1	1	3	2	2	3	3	2	2	3	2	3	2	3	2
8	1		5	3	48	55	1	2	12	6	5	1	1	7	300	1	2	2	2	2	1	1	4	5					2	1	1	2	1	2		2	3	3	3	4	3	4	2	3	3	4	2	3	2
8	2
8	2
8	2
8	2
8	1		5	2	50	58	4	2	12	11	5	1	1	4	170	2	1	2	1	1	1	4							2	2	2	2	3	1	1	1	5	3	3	3	3	3	3	3	3	3	3	3	3
8	1		5	3	49	57	4	2	12	6	5	1	1	6	310	1	2	2	1	1	1	1	4	6					2	2	2	3	1	1	1	2	3	3	3	3	3	3	3	3	4	4	2	3	2
8	1		5	3	55	65	2	1	11	9	6	1	1	7	180	1	2	2	2	1	1	1	5						3	3	3	3	3	1	1	2	4	2	2	2	2	3	3	3	3	3	3	3	2
8	1		5	3	55	58	3	2	4	6	6	1	1	6	200	2	2	2	1	1	2								2	2	3	2	3	2		2	4	2	2	2	2	3	3	3	3	3	3	3	3
8	1		5	2	44	59	1	3	11	6	3	1	1	7	350	1	1	2	1	1	1	5							2	2	2	2	1	2		1	3	3	3	3	3	3	3	3	3	3	2	2	2
8	1		5	2	38	54	2	4	3	3	2	1	1	6	430	1	3	2	2	2	1	1	2	5					2	1	1	3	1	2		2	2	3	3	3	3	4	2	3	3	3	2	3	2
8	1		5	3	51	52	2	1	4	8	6	1	1	6	500	1	3	2	2	1	2								2	1	1	2	1	2		2	4	3	3	3	3	4	2	4	2	3	2	3	2
8	1		5	3	50	57	2	2	6	6	5	1	1	5	70	2	1	2	1	1	1	1							1	1	1	1	1	2		2	2	3	3	3	3	3	2	3	3	3	1	4	1
8	1		5	3	44	49	3	2	3	8	5	1	1	4	500	1	3	2	2	1	2								1	1	1	1	3	1	1	2	3	1	3	1	1	4	3	4	4	2	2	3	2
8	1		5	3	43	55	2	1	6	6	3	1	1	4	200	1	3	2	1	1	2								1	1	1	1	1	2		3	3	4	4	4	4	4	2	4	4	4	1	4	1
8	1		5	3	47	52	3	1	2	5	6	1	1	5	200	2	2	2	3	1	1	1	5						3	3	3	4	3	1	2	2	5	3	4	3	3	4	4	4	2	2	3	2	3
8	2
8	1		5	3	49		4		2		5		4	2	200	2	1	2	1		1	1	4	5					2	1	1	1	1	2		3	3	3	3	3	3	3	3	3	3	3	2	3	1
8	1		5	3	50	56	3	1	6	6	5	1	1	2	80	2	1	2	1	1	2								2	2	2	2	1	2		2	3	3	3	3	3	3	3	3	3	3	2	3	2
8	2
8	1		5	3	46	50	3	1	4	8	5	1	1	5	350	2	3	2	1	1	1	1	2						2	1	2	2	1	2		2	4	3	3	3	3	3	3	3	3	3	3	3	3
8	1		5	3	42	53	2	2	12	6	7	1	1	4	150	2	1	2	1	1	2								1	1	1	1	1	2		2	2	2	1	2	2	3	1	3	3	4	2	3	2
8	1		5	3	45	56	3	2	2	2	2	1	1	3	200	2	2	2	3	1	1	2							4	3	4	4	3	2		2	5	3	2	2	3	4	4	4	3	2	4	3	4
8	1		5	3	47	57	3	2	2	12	5	1	1	4	300	1	3	2	1	1	2								1	1	1	1	1	2		2	3	4	4	4	1	4	1	4	4	4	1	4	1
8	1		5	3	46	55	1	1	6	6	3	1	1	3	50	2	1	2	1	1	2								1	1	1	1	1	2		2	5	1	1	1	1	4	1	4	4	4	1	4	1
8	1		5	3	50	50	2	1	6	6	6	1	1	5	200	2	2	2	1	1	1	1	5						2	3	3	2	1	1	1	2	4	4	4	4	4	4	3	4	4	4	2	1	1
8	1		5	3	54	54	3	4	4	9	6	1	1	4	300	1	3	2	3	1	1	5							2	2	2	2	3	2		2	4	1	1	1	1	2	3	3	2	1	3	2	2
8	1		5	3	45		3		7		8		3	3	160	2	1	2	1	1	2								2	1	2	3	3	2		2	3	3	2	3	2	3	2	3	3	3	3	3	3
8	1		5	3	45	58	2	1	4	6	5	1	1	6	150	2	1	2	1	1	1	1	5						2	2	3	3	3	2		2	4	2	2	3	1	4	2	3	4	1	3	4	2
8	2
8	1		5	1	50	55	2	2	11	8	6	1	1	3	300	1	2	2	4	1	1	1	5						4	3	4	3	3	1	2	2	4	1	1	1	1	3	3	3	2	2	2	3	2
8	2
8	2
8	1		5	1	51	54	2	1	11	8	5	1	1	5	100	1	1	2	1	1	2								2	1	1	3	1	1	1	2	4	3	3	3	3	2	2	3	4	3	2	3	2
8	1		5	1	53	63	2	1	1	11	3	1	1	4	300	2	2	2	1	1	2								2	2	2	2	3	2		1	2	3	3	3	3	3	2	3	3	3	2	3	2
8	1		5	1	50	55	1	2	8	9	7	1	1	3	250	2	2	2	1	1	2								3	3	3	3	1	2		2	1	3	3	3	3	3	3	3	3	3	3	3	3
8	1		5	1	45	51	3	1	11	12	5	1	1	4	350	1	3	2	1	2	1	1	4	7					2	1	2	2	1	2		1	4	4	3	3	4	4	2	4	4	4	2	4	2
8	1		5	1	42	49	1	2	1	7	3	1	1	4	300	1	3	2	1	1	1	1							2	2	2	2	1	2		2	3	3	3	3	3	3	2	3	3	3	2	3	2
8	1		5	3	41	49	2	2	8	6	7	1	1	6	200	2	1	2	1	1	2								2	2	2	2	3	2		2	3	3	3	3	2	3	3	3	3	3	3	3	3
8	1		5	3	57	57	3	2	4	9	6	1	1	2	350	1	1	2	2	1	1	1	5						3	3	3	3	1	2		2	3	3	3	3	3	3	2	3	3	3	3	3	2
8	2
8	1		5	3	53	53	3	2	6	8	6	1	1	5	400	1	3	2	1	1	1	1	5						3	3	3	3	1	2		2	3	2	2	4	2	4	1	4	4	4	1	3	1
8	2
8	1		5	2	51	57	2	2	9	12	3	1	1	4	500	1	3	2	1	1	2								2	1	1	2	1	2		1	4	3	3	2	3	3	2	2	2	4	2	4	2
8	1		5	2	52		4		11		5		4	4	60	4	1	2	1		1	1							1	1	1	1	1	1	1	2	3	2	2	2	2	2	2	2	2	2	2	3	2
8	2
8	1		5	2	51	53	2	2	9	2	6	1	1	5	390	1	3	2	2	1	1	1	5						3	2	2	4	1	1	1	2	3	3	3	4	3	4	3	3	3	2	2	2	2
8	1		5	2	51	56	2	2	9	7	6	1	1	4	400	1	2	2	1	1	1	1	5						2	2	2	2	1	2		2	5	3	3	3	3	4	3	3	3	3	3	3	3
8	2
8	1		5	2	45	56	2	1	6	6	7	1	1	7	300	1	2	2	1	1	1	1							1	1	1	1	1	2		2	4	3	3	3	3	4	2	3	3	3	3	3	3
8	1		5	2	52	60	2	2	9	6	5	1	1	4	200	2	2	2	2	1	1	1	5						2	1	1	2	1	2		1	4	4	4	4	4	4	3	4	4	4	2	2	2
8	1		5	2	53	55	1	1	4	6	5	1	1	5	180	2	2	2	1	1	2								3	3	3	3	3	2		2	3	4	3	4	4	4	1	3	4	4	2	4	3
8	1		5	2	54	53	3	4	2	2	6	1	1	5	200	1	3	2	4	1	1	1	5						4	2	3	4	3	2		1	5	3	3	3	3	3	3	4	4	2	4	3	3
8	1		5	3	46	53	2	2	9	1	3	1	1	4	300	1	3	2	1	1	1	1	2						2	2	2	2	1	2		1	3	3	3	3	3	2	2	3	4	4	2	4	2
8	1		5	2	49	61	3	2	4	11	5	1	1	4	200	1	2	2	1	1	1	1	2						2	3	3	3	1	2		2	3	3	3	2	2	4	3	4	2	1	2	2	1
8	2
8	2
8	1		5	2	45	55	2	2	9	9	3	1	1	4	500	1	3	2	1	1	2								1	1	1	1	1	2		2	2	3	3	3	3	3	1	2	3	4	1	4	1
8	1		5	2	49	54	2	2	2	12	8	1	1	4	500	1	3	2	4	1	1	7							3	1	2	4	4	2		2	3	2	2	2	2	3	3	3	3	3	2	3	2
8	2
8	1		5	3	39	54	2	2	9	11	7	1	1	5	200	2	3	2	1	1	2								2	1	1	1	1	2		2	3	3	3	3	3	4	3	3	3	3	2	4	2
8	1		5	3	46	54	2	2	2	6	5	1	1	5	250	1	3	2	1	1	1	5							2	2	2	2	1	2		2	3	3	4	3	3	4	2	3	4	4	2	4	2
8	1		5	3	44	56	1	1	9	6	3	1	1	5	200	1	2	2	1	1	2								1	1	1	1	1	2		2	3	2	2	2	2	4	2	2	2	3	2	3	2
8	1		5	3	47	57	2	1	8	12	5	1	1	4	80	2	1	2	1	1	2								1	1	1	1	1	2		2	3	4	3	4	4	4	1	3	4	4	1	4	1
8	2
8	2
8	1		5	3	54	53	2	1	12	9	5	1	1	4	100	1	1	2	1	1	2								1	1	1	1	1	2		2	3	1	3	3	1	3	3	3	3	3	2	3	2
8	1		5	3	53	57	1	1	6	9	5	1	1	5	100	1	1	2	1	1	2								3	2	2	3	1	1	1	2	3	3	3	1	3	3	2	2	3	3	2	3	2
8	1		5	1	43	54	4	1	11	8	5	1	1	5	300	1	3	2	1	1	1	1							3	2	2	3	3	2		1	5	3	3	4	3	4	3	3	3	2	3	3	3
8	2
8	1		5	1	55	55	3	3	11	1	6	1	1	3	300	1	3	2	1	1	2								2	2	2	2	3	2		2	4	3	3	3	3	3	3	3	3	3	2	3	2
8	1		5	2	52	55	4	3	9	11	6	1	1	6	250	3	2	2	1	1	2								1	2	2	1	1	2		2	4	4	3	3	4	4	2	4	4	4	2	4	2
8	2
8	2
8	2
8	2
8	1		5	2	42	52	3	2	4	8	7	1	1	5	400	1	3	2	3	1	1	6							3	3	3	3	1	2		2	3	2	2	2	2	2	2	2	3	3	2	3	2
8	1		5	2	48	57	1	2	6	8	3	1	1	5	400	1	3	2	1	1	1	5							3	3	3	3	1	2		2	3	2	3	2	2	4	4	1	3	3	2	2	2
8	1		5	1	49	55	3	1	9	1	5	1	1	4	200	1	2	2	1	1	2								3	3	3	3	1	2		2	4	3	2	1	3	3	3	4	4	4	2	3	2
8	1		5	2	53	56	2	2	4	8	6	1	1	4	300	1	3	2	1	1	2								2	2	3	2	3	2		2	4	3	3	3	3	2	1	3	3	3	2	3	2
8	2
8	1		5	2	53	53	3	4	2	12	6	1	1	6	350	4	3	2	1	1	2								2	2	2	2	1	2		2	4	3	3	3	3	3	4	3	3	3	3	3	3
8	1		5	1	50	53	2	2	4	7	6	1	1	4	150	2	1	2	2	1	2								3	3	4	3	1	2		2	4	2	3	2	2	3	3	3	3	3	2	4	2
8	2
8	2
8	1		5	1	46	57	2	2	7	12	5	1	1	4	140	2	1	2	6	1	1	1	5						2	1	1	2	1	1	1	1	4	3	3	3	3	4	3	3	3	2	3	4	3
8	1		5	1	45	47	3	4	11	3	8	1	1	4	300	1	3	2	4	3	1	1	2	7					3	2	2	3	3	2		2	3	3	2	2	3	3	3	4	3	3	3	3	3
8	2
8	1		5	1	52	52	2	2	4	1	6	1	1	5	400	1	3	2	1	1	2								3	3	3	3	1	2		2	3	2	2	2	2	2	2	2	2	2	3	2	3
8	1		5	1	39	52	1	2	7	7	8	1	1	6	350	1	3	2	1	1	1	1							2	1	2	2	3	2		2	5	4	4	4	4	4	3	4	3	2	2	3	2
8	1		5	1	45	46	4	2	11	1	2	1	1	4	300	1	3	2	2	1	1	1	2						2	2	3	3	1	1	1	2	3	2	1	2	2	4	3	3	4	3	2	3	2
8	1		5	3	45	57	2	1	9	7	5	1	1	5	220	2	2	2	1	2	1	1							3	2	2	3	1	2		2	4	4	4	4	4	4	4	4	4	4	2	1	1
8	1		5	3	51	56	2	1	11	9	6	1	1	3	100	1	1	2	1	1	1	1							2	1	1	2	1	2		2	4	3	3	3	3	3	3	3	3	4	3	3	3
8	1		5	3	55	61	4	1	2	12	5	1	1	5	170	2	1	2	1	1	1	1	2	5					3	2	3	3	1	2		2	4	4	3	3	3	4	4	4	4	4	3	3	3
8	1		5	2	44	54	2	1	8	6	5	1	1	5	300	1	3	2	1	1	1	1							1	1	1	1	1	2		2	3	3	3	3	3	3	3	3	3	3	3	3	3
8	1		5	2	45	51	3	2	8	8	5	1	1	4	350	1	2	2	1	1	2								1	1	1	1	3	2		2	4	4	4	4	4	4	4	4	4	4	4	4	4
8	1		5	2	43	48	2	2	8	8	6	1	1	4	300	1	3	2	1	1	1	1	5						2	2	2	2	2	2		2	3	3	3	3	3	3	2	4	3	3	2	3	2
8	1		5	2	43	45	4	2	2	1	3	1	1	4	450	1	3	2	1	1	1	1	2						1	1	1	1	1	2		3	3	2	2	2	2	3	2	2	2	3	2	3	2
8	2
8	1		5	3	43	56	2	2	3	11	3	1	1	4	200	2	2	2	1	1	2								2	1	1	1	1	2		2	3	4	4	4	4	4	1	4	4	4	1	4	1
8	2
8	2
8	1		5	2	49	55	1	2	7	5	3	1	1	4	450	1	3	2	1	1	2								4	4	4	4	3	2		1	5	3	3	3	3	4	4	4	4	4	3	3	3
8	1		5	2	43	55	2	1	8	8	5	1	1	4	230	2	3	2	1	1	1	1							3	2	2	3	1	2		2	4	3	3	3	3	4	3	3	3	3	2	3	2
8	1		5	3	44		2		9		5		4	4	170	2	2	2	1		1	1							3	2	3	3	1	2		1	3	3	3	3	3	4	3	3	3	4	3	4	3
8	1		5	3	48	52	2	1	8	6	5	1	1	5	70	1	1	2	1	1	1	1							1	1	1	1	1	2		2	1	3	3	3	3	4	3	3	3	3	3	3	3
8	1		5	3	52	56	4	1	12	12	5	1	1	5	300	1	3	2	1	1	1	1	4						2	1	2	2	1	2		2	4	3	3	3	3	3	3	3	3	3	2	3	2
8	1		5	3	46	55	2	1	2	1	3	1	1	3	300	1	3	2	2	1	1	1	2	5					4	3	4	4	3	2		2	3	3	3	3	1	3	3	2	2	2	3	3	3
8	1		5	3	41	57	2	2	12	9	3	1	1	5	300	1	2	2	1	1	1	1	5						1	1	1	1	1	2		1	2	3	3	1	3	3	3	3	2	2	2	2	2
8	1		5	3	43	51	4	1	8	6	5	1	1	4	200	2	3	2	1	1	2								4	4	4	4	1	2		2	1	4	4	4	4	4	4	4	4	4	1	4	1
8	1		5	3	47	47	2	2	8	6	6	1	1	5	250	1	2	2	1	1	1	1							3	3	3	3	3	1	1	2	3	3	3	3	3	2	2	2	2	2	2	2	2
8	1		5	3	43	56	2	2	4	8	3	1	1	5	300	1	3	2	1	1	1	1	2						2	1	1	1	1	2		1	4	3	3	3	3	3	3	3	3	3	3	3	3
8	1		5	3	46	55	2	1	6	6	5	1	1	7	300	1	3	2	1	1	2								1	1	1	1	3	2		2	5	4	4	4	4	3	3	4	4	3	3	3	3
8	1		5	3	56	58	4	1	3	8	6	1	1	3	250	1	3	2	3	2	1	1	2	5					4	3	3	4	3	1	1	2	5	4	4	3	3	4	4	4	4	4	4	4	4
8	1		5	3	53	54	4	2	6	6	6	1	1	5	200	1	3	2	1	1	1	1							4	4	4	4	1	2		2	4	3	3	3	3	4	2	3	4	4	2	4	2
8	1		5	3	51	55	3	1	11	6	6	1	1	9	300	1	3	2	2	1	1	1	5						3	2	2	3	3	2		2	4	4	4	3	4	4	3	4	4	3	3	3	3
8	1		5	3	46	55	2	2	6	6	5	1	1	4	200	2	3	2	1	1	2								1	1	1	1	1	2		2	4	2	2	3	2	4	2	3	3	3	2	2	2
8	1		5	3	45	54	2	1	7	6	7	1	1	5	150	1	1	2	1	1	1	1	6						2	4	3	2	1	2		2	3	3	3	3	4	3	3	3	3	3	2	2	2
8	1		5	3	51	61	3	1	2	7	6	1	1	7	400	1	3	2	1	1	2								4	4	4	4	1	2		2	4	4	4	3	4	4	3	4	4	4	2	4	2
8	1		5	3	49	57	2	1	11	7	5	1	1	4	200	1	2	2	2	1	1	1	2	4					3	2	2	3	1	2		2	5	3	3	3	3	3	4	3	3	3	4	4	3
8	1		5	3	50	59	1	1	7	7	3	1	1	4	300	1	3	2	1	1	1	1							2	2	2	2	1	2		1	2	4	4	4	4	4	1	4	4	4	1	4	1
8	1		5	3	56	54	2	1	7	6	6	1	1	5	270	1	2	2	1	1	2								1	1	1	1	1	2		2	3	3	3	3	3	4	4	3	4	4	3	4	3
8	1		5	3	51	53	3	1	9	6	6	1	1	5	200	1	2	2	1	1	2								2	2	2	2	1	2		2	3	3	3	3	3	3	3	3	3	4	4	4	4
8	1		5	3	51	54	2	1	4	6	6	1	1	9	400	1	2	2	1	1	1	5							2	2	3	2	3	1	1	2	4	3	3	3	3	3	3	3	3	3	3	3	3
8	1		5	3	43	51	2	2	9	12	5	1	1	6	250	1	3	2	1	1	1	1							2	2	2	2	1	2		2	4	2	3	2	2	3	2	2	3	4	2	3	2
8	1		5	3	51	56	3	2	4	3	5	1	4	3	125	2	2	2	1		1	1							1	1	1	1	1	2		2	4	3	3	3	3	4	3	3	3	3	2	3	2
8	1		5	3	52	59	4	1	9	12	5	1	1	5	180	2	1	2	1	1	2								2	2	2	2	1	1	2	2	4	3	3	3	3	3	3	3	3	3	2	2	2
8	2
8	1		5	3	58	69	3	2	2	7	6	1	1	9	240	1	2	2	1	1	1	1	5						2	2	2	2	1	2		2	5	3	3	3	3	3	3	3	3	2	3	3	3
8	1		5	3	50	51	2	2	4	6	3	1	1	4	250	1	1	2	2	1	2								2	2	1	2	1	2		1	4	4	4	4	4	4	4	4	4	4	2	4	2
8	1		5	3	40	46	2	1	4	6	3	1	1	6	130	1	2	2	1	1	2								1	1	1	1	1	1	1	1	4	3	3	3	3	3	3	3	3	3	3	3	3
8	2
8	1		5	3	49	49	2	1	9	6	4	1	1	4	230	1	2	2	1	1	2								1	1	1	2	1	2		2	3	4	4	4	3	4	3	3	4	3	2	4	3
8	1		5	3	45	51	2	1	2	6	3	1	1	4	160	2	2	2	1	1	1	1							2	2	2	2	1	2		1	3	3	3	3	3	3	3	3	3	3	3	3	3
8	1		5	3	51	56	3	2	4	2	6	1	1	5	420	1	3	2	1	1	1	1							2	2	2	2	1	2		1	5	3	3	3	2	3	3	3	3	3	2	3	2
8	1		5	3	55		2		9		6		4	5	260	2	2	2	1		2								2	3	3	2	1	2		2	4	3	3	3	2	3	3	3	3	3	2	3	2
8	1		5	3	49	56	2	2	4	11	6	1	1	6	200	2	1	2	1	1	2								2	2	2	2	1	2		2	4	3	3	3	3	4	2	3	3	3	2	3	2
8	1		5	3	45	55	2	1	11	11	5	1	1	5	130	4	1	2	1	1	2								2	2	2	2	1	2		2	3	3	3	3	3	4	3	3	3	3	2	2	2
8	2
8	2
8	1		5	3	48	51	2	2	9	6	5	1	1	6	200	3	2	2	1	1	1	1							1	1	1	1	1	2		2	4	4	4	4	4	4	2	3	3	3	2	3	2
8	1		5	3	46	56	2	1	9	11	5	1	1	5	210	2	1	2	1	1	2								1	1	1	1	1	2		2	2	4	4	4	4	4	2	3	4	4	1	4	1
8	1		5	3	48	59	2	1	9	6	3	1	1	5	270	1	3	2	1	1	1	1							1	1	1	1	1	2		2	4	3	3	3	3	3	1	3	4	4	2	4	2
8	2
8	1		5	1	50	52	2	2	5	8	6	1	1	4	250	1	2	2	1	1	2								2	2	2	2	1	2		2	4	3	2	2	3	3	3	3	3	3	2	4	2
8	2
8	2
8	2
8	2
8	2
8	2
8	1		5	3	43	57	1	1	4	6	3	1	1	6	200	2	2	2	1	1	2								3	3	3	3	1	2		1	3	2	2	2	2	4	2	3	4	4	2	3	2
8	1		5	3	42	51	3	3	2	7	6	1	1	7	470	1	3	2	1	1	2								2	2	2	2	1	2		1	4	3	3	3	3	4	4	3	4	2	3	1	4
8	1		5	3	49	53	2	2	4	11	5	1	1	4	150	2	1	2	1	1	2								3	3	3	3	1	2		2	3	3	3	3	3	3	2	3	3	3	2	3	2
8	1		5	3	50	60	3	1	4	9	6	1	1	6	230	2	3	2	1	2	2								2	2	2	2	1	1	1	2	3	3	3	3	3	3	3	3	3	3	2	3	2
8	1		5	3	51	54	2	2	6	6	6	1	1	5	50	1	2	2	2	1	1	1	5						2	2	2	2	3	2		2	4	4	4	4	4	4	3	4	4	3	3	3	3
8	1		5	3	45	53	2	2	6	6	2	1	1	4	200	1	3	2	1	1	1	1							4	3	4	3	1	2		1	4	3	3	3	3	3	2	3	3	3	2	3	2
8	1		5	3	46	54	2	1	7	6	5	1	1	4	190	2	2	2	1	1	2								1	1	1	1	1	2		2	4	3	2	3	3	1	1	4	3	3	2	4	2
8	1		5	3	44	55	4	1	12	12	5	1	1	5	300	2	2	2	1	1	2								1	1	1	1	1	1	1	2	2	3	4	4	3	3	1	4	4	4	1	3	1
8	1		5	2	45	48	3	2	4	8	3	1	1	4	400	1	3	2	1	1	1	1							2	2	2	2	1	2		1	4	3	3	3	3	3	3	3	3	3	2	3	2
8	1		5	3	41	49	4	2	2	6	8	1	1	6	350	4	3	2	2	1	1	1	7						2	1	1	2	3	2		2	4	3	2	2	3	3	3	4	2	2	3	3	3
8	1		5	3	46	53	3	1	6	6	5	1	1	6	200	1	2	2	2	1	1	1	5						3	2	2	3	1	2		2	3	3	3	1	1	3	3	2	1	2	2	3	2
8	1		5	3	44	57	4	1	6	6	5	1	2	6	150	1	2	2	3	3	2								1	1	1	1	1	2		3	1	4	4	4	4	4	4	4	4	4	2	4	2
8	2
8	1		5	2	46	53	4	2	2	9	3	1	1	4	500	1	3	2	2	1	1	2							1	2	2	3	1	2		1	3	4	4	4	1	4	2	4	3	4	2	4	2
8	1		5	2	50	56	3	4	2	12	3	1	3	2	600	1	3	2	1	1	1	1	2						2	2	3	3	1	1	1	1	4	3	3	3	3	3	3	3	3	3	3	3	3
8	1		5	2	44	55	1	1	4	6	3	1	2	5	200	2	2	2	1	1	2								1	1	1	1	1	1	1	3	1	1	1	1	1	4	1	3	3	3	1	1	1
8	1		5	2	51	50	2	4	2	3	6	1	1	4	350	1	3	2	3	1	1	1	5						4	2	3	4	3	2		2	5	4	4	4	4	4	4	4	3	3	4	3	4
8	1		5	2	53	57	2	2	11	7	6	1	1	5	140	4	1	2	3	2	1	1	5						3	3	3	3	3	1	2	2	5	3	4	3	3	4	4	4	4	2	3	2	4
8	1		5	2	41	48	2	2	7	6	5	1	1	3	150	2	2	2	1	1	2								3	2	3	3	3	2		2	3	3	2	2	3	3	2	3	3	3	3	3	3
8	2
8	1		5	3	46	50	2	2	6	6	3	1	1	3	250	1	3	2	1	1	1	1	2						3	2	2	2	3	2		1	5	3	3	3	3	4	4	4	4	4	3	4	4
8	1		5	3	53	54	3	2	6	6	6	1	1	6	200	1	1	2	2	1	2								3	2	2	3	1	2		2	5	3	3	3	3	3	3	3	3	3	3	3	3
8	1		5	3	50	59	2	1	11	7	6	1	1	6	160	1	3	2	2	1	1	5							4	4	4	4	1	2		2	5	3	3	3	2	3	3	4	3	3	4	3	3
8	1		5	3	54	61	4	1	5	12	5	1	1	4	360	1	2	2	2	1	2								2	1	1	2	3	1	1	1	4	3	4	3	3	4	3	4	4	2	2	2	2
8	1		5	3	45	56	1	1	6	6	3	1	1	7	200	1	2	2	1	1	1	1	2	5					4	4	4	4	1	2		2	3	2	2	2	2	2	2	2	2	2	2	2	2
8	1		5	3	42	57	3	2	11	1	3	1	1	6	300	1	3	2	2	1	1	1	2	5					3	3	3	3	1	2		1	3	4	4	4	3	4	4	4	4	4	3	3	3
8	1		5	3	46	55	3	1	2	6	6	1	1	7	400	1	2	2	1	1	2								2	2	2	2	1	1	1	2	4	3	3	3	3	3	1	4	3	2	3	3	3
8	1		5	3	50	55	2	1	12	12	5	1	1	4	200	2	1	2	1	1	2								1	1	1	1	1	1	1	2	3	4	3	3	3	4	2	3	3	4	2	3	2
8	2
8	1		5	3	48	46	2	2	12	11	2	1	1	4	185	2	1	2	2	1	2								2	1	1	2	3	2		2	2	3	3	3	3	3	2	3	3	3	1	3	1
8	1		5	3	44		3		8		5		2	3	190	2	2	2	1	1	2								2	1	1	2	3	1	1	2	4	4	4	4	4	4	3	4	4	3	3	3	3
8	1		5	2	46	57	2	2	2	6	3	1	1	4	280	1	2	2	2	1	2								1	1	1	1	1	2		2	3	3	4	3	4	4	2	3	3	4	1	4	1
8	1		5	3	51	50	4	3	11	8	6	1	1	8	450	1	2	2	3	2	1	5							4	4	4	4	3	2		1	5	4	4	4	4	4	4	4	4	4	3	3	4
8	1		5	3	50	53	2	1	6	6	6	1	1	7	250	1	3	2	1	1	1	5							3	2	2	2	1	2		2	5	2	2	3	2	4	2	4	3	3	3	2	4
8	1		5	3	44	60	3	1	2	6	5	1	1	5	200	1	2	2	3	1	1	1							1	1	1	1	1	2		2	4	4	4	4	4	4	2	4	4	4	2	4	2
8	1		5	3	41	50	3	1	2	9	5	1	2	3	150	2	3	2	1	1	1	1							1	1	1	2	3	1	1	2	4	4	4	4	4	4	4	4	4	4	3	2	2
8	1		5	2	42	49	4	1	2	6	5	1	3	3	210	2	2	2	2	1	1	1	4						3	2	2	3	1	2		2	4	3	3	3	3	4	3	4	4	3	2	4	2
8	1		5	3	45	53	3	2	7	6	5	1	1	6	280	2	1	2	3	1	1	1							3	2	3	3	1	2		2	4	1	3	3	1	4	2	4	4	4	3	3	1
8	1		5	3	48	57	2	1	11	6	5	1	1	4	130	1	1	2	1	1	1	1	5						2	1	1	2	1	2		1	4	2	2	2	2	3	3	3	3	3	2	3	2
8	1		5	3	58	61	3	1	9	9	6	1	1	4	210	2	1	2	1	1	2								2	2	2	3	1	2		2	3	2	2	2	2	3	3	3	3	2	3	2	3
8	1		5	3	43	48	3	2	2	6	6	1	1	4	600	1	2	2	2	1	1	1							2	1	1	2	3	1	1	2	4	4	3	3	4	4	4	4	4	3	3	4	2
8	1		5	3	41	45	2	2	7	9	5	1	2	3	170	2	1	2	1	1	2								3	2	3	3	1	2		2	3	3	3	3	3	4	2	3	3	4	2	4	1
8	1		5	3	40	46	3	2	4	12	5	1	1	6	300	1	2	2	2	1	1	1	2	5					2	1	1	3	1	2		2	4	4	4	4	4	4	4	4	1	1	1	4	1
8	1		5	2	47	59	4	1	8	11	5	1	1	3	200	2	2	2	1	1	1	1							2	2	2	2	3	2		2	2	2	2	2	2	3	2	3	3	3	2	3	2
8	1		5	2	46	51	2	2	9	2	6	1	1	6	200	1	3	2	1	1	1	1	5						2	3	3	3	1	2		2	2	3	3	2	3	3	3	4	2	2	1	2	1
8	1		5	2	52	60	2	1	11	12	7	1	1	4	100	1	1	2	1	1	2								1	1	1	1	1	2		2	3	2	2	3	3	4	2	4	4	4	3	3	2
8	1		5	1	44		4		9		5		2	3	200	2	3	2	1	7	1	1							3	3	2	2	1	2		2	3	3	2	3	3	3	1	2	3	4	1	3	1
8	1		5	2	42	54	2	2	8	9	5	1	1	5	200	1	2	2	1	1	1	1							2	1	1	1	1	2		2	4	3	3	3	3	3	3	4	4	4	3	3	3
8	1		5	2	48	53	3	2	9	9	6	1	1	5	250	2	2	2	2	1	1	1	5						3	2	2	4	3	1	1	2	5	4	3	3	3	4	4	4	4	2	3	2	3
8	1		5	2	43	45	3	2	3	12	6	1	1	6	300	2	2	2	2	1	1	5							3	2	2	3	3	2		2	4	2	3	3	2	2	2	3	2	2	3	2	3
8	1		5	2	41	47	2	2	2	8	5	1	1	6	300	1	3	2	1	1	1	1							2	2	2	2	1	2		2	3	3	3	3	3	2	2	3	3	3	2	2	2
8	1		5	2	51	54	2	2	2	7	6	1	1	9	250	1	2	2	2	1	1	1	5						3	2	2	3	3	2		2	4	3	2	2	2	4	2	4	4	4	2	3	2
8	2
8	1		5	2	40		2		12		2		4	5	200	2	3	2	1		2								2	2	2	2	1	2		2	3	3	3	3	3	3	3	3	3	3	3	3	3
8	1		5	2	43	52	3	2	11	12	5	1	1	5	300	1	3	2	1	1	1	1	2						2	1	2	2	1	2		2	5	4	3	3	3	1	1	4	3	2	3	2	2
8	1		5	2	52	54	3	4	3	11	6	1	1	4	100	2	1	2	1	1	2								2	2	2	3	1	2		2	3	3	3	2	3	3	3	3	3	3	3	3	3
8	2
8	2
8	1		5	2	42	54	2	1	12	12	4	1	1	4	250	2	3	2	1	1	2								2	2	2	3	1	2		2	3	4	3	3	3	4	2	3	3	3	2	3	2
8	1		5	2	47	52	3	1	2	1	5	1	1	6	900	1	3	2	1	1	1	1							1	1	1	1	1	2		1	4	4	4	4	4	3	3	2	3	4	1	4	1
8	2
8	1		5	2	54		2		9		6		2	3	110	2	1	2	3	1	1	1	2	5					4	4	4	4	1	2		1	5	4	4	4	4	4	4	4	1	1	1	1	1
8	2
8	1		5	2	45	54	4	1	2	11	5	1	1	5	80	2	1	2	2	1	1	1	2	4					2	2	2	2	3	2		2	4	2	2	1	3	2	2	3	3	3	3	3	2
8	1		5	2	47	58	4	1	5	11	5	1	4	3	150	2	1	2	1		1	1	2	4					2	2	2	2	3	2		2	4	3	3	3	3	3	3	4	4	4	2	4	2
8	1		5	2	53	59	4	2	11	7	5	1	1	5	150	1	1	2	6	1	2								1	1	1	1	1	2		2	4	3	2	2	1	3	2	4	2	2	2	3	2
8	1		5	2	47	57	4	1	11	12	5	1	3	4	150	1	1	2	1	1	2								1	1	1	2	1	2		2	4	3	3	3	3	3	3	3	3	2	3	3	3
8	2
8	1		3	3	56	54	2	5	2	2	6	1	1	6	230	1	2	2	2	2	1	1	5						4	3	4	3	1	2		2	5	4	4	4	4	4	3	4	4	4	3	4	3
8	1		2	2	47	54	2	4	6	6	6	1	1	5	450	4	3	2	2	1	1	5							4	2	3	4	3	2		1	4	4	4	4	4	4	4	4	4	3	3	4	4
8	1		3	3	50	53	2	3	2	11	5	1	2	3	100	2	2	2	3	5	1	1							3	3	3	3	1	2		2	5	3	3	3	4	3	3	3	3	3	3	3	2
8	1		3	3	49	49	3	1	8	8	6	1	1	5	450	1	3	2	1	1	1	5							4	4	4	4	1	2		2	3	3	3	3	3	3	3	3	3	3	2	4	2
8	2
8	2
8	1		3	3	46	56	2	2	5	8	3	1	1	6	350	1	3	2	1	1	2								1	1	1	1	1	2		1	4	3	3	2	3	4	2	4	4	4	3	4	2
8	2
8	1		3	3	52	49	2	1	9	11	5	1	1	5	130	2	2	2	2	1	1	1							2	2	3	3	1	2		2	3	3	3	3	3	4	3	4	4	3	3	4	3
8	1		3	3	57	55	4	2	4	8	3	1	1	3	200	1	2	2	1	1	1	1	5						1	1	1	2	1	2		2	4	3	3	3	3	3	3	3	3	3	2	3	2
8	1		3	3	56	57	5	1	2	8	6	1	1	4	350	1	3	2	2	1	1	1	5						4	3	3	3	3	2		2	5	4	3	4	3	4	4	4	4	3	3	3	3
8	1		3	3	50	58	2	1	6	9	7	1	1	4	150	1	1	2	2	1	1	5							1	1	1	1	4	2		2	2	2	4	2	3	4	3	3	3	3	2	2	2
8	1		3	3	45	53	2	1	8	8	5	1	1	4	350	1	3	2	1	1	1	1	5						1	1	1	1	1	1	1	2	3	4	4	4	4	4	1	1	4	4	1	4	1
8	1		3	3	54	55	2	2	4	6	6	1	1	7	250	1	2	2	1	1	1	1	5						2	1	1	2	1	1	1	2	3	3	3	3	2	3	3	3	3	3	3	3	2
8	1		3	3	46	52	4	2	11	6	3	1	1	5	200	1	3	2	1	1	1	1	5						1	1	1	1	1	1	1	1	3	3	3	3	3	3	3	3	3	3	2	3	2
8	2
8	1		3	3	53	58	2	1	7	6	5	1	1	6	100	2	2	2	1	1	2								2	2	2	3	3	2		2	4	3	3	3	3	3	3	3	3	3	3	3	2
8	2
8	2
8	1	1	3	3	32	53	1	2	11	7	4	1		6				2	1	1	1	1	2	5					3	3	3	3	1	2		1	1	2	2	3	3	4	1	1	3	3	1	3	1
8	2
8	1		3	3	43	60	1	1	5	11	3	1	4	4	100	2	2	2	1		2								1	1	1	2	1	2		2	4	2	2	2	2	3	2	3	3	3	2	3	2
8	1		3	3	42	50	2	1	6	6	5	1	1	5	150	2	2	2	1	1	1	1							1	1	1	2	1	1	2	2	4	3	3	3	3	3	2	3	3	3	2	3	2
8	1		3	3	45	55	2	2	11	2	5	1	4	3	150	1	2	2			2								1	1	1	1	1	2		2	2	3	3	3	3	3	2	3	3	3	2	3	2
8	2
8	1		3	3	46	56	1	1	7	6	3	1	1	4	200	1	2	2	1	1	2								1	1	1	2	1	2		2	4	3	3	2	3	3	3	2	3	3	2	3	2
8	1		3	3	48	52	3	1	2	7	6	1	1	6	250	1	2	2	1	1	2								2	2	2	3	1	1	1	2	5	3	3	3	3	3	3	3	3	3	2	3	2
8	1		3	3	52	58	2	1	5	12	6	1	1	6	400	1	3	2	1	1	1	1	5						2	2	2	3	1	1	1	2	4	3	3	3	3	3	3	3	3	3	2	4	2
8	1		3	2	40	59	3	2	7	9	8	1	1	4	180	2	2	2	3	1	1	1	7						3	3	3	3	1	2		2	4	3	3	3	3	3	3	2	3	3	2	3	2
8	1		3	2	56	56	2	1	6	6	3	1	4	2	100	2	2	2	1		1	1	2						4	4	4	4	1	1	1	2	4	3	3	4	3	3	2	3	3	3	3	3	2
8	1		3	2	38	51	4	2	11	8	8	1	1	5	300	1	3	2	1	1	2								2	2	2	3	1	2		2	4	3	3	3	3	3	2	3	3	3	3	2	2
8	1		3	2	49	53	2	2	6	6	6	1	1	6	150	1	2	2	1	1	1	1							2	1	1	2	1	2		2	4	3	4	3	3	3	4	3	2	3	3	3	4
8	1		3	2	40	50	3	1	9	12	5	1	1	5	150	2	2	2	1	1	2								1	1	1	2	1	2		2	4	3	3	3	3	3	3	3	3	3	2	3	2
8	1		3	2	47	54	2	1	8	8	5	1	1	3	250	1	3	2	1	1	1	1							2	2	2	2	1	2		2	4	3	3	3	3	3	3	3	3	3	2	3	2
8	1		3	2	43	46	4	2	8	9	5	1	1	5	180	1	2	2	1	1	2								2	2	2	2	1	2		2	4	3	3	3	3	3	2	3	3	3	2	3	2
8	1		3	2	48	64	2	2	4	9	3	1	1	3	200	2	2	2	1	1	1	1	5						1	1	1	1	1	2		2	4	3	2	3	3	3	3	3	3	3	2	3	2
8	1		3	3	57		2		2		6		4	4	100	2	2	2	1		2								2	2	2	3	1	2		2	4	3	3	3	3	3	3	3	3	3	2	2	2
8	2
8	1		3	3	41	52	3	1	8	12	5	1	1	4	300	1	3	2	1	1	1	1							2	2	2	2	1	1	1	2	4	3	3	3	3	3	2	3	3	3	2	3	2
8	1		3	2	47	58	4	2	3	12	3	1	1	4	400	1	3	2	1	1	1	1	2						2	2	2	2	1	2		2	4	3	3	2	3	3	2	3	3	3	2	3	2
8	1		3	2	43	51	2	3	6	6	3	1	1	4	500	1	3	2	1	1	2								2	2	2	2	1	2		2	4	3	3	3	3	3	2	3	3	3	2	4	2
8	1		3	2	48	54	2	1	6	6	3	1	1	5	300	1	3	2	1	1	2								2	2	2	2	1	1	1	2	4	3	3	2	2	3	3	3	3	3	2	3	2
8	1		3	3	48	50	2	2	4	8	3	1	1	4	450	1	3	2	1	1	1	1							2	2	2	2	1	2		2	4	3	3	3	2	3	2	3	3	3	2	3	2
8	1		3	3	39	51	2	1	11	8	3	1	1	5	500	1	3	2	1	1	1	1	2	5					2	2	2	2	1	2		2	4	3	4	4	3	4	3	4	4	3	4	4	4
8	1		3	2	47	59	2	2	6	6	7	1	1	5	130	2	2	2	1	1	1	1	5						2	2	2	2	1	1	1	2	4	3	4	3	3	3	3	4	3	3	3	4	3
8	1		3	2	44	50	3	2	5	7	5	1	1	4	300	1	3	2	1	1	2								1	1	1	2	1	2		2	4	3	3	3	3	3	2	2	3	3	2	3	2
8	1		3	2	42	52	3	2	12	12	5	1	1	6	200	2	2	2	1	1	1	1	5						2	2	2	2	1	2		2	4	3	4	3	3	2	3	3	3	3	3	3	2
8	1		3	3	58	60	1	1	6	6	7	1	1	3	50	2	1	2	1	1	2								1	1	1	1	1	2		2	3	3	3	2	2	3	3	3	3	3	2	3	2
8	1		3	2	40	55	2	2	11	7	5	1	1	5	350	1	2	2	1	1	2								1	1	1	1	1	2		2	3	2	3	2	2	3	1	2	3	3	2	3	1
8	1		3	3	45	58	1	1	6	6	3	1	4	3	100	2	1	2	1		2								1	1	1	1	1	2		3	3	2	2	2	2	4	1	3	3	3	2	3	2
8	1		3	3	47	56	2	1	1	1	2	1	1	4	600	1	3	2	1	1	2								1	1	1	1	1	2		1	2	4	2	3	4	4	2	4	4	4	1	4	1
8	1		3	3	45	50	3	2	8	12	5	1	1	4	300	1	2	2	1	1	2								1	1	1	1	3	2		2	3	3	3	3	3	3	2	3	3	3	1	4	2
8	2
8	2
8	1		3	3	39	50	2	2	6	6	2	1	1	6	500	1	3	2	1	1	2								2	1	1	2	1	2		2	4	3	3	3	3	3	3	3	3	3	3	3	2
8	2
8	1		3	2	42	51	3	1	8	7	5	1	1	5	250	1	2	2	1	1	2								2	2	2	2	3	2		2	3	3	3	3	3	3	3	3	3	3	3	3	2
8	1		3	2	46	55	2	1	11	6	3	1	1	5	300	1	2	2	1	1	2								1	1	1	1	1	2		1	2	3	3	3	3	3	2	3	3	3	2	3	2
8	1		3	2	47	51	4	4	11	8	6	1	1	4	500	1	3	2	2	1	2								2	1	1	2	3	1	1	2	5	1	1	1	1	4	4	4	2	2	2	4	4
8	1		3	2	51	57	2	2	5	11	2	1	1	4	100	2	1	2	1	1	1	1	5						2	2	2	2	1	2		1	3	3	3	3	3	4	1	4	4	4	1	4	1
8	1		3	2	45	53	1	1	8	8	3	1	1	3	350	1	3	2	1	1	1	1							1	1	1	1	1	2		2	2	3	3	3	3	4	1	3	3	3	1	3	1
8	2
8	1		3	2	42	52	2	2	12	8	3	1	1	4	600	1	3	2	1	1	2								2	2	2	2	1	2		2	4	3	3	3	3	3	3	3	3	3	3	3	3
8	1		3	2	42	49	2	2	11	8	3	1	1	5	300	1	2	2	2	2	1	1	2						2	2	2	2	1	2		2	4	3	3	3	3	3	2	3	3	3	3	3	2
8	1		3	3	48	56	2	2	7	6	6	1	1	4	300	1	2	2	2	1	1	5							3	2	2	3	3	1	1	1	5	4	4	4	4	4	3	4	4	3	3	3	3
8	1		3	3	45	54	5	4	9	3	8	1	1	3	400	1	3	2	1	1	1	1							1	1	1	2	1	2		1	5	4	4	4	4	4	1	4	4	4	2	4	2
8	1		3	3	55	57	2	1	6	6	5	1	1	5	200	1	2	2	6	1	1	1	2	4					2	2	3	3	1	2		2	4	4	4	4	4	4	3	4	4	3	3	3	3
8	1		3	3	54	55	1	1	6	6	5	1	1	6	200	1	2	2	2	1	2								2	1	1	2	1	2		2	3	3	3	3	3	4	4	4	4	4	4	4	4
8	2
8	1		3	3	50	57	2	1	6	6	3	1	1	5	400	1	3	2	1	1	2								1	1	1	1	1	2		3	3	1	1	1	1	4	2	3	3	3	2	3	2
8	1		3	3	43	48	2	2	6	6	8	1	1	6	200	1	3	2	1	1	2								1	1	1	1	1	2		2	3	3	3	3	3	4	1	2	3	3	1	3	1
8	2
8	1		3	3	47	54	2	1	2	6	5	1	1	4	240	2	2	2	2	1	1	1							1	1	1	1	1	2		2	3	4	4	4	4	4	2	2	3	4	2	3	2
8	1	1	3	2	52	49	2	2	9	9	3	1		4				2	1	1	2								1	1	1	1	1	2		3	1	3	2	2	2	3	2	3	4	2	1	3	3
8	2
8	1		3	2	47		2		9		5		4	2	170	2	3	2	2		2								1	1	1	1	1	2		2	2	3	3	3	3	3	2	3	3	3	2	3	2
8	2
8	1		3	3	46	55	2	1	9	6	5	1	1	10	200	1	3	2	1	1	2								1	1	1	1	1	2		2	3	3	2	2	3	3	2	4	4	4	2	3	1
8	2
8	1		3	2	60	62	4	1	6	6	5	1	1	5	200	1	2	2	1	1	2								1	1	1	1	1	2		1	3	4	3	4	3	4	2	3	4	4	2	4	2
8	1		3	2	54	56	2	1	11	7	3	1	1	5	450	1	3	2	2	1	1	1	2	5					2	2	2	2	1	2		2	3	3	3	3	3	3	3	3	3	3	2	3	2
8	1		3	3	53	56	3	1	4	6	5	1	1	5	170	2	2	2	1	1	1	1							1	1	1	1	1	2		2	3	3	3	3	3	3	1	3	3	3	2	3	2
8	1		3	3	45	52	2	2	6	6	5	1	1	4	200	1	3	2	1	1	2								1	1	1	1	1	2		2	3	2	2	2	2	4	3	2	2	4	2	4	1
8	1		3	3	46	48	3	3	2	2	6	1	1	5	400	1	3	2	1	1	2								1	1	1	2	1	2		2	5	3	3	3	3	4	4	4	4	3	4	4	3
8	1		3	3	48	53	2	1	9	6	6	1	1	7	200	2	3	2	1	1	2								1	2	2	2	1	2		2	3	3	2	3	1	3	1	3	3	3	3	3	2
8	1		3	3	48	47	3	2	9	12	5	1	1	4	250	4	3	2	2	1	1	1							1	4	3	3	1	2		2	4	4	3	3	3	3	3	3	3	2	2	3	2
8	1		3	3	45	57	2	1	3	11	3	1	1	4	500	2	3	2	1	1	1	1	5						1	1	1	1	1	2		1	2	4	4	4	4	4	1	3	4	4	1	4	1
8	2
8	1		3	3	51	56	2	1	11	8	2	1	1	3	200	1	2	2	1	1	2								1	1	1	1	1	1	1	1	3	2	2	2	2	3	2	2	2	2	2	3	2
8	1		3	3	40	46	2	2	8	8	4	1	1	3	400	1	3	2	1	1	1	1							2	2	2	2	1	2		1	4	4	4	4	4	4	4	4	4	4	4	4	4
8	1		3	3	51	59	3	1	2	9	5	1	1	5	350	1	3	2	1	1	2								2	2	3	2	1	2		2	4	3	3	3	3	3	3	3	3	3	2	3	2
8	1		3	3	46	48	3	1	11	7	5	1	1	6	400	1	2	2	1	1	1	5							2	2	2	3	1	2		2	3	2	2	3	2	3	3	3	3	3	2	3	2
8	1		3	3	47	60	1	1	6	12	3	1	4	3	100	1	3	2			2								2	1	2	2	1	2		2	3	3	2	2	2	3	2	3	3	2	2	3	2
8	1		3	2	50	50	2	2	11	8	6	1	1	7	300	1	2	2	2	2	2								2	2	2	2	3	2		1	4	2	2	2	2	3	3	4	3	3	3	3	2
8	2
8	1		3	2	44		4		4		5		4	2	100	2	4	2	1		1	1							3	2	3	3	1	1	1	1	4	3	4	2	3	3	3	3	3	3	3	3	2
8	1		3	2	42	52	1	1	12	12	5	1	1	4	400	1	3	2	1	1	2								1	1	1	1	1	2		2	4	3	3	3	3	3	3	3	3	3	2	3	2
8	1		3	2	46	50	3	2	9	5	5	1	1	4	150	1	1	2	1	1	2								2	2	3	3	1	2		2	3	4	4	4	3	4	3	3	4	4	2	4	2
8	1		3	3	42	46	3	1	8	1	5	1	2	4	200	2	1	2	2	1	2								3	4	4	4	1	2		2	4	3	3	3	2	4	2	4	4	3	2	4	2
8	1		3	2	54	64	3	1	7	6	6	1	1	3	250	2	2	2	2	1	1	1	5						2	2	2	2	1	1	1	2	4	4	4	4	4	4	4	4	4	4	4	4	4
8	1		3	2	48	57	4	1	8	11	5	1	1	4	180	2	2	2	1	1	1	1	5						2	2	2	3	3	2		2	3	3	3	3	3	3	2	2	3	3	2	3	2
8	1		3	3	47	47	2	2	2	8	6	1	1	7	250	1	2	2	2	2	1	1	2	5					2	2	2	3	1	2		2	4	4	3	4	4	4	3	3	3	2	2	3	3
8	1		3	3	48	57	2	2	9	8	2	1	1	4	350	1	2	2	1	1	2								4	4	4	4	1	1	1	2	3	3	3	3	2	4	1	3	3	4	2	4	2
8	1		3	2	41	48	2	4	11	8	3	1	3	5	220	1	3	2	1	1	1	1							2	3	2	2	1	2		2	3	4	4	4	4	4	3	4	4	4	2	4	4
8	1		3	3	41	56	2	1	6	6	3	1	1	6	150	1	3	2	1	1	2								1	1	1	1	1	2		2	1	3	3	3	3	3	2	3	3	3	2	3	2
8	1		3	3	55	60	4	1	12	11	5	1	1	4	400	2	2	2	1	1	2								2	3	3	2	1	2		2	3	3	3	3	3	4	3	3	4	4	3	4	3
8	1		3	2	39	49	1	1	6	6	3	1	1	5	200	1	2	2	1	1	2								1	1	1	1	1	2		1	3	3	3	3	3	4	4	4	4	4	4	4	4
8	1		3	2	39	49	1	1	6	6	3	1	1	5	200	1	2	2	1	1	2								1	1	1	1	1	2		1	1	4	4	4	4	4	4	4	4	4	1	4	1
8	1		3	3	46	49	1	2	12	1	2	1	1	4	350	2	3	2	1	1	2								1	1	1	1	1	2		1	3	2	2	2	2	4	1	3	3	3	2	2	3
8	1		3	3	51	51	3	3	6	6	6	1	1	7	300	1	2	2	2	1	1	1	5						3	2	2	3	3	1	2	2	5	1	1	1	1	3	3	4	1	1	3	2	3
8	1		3	3	52	51	2	3	4	6	6	1	1	6	200	1	3	2	2	1	1	1	5						2	1	1	3	3	2		1	3	3	3	3	2	4	4	4	3	2	3	3	3
8	2
8	2
8	1		3	2	51	56	1	1	5	9	3	1	2	2	200	2	3	2	1	1	1	5							1	1	1	1	3	2		1	3	3	3	2	3	3	2	3	2	2	3	3	3
8	2
8	1		3	2	46	51	3	2	2	12	6	1	1	5	400	1	2	2	1	1	2								2	2	2	2	3	1	1	2	4	2	2	2	2	2	2	3	2	2	2	2	2
8	1		3	2	57	57	2	1	12	6	5	1	1	4	200	1	3	2	1	1	2								4	4	4	4	1	2		2	4	3	3	2	3	3	2	3	3	3	3	3	2
8	1		3	3	45	52	4	1	2	8	5	1	1	5	500	1	4	2	1	1	1	1							4	4	4	4	1	2		2	3	4	4	4	4	4	2	3	4	4	2	4	2
8	1		3	3	45	49	3	2	2	8	5	1	2	3	200	1	2	2	1	1	2								3	3	3	4	1	2		1	4	3	3	3	3	3	3	3	3	3	2	2	2
8	2
8	2
8	2
8	1		3	3	51	54	3	3	6	6	6	1	1	6	100	2	1	2	1	1	2								3	2	2	2	3	2		2	4	3	3	3	3	3	3	3	3	3	2	3	2
8	1		3	2	53	55	3	1	9	6	6	1	1	5	180	1	2	2	3	1	1	5							3	2	3	4	3	1	1	2	5	4	3	3	3	4	4	3	4	4	2	4	2
8	2
8	1		3	2	47	52	4	1	2	1	5	1	1	5	300	1	3	2	1	1	2								1	1	1	1	1	2		2	4	3	2	2	2	4	4	4	4	4	4	4	4
8	1		3	2	52	55	3	2	2	8	6	1	1	4	300	1	2	2	2	1	1	1	5						2	2	3	3	3	2		2	5	4	4	4	3	4	3	4	3	3	3	3	2
8	1		3	2	46	51	3	2	11	9	6	1	1	6	300	1	3	2	1	1	2								1	1	1	1	3	2		2	4	3	3	3	3	3	3	3	3	3	3	3	3
8	1	1	3	3	54	60	2	1	9	7	6	1		5				2	1	1	2								1	1	1	1	1	2		2	3	2	2	2	1	3	3	3	3	3	2	3	2
8	1		3	2	49	56	3	2	8	7	6	1	4	5	150	2	2	2	2		1	5							3	3	3	4	3	1	1	1	5	2	2	2	2	2	3	4	3	2	3	2	3
8	2
8	2
8	1		3	2	45	52	2	2	9	9	3	1	1	4	685	1	3	2	1	1	1	1	7						1	1	1	1	3	2		1	4	3	2	2	2	3	3	3	3	2	2	3	2
8	1		3	2	50	60	3	1	2	5	6	1	1	5	150	2	2	2	1	1	2								2	2	2	2	3	2		2	3	3	3	2	2	3	3	3	2	2	3	2	2
8	1		3	2	42	48	1	1	9	7	3	1	1	4	400	2	3	2	1	1	2								1	1	1	1	1	2		3	3	2	3	3	3	2	3	2	2	3	3	2	1
8	1		3	2	44	55	1	1	8	8	3	1	1	4	400	2	3	2	1	1	2								1	1	1	1	1	2		2	2	2	2	2	2	2	1	3	2	3	1	4	1
8	1		3	2	53	53	2	2	2	8	6	1	1	5	300	1	1	2	2	2	1	5							4	3	2	4	3	1	2	1	5	3	3	3	3	4	3	4	2	3	4	2	4
8	1		3	2	46	56	1	3	11	12	3	1	1	4	250	1	2	2	1	1	1	2	5						2	1	1	2	1	2		2	4	2	2	2	2	4	2	4	3	3	2	3	3
8	2
8	1		3	2	46	50	4	4	2	9	6	1	1	6	100	2	1	2	2	1	1	1	5						3	2	2	4	1	1	1	1	4	4	4	4	4	4	3	4	4	4	3	4	3
8	1		3	2	49	48	3	4	11	3	6	1	1	5	400	1	3	2	2	1	1	1	5						2	2	2	4	3	1	1	2	5	3	3	3	3	3	3	3	3	2	3	3	3
8	1		3	2	50	50	3	4	9	3	6	1	1	7	350	2	2	2	1	1	2								2	2	2	2	3	2		2	4	4	4	3	3	4	4	4	3	3	2	3	2
8	2
8	1		3	2	53	55	2	2	9	9	6	1	1	5	200	1	2	2	2	2	2								3	2	2	3	1	2		2	4	3	2	3	3	4	3	3	3	3	3	3	3
8	1		3	2	54	56	2	4	11	1	6	1	1	5	300	1	2	2	2	2	1	1	5						4	2	2	4	3	1	1	2	5	4	4	4	4	3	3	3	3	3	2	3	2
8	2
8	1		3	2	53	52	2	2	11	6	6	1	1	7	200	1	3	2	1	1	1	1	5						2	3	3	2	1	2		2	3	3	3	4	3	3	3	3	4	3	2	4	3
8	1		3	2	48	53	2	2	11	6	6	1	1	7	300	1	3	2	1	1	2								1	1	1	2	1	2		2	4	3	3	3	3	3	3	2	3	3	2	3	3
8	2
8	2
8	1		3	2	53	55	3	4	5	3	6	1	1	6	400	1	3	2	2	1	1	1	5						3	3	3	4	1	2		2	4	4	4	4	4	4	3	3	4	4	2	4	2
8	1		3	2	45	50	4	4	3	12	6	1	1	5	600	1	3	2	2	1	1	1	5						3	1	1	3	3	1	1	1	3	2	2	2	1	4	4	4	4	3	3	4	3
8	2
8	1		3	2	46	48	4	4	2	3	6	1	1	5	550	1	3	2	2	1	1	1	5						3	2	2	4	3	2		2	4	3	2	3	2	3	3	3	2	2	3	3	3
8	2
8	1		3	2	44	48	2	2	9	7	6	1	1	5	300	1	2	2	2	1	1	1	5						3	2	3	4	3	1	1	2	5	3	2	3	2	3	4	3	2	3	3	3	3
8	1		3	2	56	56	2	1	11	9	5	1	1	3	120	1	1	2	1	1	2								1	1	1	1	1	2		2	3	4	4	4	4	4	3	3	4	4	1	4	1
8	1		2	2	42	50	2	3	2	12	1	5	1	6	500	1	2	1	2	2	1	1	2	4	2	1	2	2					3	2		1	4	3	2	1	3	4	2	4	4	4	4	4	4
8	1		3	2	42	52	1	1	8	9	3	1	1	4	300	1	3	2	1	1	1	2							2	2	2	2	3	2		1	4	4	4	3	4	4	2	4	4	3	3	2	2
8	2
8	2
8	2
8	1		3	2	52	52	2	2	8	2	6	1	1	6	400	1	3	2	1	1	2								2	2	2	2	3	2		2	4	3	3	3	3	3	3	3	3	3	2	3	2
8	1		3	2	51	54	2	2	6	8	3	1	1	5	400	1	3	2	1	1	2								1	1	1	1	1	1	3	1	4	3	3	4	4	4	2	2	3	4	2	2	2
8	1		3	2	49	60	2	1	5	11	6	1	1	5	120	4	1	2	2	1	1	1	5						2	1	3	2	3	2		2	4	1	3	3	3	3	3	4	4	4	3	4	3
8	1		3	2	52	49	3	4	11	1	8	1	1	6	300	1	3	2	3	6	1	1	5	7					2	2	2	3	3	2		2	4	2	2	2	3	3	2	4	3	3	3	3	3
8	1		3	2	50	59	2	2	11	9	5	1	1	4	250	1	3	2	1	1	2								1	1	1	1	1	2		2	3	3	3	2	3	3	2	3	3	3	3	2	3
8	1		3	1	42	51	1	2	4	3	8	1	1	5	280	1	3	2	1	1	2								1	1	1	1	1	2		2	3	2	3	3	2	3	2	2	3	3	2	3	2
8	1		3	1	46	50	2	2	2	5	6	1	1	6	350	1	3	2	1	1	1	1							2	2	2	2	1	2		3	4	3	2	3	2	3	2	2	3	3	2	3	2
8	1		3	1	53	53	2	1	11	8	6	1	1	4	280	1	3	2	1	1	2								2	2	2	2	1	2		2	3	3	2	3	3	3	2	2	3	3	2	3	2
8	1		3	1	53	55	1	4	7	3	4	1	1	4	300	1	3	2	1	1	2								1	1	1	1	1	2		2	3	3	2	2	3	3	2	2	3	3	2	3	2
8	1		3	1	47	51	4	2	11	1	3	1	1	4	700	1	3	2	1	1	1	1							2	2	2	2	1	2		2	3	3	2	3	3	3	2	2	3	3	3	3	2
8	2
8	1		5	2	42	54	4	2	4	8	3	1	1	4	300	1	2	2	1	2	2								2	2	1	1	1	1	2	2	4	2	2	2	2	3	3	3	3	3	2	3	2
8	1		3	1	53	58	3	1	9	12	6	1	1	4	350	1	3	2	1	1	2								1	1	1	1	1	2		2	3	2	3	3	2	3	2	2	3	3	2	3	2
8	1		3	1	55	59	3	1	9	9	5	1	1	5	280	2	2	2	1	1	2								1	1	1	1	1	2		2	3	2	3	3	3	3	2	2	3	3	2	3	2
8	1		3	1	43	55	1	1	9	6	3	1	1	4	350	1	3	2	1	1	2								1	1	1	1	1	2		2	3	3	2	2	2	3	2	2	3	3	2	3	2
8	2
8	2
8	2
8	2
8	1		3	1	44	50	3	2	11	9	5	1	1	4	300	1	3	2	1	1	2								1	1	1	1	1	2		2	3	3	2	3	3	3	1	2	3	3	2	3	2
8	2
8	2
8	2
8	1		3	1	49	49	4	2	2	4	8	1	1	4	500	1	3	2	3	2	1	1							4	4	4	4	1	2		2	4	3	3	3	2	3	2	2	3	3	2	3	2
8	2
8	2
8	2
8	2
8	1		3	2	42	56	2	2	11	9	2	1	1	4	120	1	3	2	1	1	1	1	2						2	2	2	2	1	2		1	3	3	3	3	3	4	3	4	4	4	3	4	3
8	1		3	2	46	47	2	1	9	8	6	1	1	5	400	1	3	2	1	1	2								2	2	2	2	3	2		2	5	4	2	3	4	3	2	4	4	3	3	3	3
8	1		3	2	49	49	2	2	6	6	5	1	1	5	150	1	3	2	1	1	2								1	1	1	3	3	2		2	3	2	2	2	2	3	2	3	2	2	3	3	3
8	1		3	2	45	54	2	2	11	7	6	1	1	6	249	1	3	2	1	1	2								1	1	2	1	1	2		2	5	3	3	3	3	4	3	4	4	3	3	3	3
8	1		3	2	40	49	2	2	11	7	7	1	1	4	180	1	2	2	2	1	1	1	6						3	1	1	3	3	1	1	1	4	4	4	4	4	4	3	4	4	3	4	3	4
8	2
8	1		3	3	45		2		4		2		4	4	137	2	2	2	1		2								2	2	2	2	1	2		2	2	3	3	3	3	4	1	3	3	3	2	3	2
8	1		3	3	53	58	2	1	7	7	6	1	1	5	250	1	3	2	1	1	2								2	3	3	3	1	2		2	4	4	4	4	4	4	4	4	4	1	3	2	2
8	1		3	2	41	59	2	4	11	2	1	8	1	8	150	1	2	1	1	1	2				1	1	1	1					3	2		2	4	3	2	2	2	3	2	3	3	3	2	3	2
8	1		3	2	50	60	2	1	11	9	6	1	1	5	200	1	2	2	3	1	1	5							3	2	2	3	3	2		2	4	3	2	3	4	3	3	3	3	3	2	4	3
8	1		5	1	46	46	3	4	11	2	6	1	1	6	150	1	2	2	1	1	1	1	5						2	1	2	2	1	2		2	4	3	3	3	3	2	2	3	3	3	2	4	2
8	1		3	3	47	51	3	2	2	5	6	1	1	4	200	1	2	2	1	1	1	1	5						2	2	2	3	1	1	1	2	4	3	3	3	3	4	3	3	3	3	3	3	2
8	2
8	1		3	3	51	60	2	1	4	11	3	1	1	3	160	2	2	2	1	1	2								2	2	2	2	1	2		2	4	3	3	3	3	3	2	4	4	4	4	4	4
8	1		3	3	51	55	2	2	4	11	6	1	1	3	90	2	2	2	2	1	2								3	1	1	3	1	2		2	3	3	3	1	3	4	3	3	3	3	2	3	2
8	1		3	3	47	57	3	2	3	11	5	1	1	5	80	2	2	2	1	1	2								1	1	1	1	1	2		2	4	3	3	3	3	4	2	3	3	3	3	3	3
8	1		3	3	49	53	4	2	8	9	5	1	1	4	120	2	2	2	2	1	2								2	1	1	2	1	2		2	2	4	3	3	3	3	2	4	4	4	2	4	1
8	1		3	2	52	62	2	1	7	11	5	1	1	4	120	2	2	2	1	1	1	1	5						1	1	1	1	1	2		2	4	2	3	2	2	3	2	3	2	3	2	3	2
8	1		3	3	41	49	2	2	8	9	5	1	1	6	400	1	3	2	1	1	2								3	3	3	3	1	2		2	3	4	4	4	4	4	4	4	4	4	4	4	4
8	1		3	2	50	54	2	2	3	9	6	1	1	4	400	1	3	2	2	1	1	1	5						3	2	2	3	3	2		1	5	3	3	3	3	4	4	4	4	3	4	4	4
8	1		3	2	53	56	2	1	2	9	5	1	1	4	300	1	3	2	1	1	1	1	4						3	3	3	3	1	2		2	3	3	3	3	3	3	3	3	3	3	3	3	3
8	1		3	2	49	58	2	2	3	6	5	1	1	5	200	1	2	2	1	1	2								1	1	1	1	1	2		2	3	3	3	3	3	3	3	3	3	3	2	3	2
8	2
8	1		3	3	52	51	2	2	11	5	6	1	1	5	400	1	3	2	1	1	1	1	5						3	3	3	3	1	2		2	4	3	3	3	3	3	2	3	3	4	2	1	1
8	1		3	3	41	54	1	1	11	6	8	1	1	6	200	1	3	2	1	1	1	1							2	2	2	2	1	2		2	3	2	3	2	2	3	2	3	3	2	2	3	3
8	1		3	2	46	59	2	2	4	3	3	1	1	5	300	1	3	2	1	1	2								3	3	3	3	1	1	1	2	3	2	3	3	2	3	2	3	3	3	2	3	2
8	1		3	2	46	51	2	2	3	1	6	1	1	5	350	1	3	2	1	1	2								2	2	2	3	1	2		2	4	4	4	4	4	4	2	3	4	4	2	4	2
8	1		3	3	46	49	2	2	11	9	3	1	1	5	300	1	3	2	1	1	2								1	1	1	1	1	2		1	4	2	3	1	2	3	3	3	3	3	2	3	2
8	1		3	3	50	58	2	1	9	6	5	1	1	3	100	1	1	2	1	1	2								2	2	2	2	1	2		1	4	2	2	2	2	3	3	3	3	3	2	3	2
8	1		3	3	46	52	1	1	7	6	5	1	1	4	150	1	2	2	1	1	1	1	4						1	1	1	3	1	2		2	4	3	3	3	3	4	4	4	4	3	3	3	3
8	2
8	1		3	3	47	54	2	1	4	3	5	1	1	4	150	1	1	2	1	1	1	1							1	1	1	1	3	2		2	3	3	3	3	3	3	3	3	3	3	2	3	3
8	1		3	3	50	51	2	2	7	4	6	1	1	4	450	1	3	2	1	1	2								3	2	2	3	3	2		2	3	3	3	3	3	4	3	3	3	4	2	3	1
8	1		3	3	54	61	2	1	8	8	3	1	1	3	200	1	2	2	2	2	1	1							1	1	2	1	1	2		3	4	3	3	3	3	3	3	3	3	3	2	3	2
8	1		3	3	55	58	3	2	11	6	6	1	1	5	300	1	3	2	2	1	1	1	5						2	2	2	3	1	1	1	2	3	3	3	3	3	3	3	3	3	3	2	3	2
8	1		3	3	55	56	3	2	6	6	6	1	1	6	100	1	1	2	1	1	1	1	5						3	3	2	2	1	2		2	4	3	3	3	3	3	3	3	3	3	3	3	3
8	1		3	3	53	53	3	2	9	11	6	1	1	4	80	2	2	2	2	1	2								2	2	1	1	1	2		2	3	4	3	2	3	4	3	3	3	3	3	1	2
8	1		3	3	42	56	3	2	12	6	3	1	1	5	150	1	3	2	1	1	2								3	3	4	4	1	2		3	2	3	3	3	4	4	2	2	3	3	2	3	3
8	1		3	3	36	47	4	1	11	1	5	1	1	6	300	1	3	2	1	1	1	1	4						2	2	2	2	1	2		2	4	4	4	4	4	4	4	4	4	4	2	4	4
8	2
8	1	1	3	2	50	50	2	4	4	12	6	1		4				2	5	5	1	5							2	3	2	3	2	1	1	1	5	2	2	2	2	3	4	4	1	1	4	1	1
8	1		3	3	51	51	3	2	4	7	6	1	1	6	400	1	3	2	2	1	1	1	5						2	3	2	2	3	1	1	1	4	3	2	2	3	3	3	4	2	2	2	3	2
8	1		3	3	51	58	2	2	12	6	6	1	1	5	250	1	3	2	1	1	2								2	2	3	2	1	2		2	4	3	3	2	3	3	3	3	3	2	3	3	3
8	1		3	2	42	49	4	2	11	8	7	1	1	5	350	1	2	2	1	3	2								1	1	1	1	1	2		2	3	3	3	3	3	3	3	3	3	3	3	3	2
8	1		3	2	49	51	4	4	3	2	5	1	1	9	500	1	3	2	1	2	1	1							4	4	4	4	3	2		1	4	3	3	2	3	3	3	4	3	2	2	3	2
8	1		3	2	51	51	3	2	1	1	6	1	1	4	450	1	3	2	1	1	1	1							1	1	1	1	1	2		2	3	4	4	4	4	4	1	3	3	4	2	4	2
8	1		3	2	49	57	2	2	11	9	6	1	1	5	200	1	2	2	1	1	2								1	2	2	1	3	2		2	5	3	2	3	3	4	4	4	3	3	3	3	3
8	1		3	2	49	52	2	2	11	3	5	1	1	5	400	1	3	2	1	1	1	1	2	5					1	1	1	1	1	2		3	1	3	3	3	3	3	3	3	3	3	1	1	1
8	1		3	3	57	59	2	1	11	6	6	1	1	5	110	1	2	2	2	1	2								2	2	2	1	1	2		2	5	2	3	3	4	4	4	4	4	3	3	3	3
8	2
8	1		3	2	43	57	3	2	12	12	3	1	1	5	600	1	3	2	1	1	1	1	5						2	3	3	3	1	2		1	4	3	2	2	2	3	2	3	3	3	2	2	2
8	1		3	2	51	57	3	1	4	8	6	1	1	5	220	1	2	2	1	1	2								2	2	2	2	1	2		2	5	1	1	1	1	1	1	1	1	1	1	1	1
8	1		3	2	46	56	2	1	11	6	5	1	1	4	200	1	3	2	1	1	2								1	1	1	1	1	2		2	3	3	3	3	3	4	3	3	4	4	1	4	1
8	1		3	2	52		4		9		5		4	2	70	2	2	2	2		2								2	1	1	2	3	2		2	4	3	3	2	3	3	2	3	3	3	3	3	2
8	2
8	1		3	3	50	52	2	1	6	6	6	1	1	4	160	2	2	2	1	1	2								1	1	1	1	1	2		2	3	4	4	4	4	4	2	4	4	4	2	3	2
8	1		3	2	46	55	1	1	9	6	5	1	1	5	150	2	2	2	1	1	1	1							1	1	1	1	1	2		2	2	3	3	3	3	3	2	3	3	3	3	2	2
8	1		3	2	40	49	2	2	11	6	6	1	1	6	150	1	2	2	1	1	2								1	2	2	1	1	2		2	4	3	2	2	3	3	2	3	3	3	2	3	2
8	1		3	3	43	51	2	1	11	9	5	1	3	5	180	1	2	2	2	1	1	1	4	5					2	2	3	3	3	2		2	5	2	2	3	3	3	3	4	3	2	4	3	2
8	1		3	3	46	53	2	2	1	6	2	1	1	4	200	2	1	2	1	1	2								2	2	2	2	1	2		2	4	3	3	3	3	3	2	4	3	3	2	3	2
8	1		3	3	41	49	2	1	11	8	5	1	1	5	200	1	2	2	1	1	2								1	1	1	1	1	2		2	2	3	3	3	3	2	2	2	3	3	3	3	3
8	1		3	3	47	57	1	1	9	11	7	1	4	4	200	2	2	2	1		2								1	1	1	1	1	1	1	1	2	4	4	4	4	4	1	3	4	4	1	4	1
8	1		3	3	42	50	2	4	5	2	3	1	1	4	600	1	3	2	1	1	2								1	1	1	1	1	2		2	3	3	3	3	3	3	3	3	3	3	2	3	2
8	2
8	2
8	1		3	3	41	50	1	2	11	9	2	1	1	4	450	1	3	2	1	1	2								4	4	4	4	1	1	1	2	4	4	4	4	4	4	3	4	3	3	2	4	2
8	1		3	2	42	51	2	4	11	2	5	1	1	4	300	1	3	2	1	1	2								1	1	1	1	3	2		2	2	3	3	3	3	3	3	3	3	3	2	3	2
8	1		3	2	51	61	2	1	9	7	6	1	1	5	100	2	1	2	1	1	2								2	2	2	2	3	2		2	5	4	4	4	4	4	4	4	4	4	2	4	2
8	1		3	2	42	42	2	2	11	8	5	1	1	6	180	1	2	2	1	1	2								1	1	1	1	1	2		1	4	4	3	4	4	4	2	3	3	3	2	3	2
8	2
8	1		3	3	48	51	3	2	3	9	6	1	1	4	200	1	2	2	2	1	1	1	5						2	2	2	2	3	1	1	2	5	3	2	3	3	3	3	3	3	3	2	3	2
8	1		3	2	46	52	3	1	4	11	5	1	1	5	190	2	3	2	1	1	1	5							1	1	1	1	3	2		2	3	3	2	3	3	4	3	3	3	3	2	3	2
8	1		3	2	53	63	2	1	4	9	6	1	1	4	300	1	3	2	3	1	1	1	5						3	2	2	4	3	2		2	4	4	4	4	4	4	4	4	4	4	4	4	4
8	1		3	3	53	66	4	1	6	6	2	1	1	4	100	1	3	2	1	1	2								2	2	2	2	1	2		2	3	3	3	3	3	3	2	2	3	3	2	3	2
8	1		3	2	46	49	2	3	4	12	1	6	1	6	100	2	3	1	1	1	2				1	1	1	2					3	2		2	3	3	2	3	2	4	3	4	3	3	2	3	2
8	1		3	3	49	50	2	2	11	6	6	1	1	4	150	1	2	2	1	1	2								1	1	1	1	1	2		2	3	2	3	2	2	4	3	4	4	3	2	4	2
8	1		3	3	41	51	2	2	11	6	5	1	1	6	200	1	2	2	1	1	2								1	1	1	1	1	2		1	2	3	3	3	3	3	3	3	3	3	2	3	2
8	1		3	3	43	49	1	2	9	6	3	1	1	4	400	1	3	2	1	1	1	1							1	1	1	1	1	2		2	3	3	3	3	3	3	2	2	3	3	2	3	2
8	1		3	2	50	60	3	3	9	9	5	1	1	5	300	1	3	2	3	3	1	1	4	7					3	1	2	4	1	2		2	4	3	3	3	3	4	3	4	4	4	2	4	3
8	1		3	3	44	43	2	2	4	10	6	1	1	7	350	1	4	2	2	1	1	5							3	2	3	3	1	2		2	3	3	3	3	3	4	4	4	4	4	3	3	2
8	1		3	3	54	55	2	2	6	6	6	1	1	6	100	1	1	2	2	1	1	1	5						2	2	3	2	1	2		2	4	3	3	3	3	3	2	3	3	3	3	3	3
8	1		3	3	54	57	1	1	6	6	7	1	1	5	150	1	2	2	2	1	1	1	6						3	1	1	2	1	2		2	4	3	3	3	2	4	3	4	4	4	2	4	2
8	1		3	3	46	57	3	2	6	6	8	1	1	5	200	1	3	2	1	1	1	1							2	1	1	2	3	1	1	2	3	3	2	2	3	3	2	3	3	2	2	3	3
8	1		3	3	55	57	2	2	9	7	6	1	4	5	150	2	3	2	1		2								2	2	2	2	1	2		2	3	3	3	3	3	3	2	3	3	3	3	3	1
8	1		3	3	53	56	2	2	6	9	6	1	1	5	250	1	2	2	1	1	2								2	2	2	2	3	2		2	3	3	3	3	3	4	3	4	4	3	2	4	2
8	1		3	3	53	54	3	2	6	6	6	1	1	5	180	1	3	2	2	1	1	5							3	3	3	2	3	2		2	5	1	1	1	1	3	3	3	3	3	3	3	3
8	1		3	3	56	59	2	2	2	6	6	1	1	7	80	1	2	2	1	1	2								3	3	3	2	1	2		2	3	3	2	2	3	4	3	3	3	3	2	4	2
8	1		3	3	44	55	2	2	11	6	2	1	1	7	250	1	3	2	1	1	2								1	1	1	1	1	1	1	2	3	3	2	3	3	4	3	3	3	3	2	3	2
8	1		3	3	56	59	2	2	4	6	6	1	1	5	150	1	2	2	1	1	2								2	1	1	1	1	2		2	5	4	4	3	4	4	3	4	4	4	2	4	2
8	1		3	3	51	51	3	2	3	8	6	1	1	6	350	2	2	2	4	1	1	5							3	2	2	4	3	1	1	2	5	4	4	3	4	3	3	3	3	3	3	3	3
8	1		5	2	48	48	2	2	9	8	6	1	1	6	450	1	3	2	1	1	2								3	3	2	2	1	2		1	5	2	2	2	2	3	3	3	3	3	2	3	2
8	2
8	2
8	2
8	2
8	2
8	2
8	2
8	2
8	1		5	2	44	47	2	2	11	3	6	1	1	5	300	1	3	2	2	3	1	1	5						3	3	3	3	3	1	1	1	5	3	3	3	3	4	3	3	3	3	2	3	2
8	2
8	1		5	2	49	54	3	2	4	9	6	1	3	2	149	1	1	2	1	1	1	1	5						2	2	2	3	3	2		2	5	3	3	2	2	4	3	4	3	2	3	3	3
8	2
8	1		5	2	44	45	4	4	1	1	1	8	1	5	600	1	4	1	1	2	2				1	1	1	1					3	2		3	4	4	4	4	4	4	3	4	4	4	1	4	1
8	2
8	1		5	3	52	55	3	2	2	8	6	1	1	6	300	1	3	2	1	1	1	1	5						2	1	2	2	1	2		2	3	3	3	3	3	2	2	2	3	3	2	2	2
8	2
8	1		5	3	47	57	2	1	12	8	5	1	1	5	350	1	3	2	1	1	1	1	4						1	1	1	2	1	2		2	3	3	3	3	3	2	1	3	2	4	2	2	2
8	1		5	2	55	59	2	1	4	8	3	1	1	3	300	2	3	2	1	1	1	1							2	2	2	2	1	2		2	3	3	3	3	3	3	3	3	3	3	2	2	2
8	1		5	3	54	54	2	2	4	6	6	1	1	5	250	1	3	2	1	1	1	1	5						2	1	1	2	1	2		2	3	3	3	3	3	2	2	2	3	3	2	2	2
8	1		5	3	44	53	4	4	11	3	4	1	5	4	300	4	3	2	1	1	1	1							1	1	1	2	1	2		2	3	2	3	2	2	2	1	2	3	3	3	3	3
8	1		5	3	51	59	2	1	5	7	5	1	2	2	200	1	3	2	1	1	1	1							2	2	2	2	1	2		2	2	3	3	3	3	1	1	1	3	3	1	1	1
8	1		5	3	51	58	3	1	2	9	6	1	1	5	300	1	3	2	1	1	1	1	5						1	1	1	2	1	2		2	3	1	1	1	1	2	2	3	3	4	2	1	1
8	1		5	3	48	56	2	2	9	7	4	1	1	4	300	1	3	2	1	1	1	1	3						1	1	1	1	1	2		1	3	3	3	3	3	3	2	3	3	4	2	3	3
8	1		5	3	42	52	2	2	1	12	2	1	1	4	300	1	3	2	1	1	1	1	2						1	1	1	1	1	2		1	4	3	3	3	3	3	2	2	4	4	2	2	2
8	1		5	3	28	47	1	1	4	6	4	1	3	4	250	1	3	2	1	1	1	1							1	1	1	1	1	2		2	1	3	3	3	3	1	1	1	1	4	1	1	1
8	1		5	3	49	53	2	2	4	9	6	1	1	7	300	1	3	2	1	1	1	1	5						1	1	1	2	1	2		2	4	3	3	3	3	4	2	2	4	4	2	3	2
8	1		5	3	50	55	4	2	4	6	5	1	1	6	250	2	3	2	1	1	1	1							3	3	3	3	1	2		2	3	3	2	2	2	3	2	3	3	4	2	2	2
8	1		5	3	49	52	3	2	11	5	6	1	1	5	300	1	3	2	1	1	1	1	5						2	2	2	3	1	2		2	4	3	3	3	3	4	2	3	3	4	2	4	2
8	1		5	3	46	49	2	2	11	6	6	1	1	4	300	1	3	2	2	1	1	1	5						2	1	2	2	1	2		2	3	3	3	3	3	2	2	2	3	3	2	2	2
8	1		5	3	42	46	3	2	4	12	5	1	1	6	250	1	3	2	1	1	1	1							1	1	1	1	1	2		2	3	2	2	2	2	3	1	2	3	3	2	2	2
8	1	1	5	3	42		4		8		5			3				2	1	1	1	1							1	1	1	2	1	2		1	3	2	2	2	2	2	1	2	3	3	1	1	1
8	1		5	3	49	54	3	3	9	2	5	1	1	5	300	1	3	2	1	1	1	1							2	1	2	2	1	2		2	3	3	3	3	3	2	2	2	3	4	1	2	2
8	2
8	2
8	2
8	2
8	1		4	2	55	55	2	1	2	12	6	1	1	7	250	1	1	2	1	1	2								1	1	1	1	1	1	1	2	3	3	3	3	3	3	3	3	3	3	2	3	2
8	1		4	2	47	48	3	2	4	8	6	1	1	5	250	1	2	2	2	2	1	1	5						4	4	4	4	3	1	1	2	4	2	2	2	2	4	4	3	3	3	2	3	3
8	1		4	2	45	47	4	4	11	1	6	1	1	4	150	1	3	2	3	1	1	5							4	4	4	4	3	2		2	5	4	3	3	3	4	3	4	3	3	4	3	3
8	1		4	2	48	46	4	4	11	2	6	1	1	8	300	1	1	2	2	2	1	1	2	5					3	2	1	3	3	1	1	2	4	3	2	3	1	3	3	3	2	3	3	3	2
8	2
8	1		4	2	53	54	2	1	12	9	6	1	1	5	400	1	3	2	1	1	2								2	1	1	1	1	1	2	2	4	4	4	4	3	4	3	3	4	4	3	4	2
8	1		4	2	43	51	2	2	11	9	6	1	1	5	250	1	2	2	3	2	1	5							3	1	2	3	1	1	2	2	4	3	3	3	1	1	4	1	4	3	3	3	3
8	1		4	2	42	51	1	2	1	7	2	1	1	4	200	2	4	2	2	1	1	1	2	5					2	2	2	3	1	2		2	3	3	3	3	3	3	3	3	3	3	3	3	3
8	1		4	2	51	51	3	2	11	2	6	1	1	4	300	1	3	2	1	1	1	1	5						3	2	3	3	3	1	2	2	5	3	3	3	4	3	3	4	4	3	3	3	3
8	2
8	1		4	2	38	48	2	2	11	9	5	1	1	5	200	1	3	2	1	1	2								1	1	1	1	1	1	2	2	3	4	4	4	4	4	1	2	3	3	1	3	1
8	1		4	2	51	51	4	5	2	2	3	1	4	3	150	2	1	2	1		1	1	5						1	1	1	1	1	2		2	3	2	3	2	2	3	1	3	3	3	1	4	1
8	1	1	4	2	54	61	2	2	11	11	5	1		2				2			2								2	2	2	2	1	2		2	3	3	1	1	2	3	2	3	4	3	1	3	2
8	2
8	1		4	2	48	55	1	1	9	9	3	1	1	4	400	1	3	2	1	1	2								3	3	3	3	3	2		1	1	3	3	3	3	4	1	2	3	4	1	4	1
8	1		4	2	46	51	3	2	8	8	2	1	1	4	500	1	4	2	1	1	2								2	2	2	2	1	2		1	3	4	3	3	4	4	3	4	4	4	2	1	1
8	1		4	2	54	55	2	2	6	6	6	1	1	5	250	1	2	2	2	1	2								2	2	2	2	1	2		2	5	4	4	4	4	4	4	4	4	3	3	2	2
8	2
8	1		4	2	49	60	3	1	8	8	6	1	1	6	320	1	2	2	1	1	2								2	2	2	2	3	2		2	3	3	3	3	3	4	2	4	4	3	3	3	2
8	1		4	2	59	61	3	2	2	6	6	1	1	5	370	1	3	2	1	1	2								2	2	2	2	1	1	1	2	4	2	3	3	2	3	3	3	3	3	2	3	2
8	1		4	2	50	56	2	1	8	8	5	1	1	4	400	1	3	2	1	1	2								3	3	3	3	1	2		2	3	3	3	3	3	3	3	3	3	3	2	3	2
8	1		4	2	46	52	3	1	8	8	5	1	1	6	370	1	2	2	1	1	2								1	1	1	2	3	2		2	3	3	3	3	2	4	2	3	4	4	2	4	2
8	1		4	2	46	56	4	2	8	8	5	1	1	4	400	1	2	2	1	1	2								1	1	1	1	1	2		2	3	3	3	3	3	3	2	3	3	3	2	3	2
8	1		4	2	52	54	2	2	11	6	6	1	1	6	250	1	2	2	1	1	2								2	2	2	2	3	2		2	4	3	3	3	3	3	3	3	3	3	3	3	3
8	1		4	2	45	57	1	1	8	6	2	1	1	6	360	1	2	2	1	1	2								1	1	1	1	1	2		1	3	3	3	2	2	3	3	3	3	3	2	4	2
8	1		4	2	45	42	3	2	11	8	5	1	1	4	370	1	3	2	2	2	2								3	2	3	3	1	2		2	4	4	3	3	3	3	3	4	3	2	2	3	2
8	2
8	2
8	2
8	2
8	2
8	1		4	1	56	54	1	3	5	8	1	8	1	6	200	1	2	1	5	2	1	1	7		3	1	1	3					3	2		2	5	3	3	3	3	3	3	3	3	3	3	2	2
8	1		4	3	46	53	3	3	12	2	1	6	1	4	170	2	1	1	3	5	1	1	5		3	3	3	3					3	2		2	5	3	3	3	3	3	3	3	3	2	3	2	3
8	1		3	2	47	50	3	2	11	1	3	1	1	4	400	1	3	2	1	1	1	1	2						3	3	3	3	3	2		2	4	3	3	3	3	3	2	3	3	4	3	3	3
8	1		3	2	46	47	2	2	11	1	3	1	1	4	250	1	2	2	1	1	1	1	2						3	3	3	3	1	2		2	4	3	3	3	3	3	2	3	2	4	3	3	3
8	1		3	2	41	45	1	1	11	12	2	1	1	3	300	1	3	2	2	1	1	1	2						3	3	3	3	2	2		2	5	3	3	3	3	3	4	4	4	4	3	3	3
8	1		3	2	49	52	2	2	11	12	6	1	1	5	300	1	3	2	1	1	1	1	5						3	3	3	3	3	2		2	4	3	3	2	2	3	3	3	3	3	3	4	3
8	1		3	2	48	50	1	2	11	7	3	1	1	6	300	1	3	2	1	1	1	1	2						3	3	3	3	3	2		2	4	3	3	3	3	3	4	3	3	3	3	4	3
8	1		3	2	56	58	3	2	11	6	5	1	1	4	200	1	2	2	1	1	1	1							2	2	2	2	1	2		2	3	2	3	3	3	3	2	2	2	4	3	3	4
8	1		3	3	46	51	2	2	12	6	3	1	1	5	300	1	3	2	1	1	1	1	2						3	3	3	3	1	2		2	4	3	3	2	3	3	3	3	3	3	2	3	3
8	1		3	2	47		2		1		3		4	2	200	2	3	2	1		1	1							3	3	3	3	1	2		2	4	3	4	3	3	3	3	4	4	4	3	3	4
8	1		3	2	40	46	3	3	2	3	2	1	1	4	500	1	3	2	1	1	1	1	2						3	3	3	3	1	2		2	3	3	3	3	2	3	3	3	3	3	3	3	2
8	1		3	3	47	50	2	2	11	7	6	1	1	5	250	1	2	2	1	1	1	1	5						3	3	3	3	1	2		2	3	3	3	3	3	3	3	3	3	3	3	3	3
8	2
8	1		3	2	47	52	4	1	2	1	7	1	1	4	300	1	3	2	3	1	1	1	6						3	3	3	3	1	2		2	3	3	2	3	3	3	3	3	3	4	3	3	3
8	1		3	2	45	52	3	1	12	6	5	1	1	5	250	1	2	2	1	1	1	1							3	3	3	3	1	2		2	3	3	3	3	3	3	3	3	3	3	3	3	4
8	1		3	3	51	51	3	2	11	6	6	1	1	4	250	1	2	2	1	1	1	1	2	5					3	2	3	3	1	2		2	3	3	3	2	3	2	3	3	3	4	3	3	3
8	1		3	3	43	52	2	2	9	6	3	1	1	5	250	1	2	2	1	1	1	1	2						3	3	3	3	1	2		2	3	3	3	4	4	3	3	3	3	3	3	3	4
8	1		3	3	39	51	1	2	1	1	3	1	1	4	300	1	3	2	1	1	1	1	2						3	3	3	3	1	2		2	3	3	3	3	3	3	3	4	3	3	3	4	4
8	1		3	2	58	60	2	1	8	6	6	1	1	3	200	1	3	2	1	1	1	1	5						3	3	3	3	2	1	1	2	3	3	3	3	3	3	3	3	3	3	3	3	3
8	1		3	2	48	48	2	2	8	12	5	1	1	4	250	1	3	2	1	1	1	1							3	3	3	3	1	2		2	3	3	3	4	3	3	3	2	3	3	3	3	4
8	1		3	2	37	44	4	4	2	3	8	1	1	4	250	1	2	2	1	1	1	1							3	3	3	3	1	2		2	3	3	3	3	3	3	3	3	3	3	3	3	3
8	1		3	2	45	53	4	1	2	8	5	1	1	5	250	1	2	2	1	1	2								3	3	3	3	3	2		2	4	3	3	3	3	3	2	3	4	3	3	4	3
8	1		3	3	42	53	4	2	11	6	5	1	1	6	250	1	3	2	1	1	1	1	2						3	3	3	3	1	2		2	3	3	3	3	3	3	3	4	3	4	3	3	3
8	1		3	3	44	52	4	2	6	6	5	1	1	5	200	1	3	2	1	1	1	1							2	2	2	2	1	2		2	3	3	3	3	3	3	4	3	4	4	3	3	2
8	1		3	3	54	56	1	1	7	6	4	1	1	4	300	1	3	2	1	1	1	1	2	3					2	1	1	2	1	2		2	3	2	2	3	3	3	3	3	4	4	3	3	3
[truncated: 319 more columns]

## Sheet: Final data
ID	PID	Year	Surv_acc	Surv_stu	Sex	Age	Area1	Area2	School	M_age	F_age	M_edu	F_edu	M_job	F_job	M_nat	F_nat	Family	H_H	Income	Source	Perception	P_fore	fa_language_ab_a01_w8	fa_language_ab_a02_w8	fa_language_ab_a03_w8	fa_language_ab_a04_w8	hea_stat	Height	Weight	body_satis01_w8	body_satis02_w8	body_satis03_w8	body_satis04_w8	body_satis05_w8	body_satis06_w8	S_esteem_a	S_esteem_b	S_esteem_c	S_esteem_d	S_esteem_e	S_esteem_f	S_esteem_g	S_esteem_h	S_esteem_i	esteem	Life_satis1	Life_satis2	Life_satis3
1	100003	8	1		2	1	2	1	1	42	53	3	2	2	3	7	1	1	5	270	1	1	2					1	167	50	1	0	1	0	0	0	1	1	1	1	1	0	1	0	0	0.666667	1	0	1
2	100008	8	1		2	1	2	1	1	38	48	2	3	1	1	8	1	2	3	200	2	0	2					1	171	66	1	1	0	1	1	0	1	1	0	1	0	1	1	0	0	0.555556	1	1	1
3	100012	8	1		1	1	2	1	1	45	50	3	2	1	3	5	1	1	4	300	1	1	2					1	175	73	1	1	0	1	1	0	1	1	0	1	0	1	1	1	1	0.777778	1	0	1
4	100016	8	1		1	1	2	1	1	40	44	2	2	1	3	3	1	1	5	450	1	1	2					1	178	80	1	1	0	0	1	0	1	1	0	1	0	1	1	0	0	0.555556	1	0	1
7	100028	8	1		1	1	2		1	41	54	2	2	4	3	3	1	1	3	500	1	1	2						175	76	1	1	0	1	1	0	1	1	0	1	0	1	1	0	0	0.555556	1	1	1
9	100034	8	1		2	1	2		1	48	56	3	2	2	1	6	1	1	5	400	1	0	2						166	52	0	0	1	0	0	0	0	0	0	0	0	0	0	0	0	0	0	0	0
10	100039	8	1		1	1	2	1	1	56	66	2	1	3	3	5	1	1	3	180	2	1	2					1	175	78	1	1	0	0	1	0	1	1	0	1	1	1	1	0	1	0.777778	1	0	1
12	100044	8	1		2	2	2		2	43	46	3	2	1	3	8	1	1	4	250	1	1	2						159	63	0	0	1	0	0	0	1	1	1	1	1	1	0	0	0	0.666667	1	1	1
13	100047	8	1		2	1	2		1	50		3		3		7		4	2	150	2	1	2					1	156	48	0	0	0	0	0	0	1	1	1	1	1	1	1	1	1	1	1	0	1
15	100054	8	1		1	1	2	1	1	47	55	2	2	4	3	3	1	1	4	200	1	0	2					1	175	75	1	1	1	1	1	0	1	1	0	1	0	1	1	1	0	0.666667	1	0	1
19	100070	8	1		2	1	2	2	1	53	55	3	2	4	3	6	1	1	4	300	1	0	2						160	40	0	1	0	1	1	0	1	1	0	1	1	0	1	1	1	0.777778	0	0	1
20	100074	8	1		2	1	2	2	1	47	53	2	2	2	3	3	1	1	3	200	2	1	2					2	158	52	1	1	1	1	1	0	1	1	1	1	1	1	1	1	1	1	1	0	1
21	100078	8	1		2	1	2	2	1	49	53	3	1	1	4	7	1	4	3	180	2	0	2					1	158	52	1	1	0	1	1	0	1	1	0	0	1	1	1	1	0	0.666667	1	0	1
23	100089	8	1		2	1	2	2	1	56	55	3	1	3	3	6	1	1	6	200	1	0	2						164	55	0	0	1	0	0	0	1	1	1	1	1	1	1	1	1	1	0	0	0
25	100095	8	1		1	1	2		1	47		3		3		5		4	3	150	2	0	2					1	171	65	1	1	0	1	1	0	1	1	0	1	0	1	1	0	0	0.555556	1	0	1
28	100105	8	1		1	1	2	2	1	49	53	3	2	4	3	6	1	1	5	200	1	1	2						175	58	1	1	0	1	1	0	1	1	0	1	0	1	1	0	0	0.555556	1	1	1
29	100110	8	1		2	1	2	2	1	47	55	2	3	3	3	3	1	2	2	150	2	0	2						163	47	1	1	0	1	1	0	1	1	0	1	1	1	1	1	0	0.777778	1	0	1
30	100113	8	1		2	1	2	2	1	45	47	3	2	4	3	7	7	2	2	100	4	0	3	1	1	1	1		158	53	1	1	1	1	1	0	1	1	0	1	0	1	1	0	0	0.555556	1	0	1
31	100117	8	1		1	1	2	2	1	55	55	2	2	3	4	6	1	1	4	160	2	0	2					1	172	59	0	0	1	1	0	0	1	1	1	1	1	1	1	1	1	1	0	0	0
32	100121	8	1		1	1	2	2	1	40	46	3	2	4	3	1	8	1	5	240	1	0	1	0	0	0	0	1	185	65	1	0	0	0	1	0	1	1	1	1	1	1	1	0	0	0.777778	1	1	1
33	100126	8	1		2	1	2	2	1	43	55	2	2	4	1	5	1	1	4	200	1	1	2					2	164	59	1	0	0	1	1	0	1	1	0	1	0	1	1	0	1	0.666667	1	1	1
34	100130	8	1		1	1	2	2	1	44	44	3	2	4	1	2	1	1	5	300	1	0	2						180	58	0	0	0	0	1	0	1	1	0	1	0	1	1	0	0	0.555556	0	0	0
35	100134	8	1		1	1	2	2	1	39	53	2	2	4	3	5	1	1	7	180	2	0	2					1	168	77	1	0	0	1	1	0	1	1	1	1	0	1	1	1	1	0.888889	1	0	0
36	100141	8	1		1	1	2	2	1	48	56	1	1	4	3	3	1	1	4	250	1	1	2						175	64	1	1	1	0	1	0	1	1	1	1	1	1	1	1	1	1	0	0	0
37	100146	8	1		2	1	2	2	1	43	59	1	2	4	2	3	1	2	3	200	1	0	2					1	162	60	1	1	1	1	1	0	1	1	1	0	1	0	1	1	1	0.777778	0	0	0
39	100154	8	1		2	1	2	2	1	45	45	2	2	4	1	6	1	1	6	300	1	0	2						159	62	1	1	0	1	1	0	1	1	1	1	1	1	0	1	1	0.888889	0	0	0
40	100159	8	1		1	1	2	2	1	48	54	3	2	4	3	5	1	1	5	500	1	1	2						173	55	1	1	0	1	1	0	1	1	0	1	0	1	1	0	1	0.666667	1	1	1
42	100167	8	1		1	1	2	2	1	46	48	3	3	4	4	8	1	1	5	300	1	1	2					1	176	65	1	0	0	0	0	0	1	1	1	1	1	1	1	1	1	1	1	0	1
44	100179	8	1		2	1	2	2	1	55	59	2	2	2	3	6	1	1	4	400	1	1	2					1	164	52	1	1	0	1	1	0	1	1	0	1	0	1	1	0	0	0.555556	1	0	1
46	100185	8	1		2	1	2	2	1	53	53	3	2	4	3	6	1	1	5	300	1	1	2					1	163	50	1	0	1	0	1	0	1	1	0	1	1	1	1	0	1	0.777778	0	0	0
48	100193	8	1		1	1	2	2	1	53	52	2	3	4	2	1	8	1	3	300	1	0	1	0	0	0	0	1	184	84	0	0	1	0	0	0	1	1	1	1	1	1	1	1	1	1	1	1	1
50	100201	8	1		1	1	5	2	1	47	51	1	2	2	3	3	1	1	5	180	2	0	2					1	185	68	0	1	0	0	1	0	1	1	1	1	1	1	1	0	1	0.888889	1	0	1
54	100217	8	1		2	1	2	2	1	49	53	3	1	3	3	6	1	1	6	200	2	0	2					1	154	54	1	0	1	1	0	0	1	1	0	1	0	1	1	1	0	0.666667	1	0	1
55	100223	8	1		1	1	2	2	1	43	52	3	2	4	3	6	1	1	4	250	1	0	2					1	172	68	1	1	0	0	1	1	1	1	1	1	1	1	1	1	1	1	0	0	1
56	100227	8	1		2	1	2	2	1	46	40	2	2	3	2	4	1	1	5	156	1	0	2					1	163	55	0	0	1	0	1	0	1	1	0	1	1	0	1	0	1	0.666667	1	1	1
59	100244	8	1		2	1	2	2	1	43	47	3	3	4	4	6	1	1	4	300	1	0	2					1	160	40	1	1	0	1	1	0	1	1	0	1	0	1	1	0	0	0.555556	1	1	1
61	100254	8	1		1	1	2	2	1	44	54	2	1	4	4	2	1	2	3	200	2	0	2					2	173	62	1	1	0	1	1	0	1	1	0	1	0	1	1	0	0	0.555556	1	1	1
62	100257	8	1		2	1	2	2	1	49	53	3	2	4	4	6	1	1	6	350	1	1	2						159	45	1	0	1	1	0	1	0	0	1	1	0	0	0	1	1	0.444444	0	0	0
63	100264	8	1		2	2	2	2	2	42	56	2	2	3	3	2	1	1	4	100	2	0	2					1	159	52	1	1	0	1	1	0	1	1	0	1	1	1	1	0	1	0.777778	1	1	1
65	100271	8	1		1	1	2	3	1	50	52	3	3	4	4	6	1	1	5	200	1	1	2					1	170	53	1	1	1	1	1	0	1	1	1	1	1	1	1	1	1	1	1	0	1
67	100280	8	1		1	1	2	2	1	54	58	2	1	3	3	6	1	1	4	150	2	0	2						169	60	1	1	0	1	1	0	1	1	0	1	0	1	1	0	1	0.666667	1	1	1
69	100293	8	1		1	1	2	2	1	54	55	2	2	1	4	6	1	1	5	450	1	0	2					1	174	66	0	0	1	0	0	0	1	0	1	1	1	1	0	1	1	0.777778	1	1	1
70	100297	8	1		1	1	2	2	1	53	56	3	3	1	3	6	1	1	6	400	4	1	2						164	55	1	0	0	1	1	0	1	1	0	0	1	1	0	0	0	0.444444	1	0	0
72	100306	8	1		1	1	2	2	1	45	49	3	2	4	3	2	1	1	4	300	1	1	2					1	177	62	0	0	0	0	1	0	1	1	1	0	1	0	1	1	1	0.777778	0	1	0
74	100314	8	1		1	1	2	2	1	50	54	3	2	1	1	3	1	1	4	650	4	1	2						179	66	1	1	1	1	1	0	1	1	1	1	1	1	1	1	1	1	1	1	1
77	100324	8	1		2	1	2	2	1	44	54	3	2	1	4	6	1	1	5	240	2	0	2					1	159	50	1	0	1	1	0	0	1	1	0	1	1	1	1	1	1	0.888889	0	0	1
78	100329	8	1		1	1	1	2	1	45	50	2	2	4	1	5	1	1	4	300	1	1	2						180	74	1	1	0	1	1	0	1	1	0	1	1	1	1	1	1	0.888889	1	0	1
79	100334	8	1		1	1	1	2	1	52	53	3	3	1	2	6	1	1	6	520	1	1	2					1	160	52	1	1	0	1	1	0	1	1	0	1	0	1	1	0	0	0.555556	1	0	1
81	100345	8	1		2	1	2	2	1	50	57	3	2	4	3	8	1	1	3	300	1	1	2						165	80	1	1	1	1	1	1	1	1	1	1	1	1	1	1	1	1	1	1	1
83	100355	8	1		1	1	1	2	1	56	55	2	2	1	1	1	6	1	5	400	1	1	1	1	1	1	1	1	170	80	1	0	1	0	1	0	1	1	0	1	1	0	0	0	1	0.555556	0	0	0
84	100358	8	1		1	1	2	2	1	49	55	2	2	2	3	8	1	1	4	450	1	1	2						166	60	0	0	1	1	1	0	1	0	1	1	1	0	0	0	1	0.555556	1	0	1
85	100363	8	1		1	1	1	2	1	48	56	2	2	3	3	6	1	1	4	350	1	0	2						184	50	0	1	1	1	1	0	1	1	0	1	1	0	1	1	1	0.777778	1	0	0
86	100367	8	1		2	1	1	2	1	42	43	2	2	4	4	2	1	1	5	150	3	0	2						156	50	0	0	1	1	0	0	1	1	0	1	1	1	1	0	0	0.666667	1	0	0
87	100372	8	1		2	1	2	2	1	45	69	2	1	3	3	8	1	1	4	250	1	0	2					1	163	46	1	1	0	1	1	0	1	1	0	1	0	1	1	1	1	0.777778	1	0	1
88	100376	8	1		1	1	1	1	1	53	53	2	1	3	2	6	1	1	4	400	1	1	2					1	165	59	1	0	1	1	0	0	1	1	0	1	1	1	1	0	0	0.666667	1	0	1
93	100399	8	1		1	1	1	1	1	48	56	2	1	2	3	5	1	1	3	400	1	1	2					1	177	65	0	0	1	0	0	0	1	1	0	1	1	1	1	0	1	0.777778	1	1	1
96	100409	8	1		1	1	2	2	1	45	49	3	3	1	1	2	1	1	4	800	2	1	2						183	89	1	1	0	1	1	0	1	1	0	1	0	1	1	0	0	0.555556	1	0	1
98	100419	8	1		2	1	2	1	1	44	45	3	3	3	3	6	1	1	5	200	1	0	2						155	50	1	0	0	1	1	0	1	1	0	1	0	1	1	0	0	0.555556	1	0	1
100	100428	8	1		1	2	1	2	2	48	56	2	2	3	3	2	1	1	4	400	1	0	2					1	174	63	1	0	0	1	0	0	1	1	0	1	1	1	1	0	0	0.666667	0	0	0
101	100434	8	1		1	1	1	1	1	54	53	3	2	3	3	6	1	1	5	400	1	1	2						171	65	1	1	1	1	1	1	1	1	1	1	0	0	1	0	1	0.666667	1	0	1
103	100442	8	1		1	1	1	1	1	54	56	2	3	4	1	6	1	1	5	300	1	1	2					1	175	66	1	1	0	1	1	0	1	1	0	1	1	1	1	0	0	0.666667	1	1	1
105	100453	8	1		2	1	1	2	1	51	52	3	3	1	2	6	1	1	4	200	2	0	2					2	163	53	1	0	1	0	0	0	1	1	0	1	1	1	1	0	0	0.666667	1	1	1
106	100456	8	1		2	1	1	1	1	48	55	3	3	2	1	6	1	1	5	400	1	1	2					1	160	50	1	1	1	1	1	0	1	1	0	1	1	1	1	0	0	0.666667	1	0	1
107	100461	8	1		2	1	1	1	1	46	49	3	3	1	1	1	4	1	4	300	2	1	1	1	1	1	1		154	46	1	1	1	1	1	0	1	1	0	1	0	1	1	0	0	0.555556	1	0	1
109	100469	8	1		2	1	1		1	58		2		2		3		2	3	120	4	0	2					1	168	48	1	1	0	1	1	0	1	1	0	1	0	1	1	0	0	0.555556	1	1	1
109	100470	8	1		1	1	1		1	58		2		2		3		2	3	120	4	0	2						177	68	1	0	0	1	1	0	1	1	0	1	1	1	1	0	0	0.666667	1	0	1
111	100477	8	1		2	1	1	1	1	52	59	3	1	3	3	8	1	1	3	170	2	0	2					1	165	54	1	1	0	1	1	0	1	1	1	1	0	1	0	1	1	0.777778	1	0	0
114	100489	8	1		2	1	2	1	1	46	49	3	2	4	3	6	1	1	5	360	1	1	2						158	42	1	1	0	1	1	0	1	1	0	1	0	1	1	0	0	0.555556	1	0	1
118	100505	8	1		2	1	1	1	1	47	48	3	2	1	3	5	1	1	5	250	1	1	2					1	155	48	0	0	1	0	0	0	1	1	0	1	0	1	0	0	0	0.444444	0	0	1
121	100519	8	1		2	1	1	1	1	52	59	3	3	1	3	6	1	1	3	200	1	1	2					1	167	55	1	1	0	1	1	0	1	1	0	1	1	1	1	0	0	0.666667	1	1	1
124	100532	8	1		2	1	1	1	1	55	54	2	2	4	1	6	1	1	7	300	1	1	2						161	46	1	1	1	1	1	0	1	1	0	1	0	1	1	0	1	0.666667	1	0	1
126	100539	8	1		2	1	1	1	1	50	54	2	1	1	2	6	1	3	2	100	2	0	2					1	159	46	1	1	0	1	1	0	1	1	0	1	0	1	1	0	1	0.666667	1	1	1
129	100548	8	1		1	1	1	1	1	44	38	3	1	3	3	5	5	4	2	80	2	0	3	1	1	1	1		172	64	1	1	1	1	1	0	1	1	0	1	0	1	1	0	0	0.555556	1	0	1
130	100551	8	1		1	1	1		1	47		1		3		5		4	2	140	2	0	2					1	173	80	1	0	1	1	0	0	1	1	0	1	1	1	1	0	0	0.666667	1	1	1
135	100571	8	1		1	1	2	1	1	54	58	2	1	1	3	6	1	1	6	400	1	0	2						174	55	1	1	0	1	1	0	1	1	0	1	0	1	1	0	0	0.555556	1	1	1
136	100574	8	1		2	1	2	2	1	41	42	2	2	2	4	1	6	1	6	150	2	0	1	1	1	1	1		167	56	1	1	0	1	1	0	1	1	0	1	1	1	1	0	0	0.666667	1	0	1
137	100581	8	1		1	1	2	1	1	50	51	2	3	1	1	1	6	1	4	400	2	1	1	1	1	1	1	1	184	76	1	1	0	1	1	0	1	1	0	1	1	1	1	1	1	0.888889	1	1	1
138	100584	8	1		2	1	2	1	1	53	60	3	3	1	4	6	1	1	5	200	1	0	2					1	160	52	0	0	1	0	0	0	1	1	1	1	1	1	1	1	1	1	0	0	0
139	100590	8	1		2	1	2	1	1	53	59	2	3	4	1	6	1	1	5	150	1	0	2					1	163	40	1	1	0	1	1	0	1	1	0	1	1	1	1	0	0	0.666667	1	0	1
141	100599	8	1	1	2	1	2	1	1	47	47	2	4	1	1	1	6		4				1	1	0	1	1		165	63	0	0	1	0	0	1	1	1	1	1	1	1	1	1	1	1	0	0	0
142	100603	8	1		1	1	2	1	1	49	55	1	1	4	3	7	1	1	4	120	1	0	2					1	182	98	0	0	0	0	0	0	1	1	1	1	1	1	1	1	1	1	1	0	0
143	100608	8	1		1	1	2	1	1	50	54	3	2	4	2	8	1	1	4	350	1	1	2						183	80	1	1	1	1	1	0	1	1	0	1	0	1	1	0	0	0.555556	1	0	1
144	100612	8	1		1	1	2	3	1	49	53	2	2	4	4	2	1	1	3	300	1	0	2					1	180	69	1	1	1	1	1	0	1	1	0	1	0	1	1	0	0	0.555556	1	1	1
145	100616	8	1		1	1	2	3	1	53	55	3	2	1	3	6	1	1	7	400	1	0	2					1	185	65	1	1	1	1	1	0	1	1	0	1	1	1	1	1	1	0.888889	1	1	1
146	100622	8	1		2	1	2	3	1	50	56	3	1	4	3	5	1	1	3	120	2	0	2					2	165	58	0	0	0	1	0	0	1	1	0	1	1	1	1	0	1	0.777778	1	1	1
147	100626	8	1		2	1	2	3	1	43	58	1	1	4	3	2	1	1	4	180	1	0	2					1	160	56	1	1	1	0	0	1	1	1	0	1	0	1	1	0	0	0.555556	1	0	1
148	100631	8	1		1	1	2	3	1	55	54	1	3	4	1	1	6	1	6	400	1	1	1	0	0	0	0	1	168	63	1	1	1	1	1	1	1	1	0	1	1	1	1	1	1	0.888889	1	1	1
148	100632	8	1		1	1	2	3	1	55	54	1	3	4	1	1	6	1	6	400	1	1	1	0	0	0	0	1	165	50	1	0	1	0	0	0	1	1	0	1	0	1	1	0	1	0.666667	1	1	1
149	100636	8	1		2	1	2	3	1	44	47	2	2	1	3	8	1	1	6	300	1	0	2						172	58	1	1	0	1	1	0	1	1	0	1	0	1	1	0	0	0.555556	1	1	1
150	100643	8	1		2	2	2	3	2	53	53	3	4	4	4	6	1	1	5	500	1	1	2						176	70	1	1	1	1	1	0	1	1	0	1	0	1	1	0	0	0.555556	1	1	1
152	100653	8	1		2	1	2	3	1	50	51	3	4	4	1	6	1	1	8	1200	1	1	2						165	55	1	1	0	1	1	0	1	1	0	1	0	1	1	0	0	0.555556	1	1	1
153	100659	8	1		1	1	2	3	1	53	59	3	2	1	3	6	1	1	4	300	1	1	2						172	85	1	1	0	1	1	0	1	1	0	1	0	1	1	0	0	0.555556	1	1	1
155	100667	8	1		2	1	2	3	1	41	50	3	2	1	1	8	1	1	4	270	1	0	2					1	160	52	1	1	0	1	1	0	1	1	0	1	0	1	1	0	0	0.555556	1	1	1
156	100674	8	1		2	1	2	3	1	55	55	2	3	4	1	1	6	1	6	350	1	1	1	1	0	0	1		169	58	1	1	0	1	1	1	1	1	0	1	0	1	1	0	1	0.666667	1	1	1
157	100678	8	1		2	1	2	3	1	54	57	2	2	4	2	6	1	1	6	150	1	0	2						165	55	1	1	0	1	1	0	1	1	0	1	0	1	1	0	1	0.666667	1	0	1
158	100684	8	1		1	1	2	3	1	55	61	3	3	4	3	5	1	1	4	300	1	0	2					2	170	61	0	1	1	1	1	0	1	1	0	1	1	1	1	1	1	0.888889	1	0	0
160	100692	8	1		2	1	2	3	1	43	52	3	2	3	3	5	1	1	4	400	1	1	2						154	52	1	1	0	1	1	0	1	1	0	1	0	1	1	0	1	0.666667	1	0	1
161	100696	8	1		2	1	2	3	1	44	54	3	2	4	3	5	1	1	7	180	4	0	2					1	162	57	0	0	1	1	0	0	0	1	0	1	1	1	0	1	1	0.666667	1	0	0
162	100705	8	1		2	1	2	3	1	55	58	3	4	4	4	6	1	1	6	200	1	0	2						174	60	1	1	0	1	1	0	1	1	0	1	1	1	1	0	0	0.666667	1	1	1
164	100715	8	1		1	1	2	3	1	56	58	2	2	4	3	6	1	1	5	250	1	0	2					1	170	68	1	0	0	0	0	0	1	1	0	1	1	1	1	0	0	0.666667	1	0	1
165	100721	8	1		2	1	2	3	1	50	53	2	2	4	3	2	1	1	5	250	1	0	2					1	160	53	0	0	1	0	0	0	1	1	1	1	1	0	0	1	1	0.777778	1	1	1
166	100724	8	1		1	1	2		1	44		3		1		8		2	4	180	2	0	2						170	66	1	0	0	1	1	0	1	1	0	1	1	1	1	0	1	0.777778	1	0	1
167	100729	8	1		1	1	2	3	1	41	44	2	2	4	3	8	1	1	4	280	1	1	2					1	171	63	1	1	0	1	1	0	1	1	0	1	0	1	1	0	0	0.555556	1	1	1
169	100737	8	1		2	1	2		1	46		3		1		5		3	2	150	2	1	2						161	65	1	1	0	1	1	0	1	1	0	1	1	1	1	1	1	0.888889	1	0	1
170	100739	8	1		2	1	2		1	45		3		3		5		4	2	150	2	0	2					1	161	55	1	1	1	1	1	0	1	1	0	1	1	1	1	1	1	0.888889	0	0	0
171	100742	8	1	1	1	1	2	3	1	39	53	2	2	4	3	8	1		3				2					1	173	73	1	1	0	1	1	0	1	1	0	1	1	1	1	0	0	0.666667	1	1	1
172	100745	8	1		1	1	2	3	1	39	51	2	2	4	3	5	1	1	6	120	2	0	2					1	175	60	1	1	0	1	1	0	1	1	0	1	0	1	1	0	0	0.555556	1	0	1
173	100751	8	1		2	1	2	2	1	47	59	3	2	4	3	2	1	1	4	200	1	0	2						166	60	1	0	1	0	1	0	1	1	0	1	0	1	1	0	1	0.666667	1	1	1
174	100755	8	1		1	1	3	2	1	48	50	3	2	2	3	8	1	4	3	50	2	0	2					1	165	46	1	1	1	0	1	0	1	1	0	1	0	1	1	0	0	0.555556	1	0	1
175	100761	8	1		1	1	2	2	1	49	50	3	3	1	2	6	1	1	5	350	1	0	2					1	167	71	1	1	0	1	1	0	1	1	1	1	1	1	1	0	0	0.777778	1	0	0
176	100763	8	1		1	1	2		1	43		3		3		5		2	2	157	2	0	2						173	70	1	1	1	1	1	1	0	0	1	1	1	1	1	1	1	0.777778	1	1	1
177	100766	8	1		1	1	2	2	1	47	53	3	3	2	3	5	1	1	4	200	1	1	2					1	173	62	0	0	1	0	0	0	0	1	1	0	1	1	1	0	1	0.666667	1	0	0
179	100774	8	1		2	1	2	2	1	41	59	1	2	2	3	7	1	1	3	150	2	0	2						165	55	0	0	0	0	0	0	1	1	0	1	1	1	1	0	0	0.666667	0	0	0
182	100784	8	1		1	1	2	2	1	54	58	2	1	4	3	6	1	1	6	300	1	0	2						170	68	1	1	0	1	1	0	1	1	0	1	0	1	1	0	0	0.555556	0	0	1
183	100789	8	1		1	1	2	2	1	37	48	2	3	4	1	5	1	1	3	240	1	1	2					1	176	73	0	1	0	1	1	0	1	1	0	1	0	1	1	0	0	0.555556	1	1	1
185	100796	8	1		1	1	2	2	1	47	54	1	1	4	3	8	3	1	4	300	1	0	3	0	0	0	0		177	62	1	1	1	1	1	0	1	1	0	1	1	1	1	0	1	0.777778	1	1	1
186	100800	8	1		2	1	2	2	1	43	53	3	1	4	3	6	1	1	5	200	1	0	2						152	48	1	1	0	1	1	0	1	1	0	1	0	1	1	0	0	0.555556	1	0	1
187	100805	8	1		2	1	2		1	48		3		2		5		2	3	170	2	1	2						157	58	1	1	1	1	1	0	1	1	1	1	1	1	1	1	1	1	0	0	0
188	100810	8	1		2	1	2	2	1	51	59	3	1	1	3	6	1	1	5	400	1	0	2					1	153	48	0	0	0	0	0	0	1	1	1	1	1	1	1	1	1	1	1	0	1
189	100813	8	1		2	1	2	2	1	43	44	3	3	4	1	8	1	1	7	300	1	0	2						170	60	1	1	0	1	1	0	1	1	0	1	0	1	1	1	1	0.777778	1	1	1
190	100819	8	1		2	1	2	1	1	50	53	3	1	1	1	7	1	1	4	500	4	1	2						154	50	1	1	0	1	1	0	1	1	0	1	0	1	1	0	0	0.555556	1	1	1
191	100823	8	1		1	1	2	2	1	44	53	3	2	3	4	5	1	3	2	130	2	1	2					1	179	70	1	1	1	1	1	0	1	1	1	1	1	1	1	1	1	1	1	1	1
192	100826	8	1		2	1	2	2	1	55	62	3	2	1	1	8	1	1	3	450	2	0	2						161	51	1	0	1	1	0	1	1	1	0	1	0	1	1	1	1	0.777778	0	0	0
195	100836	8	1		1	1	2	2	1	49	49	3	3	4	4	6	1	1	5	450	1	1	2						167	60	1	1	0	1	1	0	1	1	0	1	0	1	1	0	0	0.555556	1	1	1
196	100841	8	1		2	2	2	2	2	45	52	2	3	4	3	3	1	1	5	200	1	1	2					1	162	50	1	1	1	1	1	0	1	1	0	1	0	1	1	0	0	0.555556	1	1	1
197	100847	8	1		2	1	2	2	1	45	48	3	1	1	3	5	1	1	5	250	1	0	2						163	54	1	1	1	1	0	0	1	1	0	1	1	1	1	0	0	0.666667	1	0	0
200	100857	8	1		2	1	2	2	1	48	48	3	2	4	2	6	1	1	5	300	1	0	2					1	160	55	0	0	1	0	0	0	1	1	0	1	1	0	1	1	1	0.777778	0	0	0
201	100862	8	1		1	1	2	2	1	45	56	2	2	4	1	3	1	1	3	150	1	1	2						178	57	1	0	1	0	1	0	1	1	0	1	0	1	1	0	0	0.555556	1	1	1
202	100866	8	1		2	1	2	2	1	42	54	2	2	1	2	3	1	1	4	250	1	0	2						158	42	1	1	0	1	1	0	1	1	0	1	0	1	1	0	0	0.555556	1	1	1
204	100874	8	1		1	1	2	2	1	42	56	2	2	4	4	3	1	1	4	400	1	1	2					1	178	57	0	0	1	0	0	0	1	1	0	1	0	1	1	1	1	0.777778	1	1	1
205	100877	8	1		1	1	2	2	1	40	46	1	2	4	4	3	1	1	3	600	1	1	2					1	178	62	1	0	0	1	1	0	1	1	0	1	1	1	1	0	0	0.666667	1	1	1
206	100882	8	1		2	1	2	2	1	53	55	2	1	4	3	6	1	1	5	350	1	0	2						159	56	1	1	1	1	0	0	1	1	1	1	1	1	1	0	1	0.888889	1	0	1
208	100890	8	1		1	1	2		1	40		2		3		5		2	2	160	2	0	2						166	55	0	0	1	0	0	0	1	1	0	1	1	1	1	0	1	0.777778	1	0	1
209	100894	8	1		1	1	2	2	1	55	56	3	2	2	2	6	1	1	6	250	2	0	2						176	80	1	1	0	1	1	0	1	1	1	1	1	1	1	0	1	0.888889	1	0	1
210	100899	8	1		2	1	2	3	1	46	50	3	2	4	2	6	1	1	7	400	1	1	2					1	165	54	1	0	1	1	1	0	1	1	0	1	0	1	1	0	0	0.555556	1	0	1
211	100906	8	1		2	1	2	3	1	39	42	3	2	3	4	8	1	1	5	500	1	0	2					1	160	55	1	1	0	1	1	0	1	1	0	1	0	1	1	0	1	0.666667	1	0	1
212	100912	8	1		2	1	2	3	1	43	56	1	1	4	3	3	1	1	5	150	1	0	2					2	167	57	1	1	1	1	1	0	1	1	0	1	0	1	1	0	0	0.555556	1	0	1
214	100924	8	1		2	1	2	2	1	49	51	2	2	4	3	8	1	1	4	270	1	1	2					1	165	50	1	1	0	1	1	0	1	1	1	1	1	1	1	0	0	0.777778	1	0	1
215	100928	8	1		2	1	2	2	1	56	54	2	2	4	3	3	1	1	4	300	1	1	2					1	150	45	0	0	1	0	0	0	0	1	1	1	1	0	1	1	1	0.777778	1	0	1
216	100933	8	1		1	1	2	2	1	44	53	2	2	3	3	2	1	1	4	270	4	1	2						177	62	1	0	0	0	1	0	1	1	1	1	1	1	1	0	0	0.777778	1	0	1
217	100936	8	1		2	1	2	2	1	45	47	2	2	1	3	6	1	1	4	320	4	0	2					2	164	-9	1	0	0	1	1	0	1	1	1	1	1	0	1	1	1	0.888889	1	0	1
218	100942	8	1		1	1	2	2	1	53	52	2	2	4	3	6	1	1	5	500	1	1	2					1	175	59	1	1	1	1	1	0	1	1	1	1	1	1	1	1	1	1	1	0	1
219	100945	8	1		2	1	2	2	1	44	54	2	2	4	3	5	1	1	5	300	1	1	2					1	163	59	0	0	1	1	0	0	1	1	0	1	0	1	1	0	0	0.555556	1	0	0
221	100958	8	1		2	1	2	2	1	47	47	2	3	4	1	6	1	1	7	200	1	0	2					1	160	55	1	0	1	0	0	0	1	1	0	1	1	1	1	0	0	0.666667	1	0	1
222	100964	8	1		2	1	2	2	1	49	55	1	1	3	2	5	1	1	4	120	1	0	2					1	159	48	1	1	0	1	1	0	1	1	0	1	0	1	1	0	0	0.555556	1	0	1
224	100974	8	1		1	1	2	2	1	42	64	3	2	1	4	5	1	1	3	250	2	0	2					1	171	70	1	0	1	0	0	1	1	1	1	1	1	1	1	1	1	1	0	0	0
226	100984	8	1		2	1	2	2	1	52	54	3	2	1	1	6	1	1	5	450	1	1	2					1	164	50	1	1	1	1	1	0	1	1	0	1	1	1	1	1	1	0.888889	1	0	1
227	100991	8	1		1	1	2	2	1	59	56	2	2	4	3	6	1	1	7	500	1	1	2					1	181	60	1	1	0	1	1	0	1	1	0	1	0	1	1	0	1	0.666667	1	1	1
228	100994	8	1		2	1	2	2	1	57	59	3	1	3	3	5	1	1	4	300	1	0	2					1	163	49	1	1	1	1	1	0	1	1	0	0	1	1	1	0	0	0.555556	0	0	1
230	101004	8	1		1	1	2	2	1	51	57	2	1	4	3	6	1	1	5	150	1	0	2					1	177	60	1	1	1	1	1	0	1	1	0	1	1	1	1	0	1	0.777778	1	1	1
231	101008	8	1		2	1	2	2	1	46	46	2	1	2	3	6	1	1	6	470	1	0	2					1	162	55	0	0	1	1	0	0	1	0	1	1	1	1	1	0	1	0.777778	1	1	1
232	101014	8	1		1	1	2	3	1	54	60	2	1	3	4	5	1	1	4	120	2	0	2						168	56	1	1	1	1	1	0	1	1	0	1	0	1	1	0	0	0.555556	1	1	1
233	101017	8	1	1	2	1	2	2	1	42	45	3	2	4	1	8	1		3				2					1	159	51	1	0	0	1	0	0	1	1	0	1	1	1	1	0	0	0.666667	1	0	1
234	101021	8	1		2	1	2	2	1	48	51	2	2	4	1	6	1	1	3	300	1	1	2					1	148	39	0	0	1	0	0	1	1	1	0	1	1	1	1	1	1	0.888889	0	0	0
235	101024	8	1		1	1	2	2	1	45	50	3	1	1	3	5	1	1	5	385	1	1	2						168	53	1	1	0	1	1	0	1	1	0	1	1	1	1	0	0	0.666667	1	1	1
236	101029	8	1		2	1	2	2	1	40	40	3	3	1	1	6	1	1	5	500	1	1	2					1	166	52	1	1	0	1	1	0	1	1	0	1	0	1	1	0	0	0.555556	1	1	1
237	101035	8	1		2	1	2	2	1	51	50	2	2	2	3	6	1	1	5	500	1	1	2					1	164	67	1	1	0	1	1	0	1	1	1	1	1	1	1	0	0	0.777778	1	1	1
238	101039	8	1		2	1	2	2	1	53	60	3	1	4	3	6	1	1	6	400	1	0	2					1	160	50	1	1	0	1	1	0	1	1	1	1	0	1	1	0	1	0.777778	1	0	1
243	101065	8	1		2	1	2	2	1	51	54	2	1	2	3	6	1	1	6	180	2	0	2					1	175	57	0	0	1	1	0	0	1	1	0	0	1	1	1	1	1	0.777778	0	0	0
244	101071	8	1		2	2	2	2	2	45	58	3	1	4	2	5	1	1	4	250	1	1	2						165	57	1	0	1	0	0	1	1	1	1	0	1	1	0	1	1	0.777778	0	0	0
246	101079	8	1		2	1	2	2	1	45	51	2	1	3	3	5	1	1	4	250	2	1	2					1	167	63	0	1	1	0	0	0	1	1	1	1	1	1	1	1	1	1	1	1	0
249	101089	8	1		2	1	1	2	1	50	61	2	1	3	3	3	1	1	4	250	1	0	2					1	162	52	1	1	1	1	1	0	1	1	0	1	0	1	1	0	1	0.666667	1	0	1
250	101094	8	1		1	1	1	2	1	47	51	3	3	4	3	3	1	1	6	400	1	0	2					1	174	70	1	1	0	1	1	0	1	1	0	1	1	1	1	1	1	0.888889	1	1	1
251	101100	8	1		1	1	1	2	1	50	50	2	1	4	3	5	1	1	5	300	1	0	2						166	48	1	0	0	1	1	0	1	1	0	1	1	1	1	0	1	0.777778	1	0	1
252	101104	8	1		2	1	1	2	1	57	63	2	1	4	3	6	1	1	3	250	1	1	2					1	160	60	0	1	0	1	1	0	1	1	0	1	1	1	1	1	1	0.888889	1	0	1
253	101107	8	1		2	1	1	2	1	44	49	3	3	1	1	6	1	1	5	400	1	1	2					1	159	49	1	1	1	1	1	0	1	1	0	1	0	1	1	0	1	0.666667	1	0	1
255	101114	8	1		2	1	1	2	1	50	54	3	2	2	1	7	1	1	4	400	1	1	2					1	158	58	0	0	1	0	0	1	1	1	0	1	1	1	0	0	1	0.666667	1	0	0
258	101124	8	1		1	1	1	3	1	46	46	2	3	4	1	6	1	1	6	500	1	1	2					1	170	65	1	1	0	1	1	0	1	1	0	1	0	1	1	0	1	0.666667	1	1	1
259	101131	8	1		1	1	1	2	1	50	53	2	1	1	3	6	1	1	4	250	1	1	2						164	53	1	1	0	1	1	0	1	1	0	1	0	1	1	0	0	0.555556	1	1	1
260	101137	8	1		1	1	1	1	1	57	56	3	2	1	4	6	1	1	6	200	2	0	2					1	172	86	1	0	1	0	0	0	1	1	1	1	1	1	0	0	1	0.777778	1	0	1
261	101141	8	1		1	2	1	1	1	45	42	3	3	1	1	1	8	1	5	500	1	1	1	0	1	1	0	1	170	60	1	1	0	1	1	0	1	1	1	1	1	1	1	1	1	1	1	0	1
262	101145	8	1		1	1	1	1	1	50	58	2	1	2	3	3	1	1	4	150	1	0	2					1	175	70	0	0	1	0	0	0	1	1	0	0	0	1	1	0	1	0.555556	1	1	1
263	101148	8	1		1	1	1		1	45		3		2		5		4	3	120	2	0	2					1	173	75	0	0	1	0	0	0	1	1	1	1	1	1	1	1	1	1	0	0	0
265	101156	8	1		2	1	1	1	1	49	47	3	3	1	1	6	1	1	5	350	1	1	2					1	162	57	0	0	1	0	0	0	1	1	0	1	1	1	1	0	0	0.666667	1	0	1
266	101161	8	1		1	1	1	1	1	45	52	1	1	3	3	5	1	1	3	250	1	1	2					2	170	55	1	1	0	1	1	0	0	0	0	0	0	1	1	0	0	0.222222	1	1	1
267	101164	8	1		1	1	1	1	1	45	48	3	1	1	3	5	1	1	3	250	1	1	2					1	170	84	0	0	0	0	0	1	1	1	1	1	1	1	1	1	1	1	0	0	0
268	101167	8	1		2	1	1	1	1	47	50	2	2	3	1	5	1	1	3	300	2	1	2					1	155	63	1	1	1	0	1	0	1	1	0	1	0	1	1	0	0	0.555556	1	0	1
269	101170	8	1		1	1	1	1	1	43	40	2	2	3	3	1	4	1	4	200	1	0	1	0	0	0	0	1	173	63	1	1	1	0	1	0	1	1	0	1	1	1	1	0	1	0.777778	1	0	0
271	101179	8	1		1	1	1	1	1	45	50	2	2	1	3	1	6	1	7	300	1	1	1	0	0	0	0		175	59	1	1	0	1	1	0	1	1	0	1	0	1	1	0	0	0.555556	1	1	1
272	101187	8	1		1	1	1	1	1	51	55	2	3	4	1	1	6	1	5	250	2	0	1	0	0	0	0	1	174	53	1	1	1	1	1	1	1	1	1	1	1	1	1	0	1	0.888889	0	1	1
274	101194	8	1		1	1	1	1	1	46	60	1	2	2	3	2	1	1	3	150	2	0	2						176	95	0	0	0	1	1	0	1	1	0	1	0	1	1	0	1	0.666667	1	0	1
276	101206	8	1		1	1	1	1	1	40	48	2	2	3	3	3	1	2	2	150	2	0	2						168	70	1	1	1	1	1	0	1	1	0	1	0	1	1	1	1	0.777778	1	0	1
277	101210	8	1		2	1	1	1	1	44	46	3	3	4	1	6	1	1	4	300	1	1	2					1	166	69	1	1	1	1	1	0	1	1	1	1	1	1	1	1	1	1	1	1	1
279	101219	8	1		1	1	2	1	1	49	54	3	1	3	3	5	1	1	5	100	2	0	2					1	168	55	0	0	0	1	0	0	1	1	0	1	1	1	1	0	0	0.666667	1	0	0
280	101222	8	1		1	1	2	1	1	49	54	2	1	4	3	6	1	1	5	450	1	0	2						170	57	0	0	0	0	0	0	1	1	1	1	1	0	0	1	0	0.666667	0	0	0
281	101227	8	1		1	1	2	1	1	48	51	2	1	4	3	6	1	1	5	270	1	0	2					1	178	52	1	1	0	1	1	0	1	1	0	1	0	1	1	0	0	0.555556	1	1	1
282	101232	8	1		2	1	2	1	1	43	44	2	2	4	4	6	1	1	6	300	1	0	2					1	163	60	0	0	1	0	0	0	1	0	1	1	1	0	0	1	1	0.666667	0	0	1
283	101239	8	1		2	1	2	1	1	40	45	3	2	4	1	6	1	1	7	300	1	1	2					1	161	51	0	0	1	1	0	0	1	1	1	1	1	1	1	1	1	1	1	0	1
285	101252	8	1		2	1	2	1	1	52	50	3	3	1	1	6	1	1	6	500	1	1	2					1	163	74	1	0	1	0	0	0	1	1	1	1	1	1	1	1	1	1	1	1	1
286	101256	8	1		1	1	2	1	1	51	53	2	1	1	3	6	1	1	4	400	1	1	2					1	178	68	1	1	0	0	1	0	1	1	1	0	1	1	0	0	1	0.666667	0	0	0
287	101261	8	1		2	1	2	1	1	56	60	2	2	1	1	6	1	1	4	200	1	1	2					1	154	43	1	1	1	1	0	0	1	1	1	0	1	1	0	1	1	0.777778	0	0	1
288	101264	8	1		2	1	2	1	1	55	61	1	1	2	4	5	1	4	3	80	2	0	2					1	155	50	1	1	1	1	1	0	1	1	0	1	0	1	1	0	1	0.666667	1	0	1
288	101265	8	1		2	1	2	1	1	55	61	1	1	2	4	5	1	4	3	80	2	0	2					1	155	50	1	1	1	1	1	0	1	1	0	1	0	1	1	0	0	0.555556	1	1	1
289	101269	8	1		2	1	2		1	53		3		1		6		4	4	150	2	0	2						157	45	0	0	1	1	0	1	1	1	0	1	1	1	0	0	1	0.666667	1	0	1
292	101278	8	1		2	1	2	1	1	49	53	3	1	1	3	3	1	1	4	400	1	1	2						158	60	1	1	0	1	1	0	1	1	0	1	0	1	1	0	0	0.555556	1	1	1
296	101293	8	1		1	1	2	1	1	47	53	2	2	2	3	5	1	1	4	400	1	0	2					1	170	76	0	0	0	0	1	0	1	1	0	1	1	1	1	0	0	0.666667	1	1	1
297	101297	8	1		2	1	2	1	1	49	57	2	2	4	3	3	1	1	5	340	4	0	2					1	166	61	0	0	1	1	0	0	1	1	0	1	1	1	1	0	1	0.777778	1	0	1
300	101310	8	1		2	1	2	1	1	50	53	2	2	3	3	6	1	1	4	500	1	0	2					2	162	67	1	1	0	1	1	0	1	1	0	1	0	1	1	0	1	0.666667	1	1	1
301	101314	8	1		2	1	2	1	1	53	58	3	2	1	2	6	1	1	4	400	1	1	2						160	60	1	0	1	1	1	0	1	1	0	1	0	1	1	0	0	0.555556	1	0	1
304	101324	8	1		1	1	2	1	1	43	48	4	4	1	1	4	1	1	6	550	1	0	2						180	72	1	0	0	1	1	0	1	1	0	1	0	1	1	0	0	0.555556	1	0	1
306	101335	8	1		1	1	2	1	1	49	62	2	1	2	3	2	1	1	3	300	1	1	2					1	174	73	1	1	1	1	1	0	1	1	0	1	0	1	1	0	0	0.555556	1	0	1
307	101338	8	1		2	1	2	1	1	47	53	3	3	4	3	6	1	1	6	400	1	0	2					1	158	55	1	1	0	1	1	0	1	1	0	1	0	1	1	0	1	0.666667	1	0	1
310	101352	8	1		1	1	2	1	1	44	58	1	1	4	3	2	1	1	3	800	1	1	2					1	176	52	1	1	1	1	0	0	1	1	0	1	1	1	1	0	0	0.666667	1	0	1
311	101355	8	1		1	1	2	1	1	49	50	1	2	4	3	5	1	1	5	300	1	0	2						160	58	0	0	1	1	0	0	1	1	0	1	0	1	1	0	0	0.555556	1	0	1
313	101364	8	1		2	1	2	1	1	45	53	3	2	1	3	2	1	1	4	400	4	1	2					1	159	52	0	0	1	1	0	0	1	1	0	1	1	1	1	0	0	0.666667	1	1	1
314	101367	8	1		2	1	2	1	1	51	55	3	2	3	3	2	1	1	4	500	4	1	2					1	154	65	0	0	0	0	0	0	1	0	1	1	1	0	0	1	1	0.666667	0	0	1
316	101375	8	1		1	1	2	1	1	41	53	2	2	3	1	2	1	1	4	200	2	0	2					1	176	70	0	1	1	0	1	0	0	0	1	1	1	0	0	1	1	0.555556	0	0	0
317	101379	8	1		1	1	2	1	1	46	52	3	2	1	3	8	1	1	4	350	4	0	2						169	57	0	0	0	0	0	0	0	0	1	0	1	0	0	1	1	0.444444	0	0	0
318	101384	8	1		2	1	2	1	1	51	58	2	2	3	3	5	1	1	5	200	1	1	2					1	161	48	1	1	0	1	1	0	1	1	0	1	0	1	1	0	0	0.555556	1	1	1
319	101389	8	1		1	1	2	1	1	53	58	2	2	4	3	6	1	1	4	250	1	1	2					1	178	62	1	1	1	0	1	0	1	1	0	1	0	1	1	0	0	0.555556	1	1	1
320	101392	8	1		2	1	2	1	1	46	56	3	2	3	3	5	1	1	3	150	2	0	2					1	154	49	1	1	1	1	1	0	1	1	0	1	1	1	1	1	0	0.777778	1	0	1
321	101398	8	1		1	1	2	2	1	54	61	3	3	1	1	6	1	1	6	150	1	1	2					2	168	54	1	0	0	1	1	0	1	1	0	1	0	1	1	0	0	0.555556	1	0	1
322	101403	8	1		2	1	2	2	1	51	53	2	1	4	3	6	1	1	6	280	1	1	2					2	155	54	0	0	0	0	0	0	0	0	0	0	1	0	0	1	1	0.333333	0	0	0
323	101408	8	1		2	1	2	2	1	42	53	1	2	4	3	2	1	1	4	190	2	0	2						155	65	0	0	1	1	0	0	1	1	1	1	1	1	1	1	1	1	1	0	1
324	101411	8	1		2	1	2	2	1	41	43	2	3	1	3	1	5	1	3	500	2	1	1	0	0	0	0	1	158	44	1	1	0	1	1	0	1	1	0	1	0	1	1	0	0	0.555556	1	1	1
325	101414	8	1		1	1	2	2	1	38	61	2	1	3	3	4	1	1	3	400	4	1	2					1	169	55	1	1	0	1	1	0	1	1	0	1	0	1	1	0	0	0.555556	1	1	1
327	101420	8	1		2	1	2		1	50		3		3		6		4	2	125	2	0	2					1	156	47	1	0	1	1	1	0	1	1	1	1	1	1	1	1	1	1	0	0	0
328	101423	8	1		2	1	2	2	1	48	47	3	3	1	1	1	6	1	5	400	2	1	1	0	0	1	0	1	159	63	1	1	0	1	1	0	1	1	0	1	1	1	1	0	0	0.666667	1	0	1
329	101428	8	1		2	1	2	2	1	43	48	3	2	4	3	6	1	1	5	280	1	1	2					1	150	44	0	0	0	0	0	0	1	1	1	1	1	1	1	1	1	1	0	0	0
330	101435	8	1		1	1	2	3	1	54	59	2	1	4	3	6	1	1	5	300	1	0	2					1	176	58	1	1	1	1	1	0	1	1	0	1	1	1	1	0	0	0.666667	1	0	1
331	101438	8	1		2	1	2	2	1	43	47	3	2	4	4	5	1	1	4	350	4	1	2						160	55	1	0	0	1	1	0	1	1	0	1	0	1	1	0	1	0.666667	1	0	1
332	101442	8	1		2	1	2	2	1	42	53	2	2	3	3	5	1	1	4	250	4	0	2					1	146	46	1	0	1	1	0	0	1	1	0	1	0	1	1	0	1	0.666667	1	0	1
333	101446	8	1		1	1	2	2	1	49	54	2	2	2	3	2	1	2	3	150	2	0	2					1	174	100	1	0	1	0	0	0	1	1	1	1	1	1	1	1	1	1	1	0	1
334	101451	8	1		1	1	2	2	1	45	56	2	1	3	3	5	1	1	6	350	1	0	2						169	54	1	1	1	1	0	0	1	1	1	1	1	1	1	1	1	1	1	0	1
335	101458	8	1		1	1	2	2	1	50	58	2	1	3	2	5	1	1	4	130	2	0	2					1	165	56	0	0	0	0	1	0	1	1	0	1	1	1	1	0	1	0.777778	1	1	1
337	101467	8	1		1	1	2	2	1	43	46	2	2	4	3	6	1	1	6	300	1	0	2						172	53	0	0	1	0	1	0	0	0	1	0	1	0	0	1	1	0.444444	0	0	0
340	101480	8	1		2	1	2	2	1	46	57	3	1	3	3	5	1	4	2	158	2	0	2					1	156	60	1	1	0	1	1	0	1	1	0	1	0	1	1	1	0	0.666667	1	0	1
341	101484	8	1		1	1	2	2	1	50	50	3	2	1	3	6	1	1	4	300	1	0	2					1	173	60	1	1	1	1	1	1	1	1	0	1	0	1	1	0	0	0.555556	1	0	1
342	101488	8	1		2	1	2	2	1	50	47	2	2	4	4	5	1	1	4	350	4	1	2					1	165	63	0	0	1	0	0	1	1	1	1	1	1	1	1	1	1	1	1	0	0
343	101491	8	1		1	1	2	2	1	46	50	3	2	1	2	5	1	1	4	300	4	1	2						170	75	1	0	0	0	0	0	1	1	1	1	1	1	1	0	1	0.888889	1	1	1
344	101496	8	1		2	1	2		1	51		2		3		6		4	5	170	2	0	2					1	157	53	1	1	1	1	1	0	1	1	0	1	0	1	1	1	1	0.777778	1	0	1
346	101504	8	1		2	1	2	2	1	50	49	2	2	3	4	5	1	4	4	150	2	0	2					1	163	57	0	0	1	0	0	1	1	1	1	1	1	1	1	1	1	1	1	0	1
348	101511	8	1		1	1	2	2	1	46	52	3	2	1	3	5	1	1	4	500	1	1	2					1	174	68	1	1	0	1	1	0	1	1	0	1	0	1	1	0	1	0.666667	1	0	1
349	101515	8	1		1	1	2	2	1	49	56	3	2	3	4	5	1	1	3	140	2	0	2					1	173	55	1	1	1	1	1	0	1	1	0	1	0	1	1	0	0	0.555556	1	1	1
350	101517	8	1		1	1	2		1	41		2		3		5		2	5	150	2	0	2					1	165	62	0	0	1	0	1	0	1	0	1	0	1	1	1	1	1	0.777778	0	0	0
351	101523	8	1		1	1	2	2	1	48	48	3	2	1	3	6	1	1	5	320	1	0	2					1	166	51	1	1	0	1	1	0	1	1	0	1	0	1	1	0	0	0.555556	1	1	1
352	101531	8	1		2	1	2	2	1	50	49	3	2	4	3	6	1	1	6	300	1	1	2					1	152	45	0	0	0	1	0	0	1	1	1	1	0	0	0	1	1	0.666667	1	0	1
353	101535	8	1		1	1	2	2	1	47	55	2	2	4	3	5	1	1	5	300	1	0	2					1	175	59	0	0	1	0	0	0	1	1	0	1	1	1	0	0	0	0.555556	1	0	0
356	101547	8	1		2	2	2	2	2	47	52	1	2	4	3	3	1	1	5	200	1	0	2					1	163	55	0	0	0	0	0	0	1	1	0	0	1	1	1	0	0	0.555556	0	0	0
357	101551	8	1		1	1	1	2	1	50	50	3	3	1	4	6	1	1	5	250	1	0	2						165	55	0	0	0	1	0	0	1	1	0	1	1	1	1	0	0	0.666667	1	0	0
358	101557	8	1		1	1	2	2	1	49	58	2	2	4	3	3	1	1	4	200	1	0	2						165	56	0	0	0	0	0	0	1	1	0	1	1	1	1	0	0	0.666667	0	0	0
360	101566	8	1		1	1	2	2	1	50	50	2	3	4	3	6	1	1	4	280	1	0	2						174	65	0	0	0	0	0	0	1	1	0	1	1	1	1	0	0	0.666667	1	0	0
361	101569	8	1		2	1	2	2	1	43	50	3	3	4	3	1	8	1	4	200	1	0	1	0	0	0	1		170	55	0	0	0	0	0	0	1	1	0	1	0	1	1	0	0	0.555556	0	0	0
363	101576	8	1		1	1	2	2	1	45	47	3	3	4	1	8	1	1	7	400	1	1	2					2	176	65	0	0	0	0	0	0	1	1	0	1	1	1	0	0	0	0.555556	1	0	0
364	101583	8	1		1	1	2	2	1	45	48	3	3	4	3	6	1	1	4	300	1	1	2					1	175	66	0	0	0	0	0	0	1	1	0	1	1	1	1	0	0	0.666667	1	0	0
365	101588	8	1		2	1	2	1	1	51	50	3	3	4	2	6	1	1	4	250	1	0	2						167	48	0	0	0	0	0	0	1	1	0	0	1	1	1	0	0	0.555556	0	0	0
369	101603	8	1		2	1	2	1	1	47	54	2	2	1	4	2	1	1	4	300	1	1	2					1	160	50	0	0	0	0	0	0	1	1	0	1	1	1	1	0	0	0.666667	1	0	0
370	101607	8	1		1	1	2	1	1	46	53	3	3	4	1	3	1	1	3	350	1	1	2						177	66	0	0	0	0	0	0	1	1	0	1	1	1	0	0	0	0.555556	1	0	0
372	101614	8	1		2	1	2	1	1	50	50	3	3	4	3	6	1	1	6	300	1	0	2						167	50	0	0	0	0	0	0	1	1	0	1	1	1	1	0	0	0.666667	1	0	0
373	101619	8	1		1	1	2	1	1	46	52	3	3	1	3	6	1	1	5	250	1	0	2					1	173	61	0	0	0	0	0	0	1	1	0	1	0	1	1	0	0	0.555556	1	0	1
374	101624	8	1		1	1	2	1	1	46	55	2	2	4	3	5	1	1	4	300	1	0	2					1	176	65	0	0	0	0	0	0	1	1	0	1	1	1	1	0	0	0.666667	0	0	0
376	101632	8	1		2	1	2	1	1	44	45	2	2	4	1	6	1	1	6	300	1	0	2					1	168	60	0	0	1	0	0	0	1	1	0	1	1	1	1	0	0	0.666667	0	0	0
377	101638	8	1		1	1	2	1	1	51	54	3	3	1	1	6	1	1	3	250	1	0	2					1	177	65	1	0	0	0	0	0	1	1	0	1	1	1	1	0	0	0.666667	1	0	0
378	101641	8	1		1	1	2	1	1	45	53	3	2	1	3	5	1	1	4	250	1	0	2					1	176	60	0	0	0	0	0	0	1	1	0	1	1	1	1	0	0	0.666667	1	0	0
379	101645	8	1		2	1	2	1	1	42	48	2	2	4	4	3	1	1	4	300	1	0	2						166	60	0	0	1	0	0	0	1	1	0	1	1	1	1	0	0	0.666667	1	0	0
380	101650	8	1		1	1	2	1	1	46	53	1	2	4	3	2	1	1	4	250	1	0	2					1	174	80	0	0	0	0	0	0	1	1	0	1	1	1	1	0	0	0.666667	1	0	0
381	101654	8	1		2	1	2	1	1	52	60	2	2	4	4	6	1	1	3	250	1	0	2						165	53	0	0	0	0	0	0	1	1	0	1	1	1	1	0	0	0.666667	1	0	0
382	101657	8	1		1	2	2	1	2	44	49	2	2	3	3	3	1	1	4	450	1	1	2						173	60	1	1	0	1	0	0	1	1	0	1	1	1	1	0	0	0.666667	1	1	1
383	101663	8	1		1	1	2	1	1	54	56	3	2	1	4	6	1	1	5	350	1	1	2					1	162	45	1	1	0	1	0	0	1	1	0	1	1	1	1	0	0	0.666667	1	1	1
384	101667	8	1		2	1	2	1	1	50	53	3	3	4	3	6	1	1	5	500	1	1	2					1	165	48	1	1	1	1	1	0	1	1	0	1	1	1	1	0	0	0.666667	1	1	1
387	101681	8	1		1	1	2	1	1	46	50	2	2	4	3	6	1	1	4	400	1	1	2					2	178	75	1	1	0	1	1	0	1	1	0	1	1	1	1	0	0	0.666667	1	1	1
388	101685	8	1		2	1	2	1	1	44	54	2	1	4	3	3	1	1	4	160	1	0	2					1	158	47	1	0	1	1	1	0	1	1	0	1	0	1	1	0	0	0.555556	1	0	1
392	101704	8	1		2	2	2	1	2	46	54	1	1	4	3	2	1	1	4	100	1	0	2					1	169	53	0	0	0	0	0	0	0	0	1	1	1	1	0	1	1	0.666667	0	0	0
394	101714	8	1		2	1	2	1	1	51	55	3	3	2	3	6	1	1	5	450	1	0	2					2	154	57	1	1	1	1	1	0	1	1	0	1	1	1	1	0	0	0.666667	1	0	0
395	101717	8	1		1	2	2	1	2	42	46	3	3	1	1	8	1	1	4	700	1	1	2						176	60	1	1	1	1	1	0	1	1	1	1	0	1	1	1	1	0.888889	1	0	1
396	101721	8	1		2	1	2	1	1	34	64	2	2	4	1	5	1	1	3	150	1	1	2					1	164	63	1	1	0	0	0	0	1	1	0	1	0	1	1	1	1	0.777778	1	1	1
398	101727	8	1	1	2	2	2	1	2	43	46	2	2	3	1	5	1		4				2					1	164	55	0	0	1	0	0	1	1	1	1	1	1	1	0	1	1	0.888889	0	0	0
399	101731	8	1		2	1	2	1	1	67	78	3	2	1	3	5	1	1	3	60	2	0	2					1	160	52	1	0	1	1	1	0	1	1	0	1	0	1	1	0	0	0.555556	1	0	1
400	101734	8	1		1	1	2	1	1	58	62	2	1	3	3	6	1	1	3	200	2	0	2					1	174	64	1	0	0	0	1	0	1	1	0	1	1	1	1	0	0	0.666667	1	1	1
401	101737	8	1		1	1	2	2	1	42	53	2	1	3	3	3	1	1	3	200	1	0	2					1	171	69	1	1	0	1	1	0	1	1	0	1	0	1	1	0	1	0.666667	1	1	1
402	101742	8	1		2	1	2	2	1	39	50	2	3	4	3	8	1	1	6	180	1	1	2						160	60	1	1	1	1	1	0	1	1	1	1	1	1	1	1	1	1	1	0	1
403	101750	8	1		2	1	2	2	1	57	55	3	3	1	1	6	1	1	6	500	1	0	2					1	158	45	1	1	0	1	1	0	1	1	0	1	0	1	1	0	1	0.666667	1	1	1
404	101754	8	1		1	1	2	2	1	52	51	3	3	4	1	6	1	1	4	300	1	0	2					1	162	40	1	0	1	1	0	1	1	1	1	1	1	0	1	1	1	0.888889	0	0	0
407	101765	8	1		1	1	2	2	1	35	44	3	3	1	3	8	1	1	5	80	1	1	2						166	85	0	0	1	0	0	0	1	1	0	1	0	1	1	0	1	0.666667	1	0	1
408	101770	8	1		1	1	3	2	1	58	50	2	1	4	4	5	1	1	4	300	1	1	2					1	177	70	1	1	0	1	0	0	1	1	1	1	0	1	1	0	0	0.666667	1	1	1
409	101776	8	1		1	1	2	2	1	45	51	3	2	1	1	1	8	2	4	90	1	0	1	1	1	1	1		180	60	1	1	0	1	1	0	1	1	0	1	0	1	1	0	0	0.555556	1	1	1
410	101779	8	1		2	1	2	2	1	46	48	2	2	1	1	6	1	1	5	250	1	0	2					1	160	49	1	0	1	1	1	0	1	1	0	1	0	1	1	0	1	0.666667	1	1	1
411	101785	8	1		1	1	2	2	1	55	56	2	2	3	1	6	1	1	6	330	1	0	2					1	164	49	1	0	1	0	1	0	1	1	0	1	1	1	1	0	0	0.666667	1	1	1
414	101799	8	1		1	1	2	2	1	46	55	2	3	4	1	8	1	1	4	400	1	1	2						178	62	1	1	0	1	1	0	1	1	0	1	0	1	1	0	0	0.555556	1	1	1
415	101803	8	1		1	1	2	2	1	45	45	3	2	1	3	6	1	1	5	430	2	0	2					1	175	63	1	1	1	1	1	0	1	1	0	1	0	1	1	0	0	0.555556	1	1	1
416	101808	8	1		2	1	2	2	1	48	51	3	3	1	1	1	6	1	6	500	1	0	1	0	0	0	1	1	155	43	0	1	0	1	1	0	1	1	0	1	0	1	1	0	0	0.555556	1	0	1
417	101813	8	1		2	1	2	2	1	44	48	3	3	4	3	5	1	1	4	150	1	0	2					1	164	62	1	1	1	1	0	0	1	1	1	1	1	1	1	1	1	1	1	0	1
420	101826	8	1		1	1	2	1	1	55	60	3	2	1	3	5	1	1	4	120	1	1	2					1	188	68	1	1	0	1	1	0	1	1	0	1	0	1	1	0	1	0.666667	1	0	1
421	101828	8	1		2	2	2		2	43		2		3		5		2	4	150	2	0	2					2	159	57	1	1	0	1	1	0	1	1	0	1	1	1	1	0	0	0.666667	1	0	1
422	101833	8	1	1	2	1	2	2	1	43	52	3	2	3	1	7	1		5				2						160	60	0	0	1	0	0	1	1	1	1	1	1	0	0	1	1	0.777778	1	0	0
423	101838	8	1		1	1	2	2	1	37	45	3	2	4	3	5	1	1	7	400	1	0	2					2	178	70	1	1	1	1	1	0	1	1	0	1	1	1	1	0	0	0.666667	1	1	1
426	101855	8	1		2	1	2	2	1	47	49	3	2	1	1	6	1	1	4	200	1	1	2					1	158	47	1	1	1	1	1	0	1	1	0	1	1	1	1	1	1	0.888889	1	1	1
427	101859	8	1		2	1	2	2	1	56	58	3	2	4	3	6	1	1	5	130	1	0	2					1	169	72	1	1	0	1	1	0	1	1	0	1	0	1	1	0	0	0.555556	1	0	1
429	101867	8	1		2	1	2	2	1	44	46	3	2	1	1	3	1	1	4	300	1	0	2					1	162	68	1	0	1	1	0	1	1	1	0	1	1	1	0	1	1	0.777778	0	0	1
430	101872	8	1		1	1	2	2	1	52	54	2	2	4	2	6	1	1	5	150	1	0	2					1	177	53	0	0	0	0	1	0	1	1	0	1	1	1	1	1	1	0.888889	1	1	1
437	101900	8	1		1	1	2	2	1	47	56	3	2	1	1	3	1	1	4	500	1	1	2					1	174	64	1	1	0	1	1	0	1	1	0	1	0	1	1	0	0	0.555556	1	1	1
438	101905	8	1		1	1	2	2	1	32	50	3	2	3	3	4	1	2	5	200	1	0	2						175	70	1	0	1	1	1	0	1	1	0	1	1	1	1	1	1	0.888889	1	1	1
442	101924	8	1		1	1	1	2	1	39	47	3	2	4	2	8	1	1	5	500	1	1	2						173	60	0	1	1	0	1	0	1	1	0	1	0	1	1	1	1	0.777778	1	0	0
443	101930	8	1		2	1	1	2	1	48	47	3	3	1	3	6	1	1	5	500	1	1	2					1	159	55	1	0	1	1	0	0	1	1	0	1	0	1	1	1	1	0.777778	1	0	1
444	101935	8	1		1	1	1	2	1	51	48	3	2	1	3	6	1	1	5	280	1	1	2						173	56	1	1	0	1	1	0	1	1	0	1	0	1	1	0	1	0.666667	1	1	1
448	101952	8	1		2	1	2	2	1	44	49	1	2	4	3	2	1	1	4	300	1	1	2						154	56	1	0	0	1	1	0	1	1	1	1	1	1	1	0	0	0.777778	1	0	0
449	101960	8	1		2	1	2	2	1	55	55	3	3	1	2	6	1	1	7	450	1	1	2						153	47	0	0	1	0	0	0	1	1	1	1	1	1	0	0	1	0.777778	1	0	1
451	101970	8	1		1	1	1	2	1	49	52	3	3	2	1	1	6	1	4	250	1	0	1	1	1	1	1	1	176	60	1	0	1	1	0	0	1	1	0	1	0	1	1	0	0	0.555556	1	1	1
452	101973	8	1		2	1	1	2	1	44	55	3	3	1	1	3	1	1	3	400	1	1	2					1	164	57	1	0	1	1	0	0	1	1	0	1	0	1	1	0	0	0.555556	1	1	1
454	101984	8	1		1	1	2	2	1	58	61	2	1	4	3	6	1	1	4	200	1	1	2						168	51	0	1	0	1	1	0	1	1	0	1	0	1	1	0	0	0.555556	1	0	1
455	101987	8	1		2	1	1	1	1	62	65	3	1	4	1	6	1	1	6	200	1	0	2						164	53	1	1	0	1	1	0	1	1	1	1	1	1	1	1	1	1	1	1	1
456	101993	8	1		2	1	1	1	1	53	65	3	1	4	3	6	1	1	4	250	1	0	2					1	155	53	0	1	1	1	1	0	1	1	1	1	1	0	0	1	1	0.777778	0	0	0
457	101997	8	1		2	1	1	1	1	47	48	1	2	3	3	1	8	1	5	300	2	0	1	0	0	0	0	1	141	47	1	1	0	1	1	1	1	1	0	1	0	1	1	1	1	0.777778	1	0	1
457	101998	8	1		2	1	1	2	1	47	48	1	2	3	3	1	8	1	5	300	2	0	1	0	0	0	0		143	36	1	0	0	0	1	0	1	1	0	1	1	1	1	0	0	0.666667	1	0	1
458	102001	8	1		1	1	1	2	1	42	54	3	2	3	3	2	1	1	4	300	1	1	2						163	70	1	1	0	1	1	0	1	1	0	1	0	1	1	0	1	0.666667	1	1	1
459	102005	8	1	1	2	1	1	1	1	44	42	2	3	1	3	2	1		3				2					1	165	64	0	0	1	1	0	0	1	1	1	1	1	1	1	1	0	0.888889	1	1	1
460	102010	8	1		1	1	1	1	1	50	50	3	3	2	3	6	1	1	5	450	1	1	2						176	75	0	0	0	0	0	0	1	1	1	1	1	0	1	0	1	0.777778	1	0	1
462	102022	8	1		1	1	1	2	1	54	53	2	1	4	2	6	1	1	7	200	1	1	2					1	171	56	1	0	1	1	1	0	1	1	0	1	0	1	1	0	0	0.555556	1	0	1
463	102027	8	1		1	1	1	1	1	55	57	2	3	1	2	5	1	1	4	300	1	1	2					1	179	71	1	0	1	1	1	0	1	1	0	1	1	1	1	1	0	0.777778	1	1	1
464	102030	8	1		2	1	1	1	1	42	48	3	2	4	3	6	1	1	5	300	1	1	2						155	40	1	1	0	1	1	0	1	1	0	1	0	1	1	0	0	0.555556	1	0	1
466	102041	8	1		2	1	1	1	1	51	52	3	3	4	1	6	1	1	8	300	1	1	2						163	50	0	0	0	0	1	0	1	1	1	1	1	1	1	1	1	1	1	0	1
467	102048	8	1		1	1	1	1	1	51	52	3	2	1	3	6	1	1	5	300	2	0	2					1	167	54	0	0	1	0	0	0	1	0	0	1	1	1	1	1	1	0.777778	1	0	1
474	102079	8	1		2	1	1	1	1	55	54	2	2	1	1	3	1	1	4	150	2	0	2					1	162	61	1	1	0	1	1	0	1	1	0	1	0	1	1	0	0	0.555556	1	0	1
475	102085	8	1		1	1	1	1	1	48	47	3	4	4	1	6	1	1	6	500	1	1	2						165	49	1	1	0	1	1	0	1	1	0	1	1	1	1	0	1	0.777778	1	0	1
476	102088	8	1		2	1	2		1	43		3		2		8		5	2	350	2	1	2					1	170	65	1	1	1	1	1	0	1	1	0	1	0	1	1	0	0	0.555556	1	1	1
478	102096	8	1		1	1	1	1	1	54	64	3	2	4	3	6	1	1	5	200	1	0	2					1	160	55	1	0	0	0	1	0	1	1	1	1	1	1	1	1	0	0.888889	1	0	1
479	102101	8	1		1	1	1	1	1	49	50	3	3	2	3	8	1	1	4	200	2	1	2						176	65	0	0	1	1	1	0	1	1	0	1	0	1	1	1	1	0.777778	1	0	1
480	102104	8	1		2	1	1	1	1	45	49	3	2	1	3	5	1	2	4	200	1	0	2					2	160	62	1	1	1	1	1	1	1	1	0	1	1	1	1	1	1	0.888889	1	1	1
483	102120	8	1		2	1	1	1	1	43	54	1	1	2	4	3	1	1	3	200	2	1	2					1	163	48	0	0	0	0	0	0	1	1	1	1	1	1	1	1	1	1	1	0	1
486	102132	8	1		2	2	1		2	44		2		3		5		2	3	150	2	0	2					1	160	44	0	0	1	0	0	1	1	1	1	1	1	1	1	1	1	1	0	0	0
487	102137	8	1		1	1	1	1	1	49	49	2	2	2	2	6	1	1	5	350	1	1	2					1	175	63	1	1	0	1	1	0	1	1	0	1	1	1	1	1	0	0.777778	1	0	1
488	102142	8	1		2	1	2	1	1	45	49	1	2	2	4	2	1	1	4	200	2	0	2					1	165	82	0	0	0	0	0	0	1	1	0	1	1	1	1	0	0	0.666667	0	0	0
489	102146	8	1		1	1	2	2	1	48	47	2	1	3	1	6	1	1	4	350	1	0	2					1	171	88	1	0	1	0	1	0	1	1	1	1	1	1	1	0	0	0.777778	1	0	1
490	102149	8	1		2	1	2	1	1	38	52	2	2	3	3	5	1	1	3	300	1	0	2					1	160	62	1	0	1	1	1	1	1	1	0	1	0	1	1	0	0	0.555556	1	0	0
491	102153	8	1		2	1	2	1	1	47	53	3	1	1	3	5	1	1	6	200	1	0	2					1	155	44	1	1	0	0	1	0	1	1	0	1	1	1	1	0	0	0.666667	1	1	1
492	102158	8	1	1	2	1	2	1	1	52	46	2	2	4	4	2	1		3				2					1	163	60	1	1	0	1	1	0	1	1	0	1	1	1	1	0	0	0.666667	1	0	1
493	102163	8	1		1	1	2	1	1	51	52	3	2	4	4	8	1	2	3	250	1	0	2					1	183	95	0	0	1	0	0	0	1	1	0	1	1	1	1	1	1	0.888889	1	0	1
494	102167	8	1		1	1	2	1	1	42	53	2	2	3	1	3	1	1	4	300	1	1	2						179	70	1	1	0	1	1	0	1	1	0	1	0	1	1	0	0	0.555556	1	1	1
498	102183	8	1		1	1	2	1	1	49	55	2	1	2	2	3	1	1	4	400	1	1	2					1	174	75	0	0	1	1	0	0	1	1	0	1	1	1	1	1	1	0.888889	1	0	1
499	102187	8	1		1	2	2	2	2	46	53	2	1	2	4	3	1	1	4	150	2	0	2					1	167	50	1	1	0	1	1	0	1	1	0	1	1	1	1	0	0	0.666667	1	0	1
500	102192	8	1		2	1	2	2	1	45	53	2	2	1	1	3	1	1	4	300	1	1	2					1	152	46	0	0	0	1	1	0	1	1	0	1	1	1	1	1	1	0.888889	1	0	1
501	102195	8	1		1	1	2	2	1	40	51	1	1	2	3	3	1	1	4	300	1	1	2					1	170	90	1	1	0	1	1	0	1	1	0	1	0	1	1	0	0	0.555556	1	0	1
502	102199	8	1		1	1	2	2	1	49	59	2	1	4	3	3	1	1	4	300	1	1	2					1	175	92	0	0	1	0	0	1	1	1	1	1	1	1	1	1	1	1	1	0	1
504	102208	8	1		2	1	1	2	1	49	57	2	2	4	3	2	1	1	3	400	1	1	2					1	164	50	1	1	0	1	1	0	1	1	0	1	0	0	1	0	0	0.444444	1	1	1
506	102215	8	1		2	1	2	2	1	44	55	1	1	4	3	3	1	1	4	250	1	1	2					1	155	57	1	1	1	1	1	1	1	1	0	1	0	1	1	0	0	0.555556	1	1	1
507	102219	8	1		1	1	5	2	1	47	49	3	3	4	3	6	1	1	4	300	1	0	2					1	181	70	0	1	0	1	1	0	0	1	1	0	1	0	0	1	1	0.555556	0	0	0
509	102228	8	1		2	1	2	2	1	45	54	2	2	3	3	5	1	1	4	350	1	1	2					2	163	67	1	1	0	1	1	0	1	1	0	1	0	1	1	1	1	0.777778	1	0	1
510	102231	8	1		2	1	2	2	1	48	56	2	2	4	3	3	1	1	3	300	1	1	2						162	53	1	1	1	1	1	0	1	1	0	1	0	1	1	0	0	0.555556	1	1	1
511	102234	8	1		1	1	2	2	1	43	52	2	1	1	4	5	1	1	5	350	1	1	2					1	177	72	1	1	0	1	1	0	1	1	0	1	0	1	1	0	0	0.555556	1	1	1
512	102239	8	1	1	2	1	2	2	1	67	68	2	1	4	4	5	1		4				2						153	52	1	1	0	1	1	0	1	1	0	1	0	1	1	0	0	0.555556	1	1	1
513	102243	8	1		1	1	1	2	1	44	41	2	3	4	1	6	1	1	7	350	1	0	2						167	63	1	1	0	1	1	0	1	1	1	1	0	1	1	0	0	0.666667	1	0	1
514	102251	8	1		1	1	1	1	1	48	57	1	1	4	3	2	1	1	4	400	1	1	2					1	173	80	1	1	0	1	1	0	1	1	0	1	0	1	1	0	0	0.555556	1	1	1
517	102257	8	1		2	1	2	2	1	49	51	2	2	1	3	6	1	1	5	350	1	0	2					1	172	55	0	0	1	0	1	0	1	1	0	0	1	1	1	0	1	0.666667	1	0	1
518	102264	8	1		1	1	2	1	1	51	53	2	1	4	1	6	1	1	5	600	1	1	2					2	178	60	1	1	0	1	1	0	1	1	0	1	0	1	1	0	1	0.666667	1	0	1
520	102271	8	1		1	1	2	2	1	51	52	3	3	4	1	6	1	1	3	200	1	1	2					1	182	62	1	1	0	1	1	0	1	1	0	1	1	1	1	0	0	0.666667	1	1	1
524	102284	8	1		2	1	2	2	1	41	51	3	2	4	3	3	1	1	4	400	1	0	2					1	168	68	0	0	0	1	0	0	1	1	0	1	1	1	1	1	1	0.888889	1	0	0
525	102288	8	1		1	1	2	2	1	43	51	1	2	4	1	3	1	1	5	200	1	1	2						170	55	0	0	0	0	1	0	1	1	1	1	1	1	1	0	1	0.888889	1	1	1
527	102299	8	1		1	1	2	2	1	43	50	2	3	4	1	3	1	1	5	500	1	1	2					2	176	56	1	0	1	1	0	0	1	1	0	1	0	1	1	1	1	0.777778	1	1	1
528	102303	8	1		2	1	2	1	1	41	45	2	2	4	3	6	1	1	4	200	1	0	2						165	52	0	1	0	0	1	0	1	0	1	1	1	1	1	1	1	0.888889	1	0	1
529	102308	8	1		1	1	2	1	1	50	60	3	1	3	3	5	1	1	5	150	1	0	2					1	177	48	1	1	0	1	1	0	1	1	0	1	0	1	1	0	0	0.555556	1	1	1
530	102312	8	1		1	1	2	2	1	43	50	2	2	3	4	5	1	1	4	100	1	0	2					1	179	87	0	0	0	0	0	0	1	1	0	0	0	0	0	0	0	0.222222	1	1	1
532	102319	8	1		1	1	2	2	1	47	50	3	2	4	3	5	1	1	6	200	1	1	2					2	176	60	1	1	1	1	1	0	1	1	0	1	0	1	1	0	0	0.555556	1	0	1
535	102334	8	1		1	1	2	2	1	42	46	3	3	1	1	1	5	1	4	350	1	1	1	0	0	0	0	1	178	87	1	1	0	1	0	0	1	1	0	1	0	1	1	0	0	0.555556	1	1	1
537	102343	8	1		2	1	2	2	1	47	52	3	2	4	3	5	1	1	3	350	1	1	2					1	162	60	1	0	1	1	0	0	1	1	0	1	1	1	1	0	0	0.666667	1	1	1
538	102348	8	1		1	1	2	2	1	53	55	3	3	4	2	6	1	1	5	500	1	1	2					1	174	55	0	0	0	0	0	0	1	1	1	1	1	1	1	1	0	0.888889	1	0	1
539	102351	8	1		1	1	2	2	1	46	55	2	2	2	3	3	1	1	3	400	4	0	2						176	92	1	1	0	1	1	0	1	1	0	1	1	1	1	0	0	0.666667	1	0	1
540	102354	8	1		2	1	2	2	1	43	47	2	3	4	1	2	1	1	5	400	1	0	2						167	50	1	1	1	1	1	0	1	1	0	1	0	1	1	0	0	0.555556	1	1	1
541	102360	8	1		2	1	2	2	1	51	53	3	3	3	1	6	1	1	5	300	1	0	2					1	164	50	0	0	1	0	1	0	1	1	0	1	1	1	1	0	0	0.666667	1	1	1
542	102364	8	1		1	1	2	2	1	47	52	2	1	3	4	3	1	1	3	250	2	0	2					1	173	100	1	1	1	1	1	0	1	1	1	1	0	1	1	1	1	0.888889	1	1	1
544	102372	8	1		2	1	2	2	1	44	50	1	2	1	2	7	1	1	4	-9	1	1	2					1	159	52	1	0	1	0	1	0	1	1	0	1	1	1	1	0	0	0.666667	1	1	1
545	102378	8	1		2	1	2	2	1	47	54	1	2	3	3	3	1	1	6	300	1	0	2						159	55	1	0	1	1	0	0	1	1	1	1	1	1	1	1	1	1	1	0	1
546	102384	8	1		1	1	2	1	1	51	60	2	1	3	3	6	1	1	6	300	1	1	2					1	170	62	1	0	1	1	1	0	1	1	0	1	0	1	1	0	0	0.555556	1	0	1
547	102389	8	1		2	1	2	2	1	40	48	2	2	1	1	3	1	1	4	800	1	1	2					1	166	56	0	0	1	1	0	0	1	1	0	1	0	1	1	0	0	0.555556	1	1	1
548	102393	8	1		2	1	2	2	1	31	49	1	2	4	3	4	1	1	5	300	1	0	2						160	48	1	0	1	0	0	0	1	1	1	1	1	1	1	1	0	0.888889	0	0	0
549	102398	8	1		1	1	2	2	1	47	55	2	2	4	2	3	1	1	5	180	1	0	2					1	177	67	1	1	0	1	1	0	1	1	0	1	0	1	1	0	0	0.555556	1	1	1
552	102410	8	1		2	1	2	2	1	47	51	3	3	4	1	8	1	1	3	300	1	0	2					1	156	40	1	1	1	1	1	0	1	1	1	0	1	1	1	0	1	0.777778	1	1	1
553	102413	8	1		2	1	2	2	1	47	47	3	2	4	3	7	1	1	5	170	1	0	2					1	157	43	1	1	1	1	1	0	1	1	0	1	0	1	1	0	0	0.555556	1	0	1
554	102419	8	1		1	1	2	2	1	45	44	2	3	4	1	6	1	1	5	300	1	0	2						167	50	0	0	0	0	1	0	1	1	0	1	0	1	1	0	0	0.555556	1	1	1
557	102434	8	1		2	1	2	2	1	50	51	2	2	2	3	6	1	1	4	250	1	0	2						170	50	1	1	0	1	1	0	1	1	0	1	0	1	1	0	0	0.555556	1	1	1
558	102437	8	1		2	1	1	2	1	45	46	3	3	4	1	6	1	1	6	300	1	0	2					1	165	50	1	0	1	1	1	0	1	1	0	1	1	1	1	0	0	0.666667	1	0	1
560	102448	8	1		2	1	2	2	1	46	43	2	2	1	3	5	8	2	2	100	2	0	3	0	0	0	0	1	158	52	1	1	1	1	1	0	1	1	1	1	1	1	1	1	1	1	1	0	1
562	102458	8	1		1	1	2	2	1	56	58	1	1	3	3	3	1	1	3	200	1	0	2						175	67	1	0	1	1	0	0	1	1	0	1	1	1	1	0	1	0.777778	1	0	1
569	102486	8	1		1	1	2	2	1	57	54	2	2	1	3	5	1	1	4	200	1	0	2					1	179	62	0	0	1	0	1	0	1	1	1	1	1	1	1	1	1	1	0	0	0
571	102494	8	1		1	1	2	2	1	46	48	1	2	4	3	3	1	1	5	260	1	1	2					1	179	69	0	0	1	0	0	1	1	0	1	1	1	1	1	1	1	0.888889	0	0	0
574	102510	8	1		1	1	1	2	1	43	50	1	1	4	3	3	1	1	4	400	1	1	2					1	183	71	0	0	0	1	1	0	1	1	0	1	1	1	1	0	0	0.666667	1	1	1
577	102522	8	1		1	1	2	2	1	54	55	2	2	2	3	3	1	1	4	400	1	1	2						178	63	1	1	0	1	1	0	1	1	0	1	0	1	1	0	0	0.555556	1	1	1
578	102525	8	1		2	1	2	2	1	49	49	2	2	2	3	3	1	1	4	400	1	1	2					1	163	56	1	0	1	0	0	1	1	1	0	1	1	1	1	1	0	0.777778	1	0	1
579	102529	8	1		2	1	1	1	1	43	50	3	2	4	3	3	1	1	4	400	1	0	2					1	166	53	1	0	0	1	1	0	1	1	0	1	0	1	1	0	0	0.555556	1	1	1
580	102533	8	1		2	1	1	2	1	41	48	3	1	2	3	8	1	4	3	150	2	0	2					1	158	62	1	1	0	1	1	0	1	1	0	1	0	1	1	0	0	0.555556	1	1	1
581	102538	8	1		2	1	1	2	1	45	45	2	2	3	3	3	1	1	5	350	1	1	2					1	165	56	0	0	1	0	1	0	0	1	1	1	1	0	0	1	1	0.666667	0	0	0
582	102542	8	1		2	1	1	2	1	47	47	2	2	1	3	3	1	1	4	400	4	1	2					1	168	56	1	0	0	1	0	0	1	1	0	1	1	1	1	0	0	0.666667	1	0	1
582	102543	8	1		2	1	1	2	1	47	47	2	2	1	3	3	1	1	4	400	4	1	2					1	170	54	1	1	0	1	1	0	1	1	0	1	1	1	1	1	0	0.777778	1	0	1
583	102546	8	1		2	1	1	1	1	54	57	2	2	2	3	3	1	1	4	130	2	0	2					1	158	46	1	0	1	0	1	0	1	1	0	1	0	1	1	0	1	0.666667	1	1	1
584	102550	8	1		1	1	1	2	1	47	57	2	2	4	3	5	1	1	3	230	1	1	2					1	182	79	1	1	0	1	1	0	1	1	0	1	0	1	1	0	0	0.555556	1	0	0
585	102553	8	1		2	1	1	2	1	48	52	3	3	2	1	3	1	2	2	200	2	0	2					1	161	50	1	1	0	1	1	0	1	1	0	1	0	1	1	1	1	0.777778	1	0	0
586	102556	8	1		2	1	1	1	1	43	50	3	3	1	1	3	1	1	4	1000	1	1	2						165	52	0	0	1	0	0	1	0	1	1	1	1	1	0	1	1	0.777778	0	0	0
589	102568	8	1		1	1	2	1	1	48	48	2	2	2	1	3	1	1	4	250	1	1	2						177	67	1	1	0	1	1	0	1	1	1	1	0	1	1	0	0	0.666667	1	0	1
591	102577	8	1		2	1	1	1	1	46	46	2	2	4	3	6	1	1	6	350	1	1	2					1	167	55	1	1	1	1	1	0	1	1	1	1	1	1	1	1	1	1	0	0	1
592	102584	8	1		2	1	1	1	1	51	61	2	1	4	3	6	1	1	5	150	1	0	2					1	165	55	1	1	0	1	1	0	1	1	0	1	0	1	1	0	0	0.555556	1	1	1
593	102587	8	1		2	1	1	1	1	45	47	2	2	4	1	6	1	1	7	200	1	1	2						157	46	1	1	0	1	1	0	1	1	0	1	0	1	1	1	1	0.777778	1	0	1
594	102594	8	1		1	1	1	1	1	54	61	2	2	4	3	3	1	1	3	200	1	0	2						177	56	1	1	0	1	1	0	1	1	0	1	0	1	1	0	0	0.555556	1	1	1
596	102600	8	1		1	2	1	1	2	45	42	2	2	4	3	3	1	1	3	300	1	1	2						170	53	1	1	1	1	1	1	1	1	1	1	1	1	1	1	1	1	0	0	0
599	102612	8	1		2	1	1	1	1	53	53	2	2	2	3	3	1	1	4	400	1	1	2					1	161	82	0	0	1	0	0	0	1	1	0	1	1	1	1	0	0	0.666667	1	0	1
600	102616	8	1		2	1	1	1	1	48	52	3	2	3	3	6	1	1	5	270	1	0	2						156	47	1	1	0	1	1	0	1	1	0	1	1	1	1	0	0	0.666667	1	1	1
601	102621	8	1		2	1	2	1	1	54	54	2	3	4	1	2	1	1	3	300	1	1	2					1	171	54	1	1	0	1	1	0	1	1	0	1	0	1	1	0	0	0.555556	1	1	1
602	102623	8	1		2	1	1		1	44		3		3		3		2	3	150	2	0	2					1	161	56	0	0	1	0	0	1	1	1	0	1	0	1	0	0	0	0.444444	1	0	1
603	102627	8	1		2	1	1	1	1	53	53	2	2	1	3	6	1	1	3	200	1	0	2					1	165	48	0	1	0	1	1	0	1	1	0	1	1	1	0	1	1	0.777778	0	0	0
604	102630	8	1		2	1	1	1	1	46	48	3	2	1	3	6	1	1	7	300	1	0	2						156	49	0	0	1	0	0	0	0	0	0	1	0	1	0	1	1	0.444444	0	0	0
605	102637	8	1		2	1	1		1	56		3		3		2		2	3	160	2	1	2					1	166	59	1	1	0	1	1	0	1	1	0	1	0	1	1	0	0	0.555556	1	1	1
608	102650	8	1		2	1	1	1	1	40	41	2	2	3	3	1	8	1	4	160	2	0	1	0	0	0	0	1	156	52	1	0	1	0	0	0	1	1	1	1	1	1	1	1	0	0.888889	1	0	1
609	102654	8	1		2	1	1	1	1	53	54	3	1	3	3	5	1	4	3	180	1	0	2					1	162	50	0	1	0	1	1	0	1	1	0	1	1	1	1	0	1	0.777778	1	0	0
610	102658	8	1		1	1	1	1	1	53	59	1	2	4	3	3	1	5	4	250	1	0	2					1	179	74	1	1	1	1	1	0	1	1	0	1	0	1	1	1	0	0.666667	1	0	0
612	102668	8	1	1	1	1	1	2	1	50	59	2	2	2	4	3	1		4				2					1	173	56	0	1	0	0	1	0	1	1	0	1	1	1	1	0	0	0.666667	0	0	0
613	102672	8	1		1	1	1	1	1	47	52	2	1	4	3	3	1	1	4	300	1	1	2					1	177	72	1	0	0	1	1	0	1	1	0	1	0	1	1	0	0	0.555556	1	1	1
614	102676	8	1		1	1	1	1	1	29	50	1	3	4	1	8	1	1	5	450	1	1	2					2	178	55	1	0	1	1	1	0	1	1	0	1	1	1	1	0	0	0.666667	1	1	1
615	102680	8	1		2	1	1	1	1	42	54	2	2	3	3	3	1	1	4	300	1	0	2						160	52	1	1	1	1	1	0	1	1	1	1	1	1	1	1	1	1	0	0	0
616	102684	8	1		2	1	1	1	1	49	48	2	3	4	1	1	8	1	4	400	1	1	1	0	0	0	0		172	90	1	1	1	1	1	0	1	1	0	1	0	1	1	0	0	0.555556	1	1	1
617	102689	8	1		2	1	1	1	1	53	55	2	2	1	3	6	1	1	6	200	1	0	2					1	152	43	0	0	0	0	1	0	1	1	0	1	1	1	1	0	1	0.777778	1	0	1
619	102696	8	1		1	2	1	1	1	57	67	2	1	3	3	1	2	1	3	92	4	0	1	1	0	0	1	1	170	68	1	1	1	1	1	1	1	1	0	1	0	1	1	0	0	0.555556	1	1	1
620	102699	8	1		1	1	1	1	1	46	53	2	1	3	1	8	1	1	3	200	1	0	2					1	185	85	0	1	0	1	1	0	1	0	0	1	1	1	1	1	1	0.777778	0	0	0
625	102718	8	1	1	2	1	1	1	1	50	50	1	2	4	3	3	1		4				2					1	167	67	1	0	1	0	0	0	1	1	1	1	1	1	1	1	1	1	1	0	1
630	102740	8	1		1	1	1	1	1	49	56	2	1	4	3	2	1	1	4	250	1	0	2					1	170	57	1	0	0	0	1	0	1	0	0	1	0	0	1	0	0	0.333333	1	0	1
631	102747	8	1		2	1	1	1	1	56	57	3	3	1	2	6	1	1	6	200	1	0	2						162	55	1	1	0	1	1	0	1	1	1	0	1	1	1	0	1	0.777778	1	0	1
632	102750	8	1		2	1	1	1	1	48	52	3	2	4	3	6	1	1	4	200	1	1	2						147	45	1	1	0	1	1	0	1	1	0	1	0	1	1	0	0	0.555556	1	0	1
633	102755	8	1		1	1	1	1	1	46	49	3	1	1	1	5	1	1	4	154	2	0	2					1	184	60	1	1	0	1	1	0	1	1	0	1	0	1	1	0	0	0.555556	1	0	1
635	102764	8	1		1	1	1	1	1	48	48	3	3	4	1	6	1	1	5	300	1	1	2					1	163	65	1	0	1	0	0	0	1	1	1	1	1	1	1	1	1	1	1	0	1
636	102770	8	1		1	1	1	1	1	55	55	3	4	4	1	6	1	1	5	200	1	1	2					1	173	69	0	0	1	1	1	0	1	1	0	1	1	1	1	0	1	0.777778	0	0	1
637	102774	8	1		2	1	1	1	1	48	55	3	1	4	1	6	1	1	5	300	1	0	2					1	157	48	0	0	1	1	1	0	1	1	1	1	1	1	1	1	1	1	1	0	1
638	102779	8	1		1	1	1	1	1	49	51	3	3	1	4	6	1	1	5	590	1	0	2						177	60	1	1	1	1	1	0	1	1	1	1	0	1	0	0	1	0.666667	1	0	1
640	102788	8	1		2	1	4	1	1	52	58	3	1	2	3	6	1	1	5	140	1	0	2						163	48	1	1	0	1	1	0	1	1	0	1	0	1	1	0	0	0.555556	1	0	1
641	102792	8	1		2	1	4	1	1	40	46	3	3	4	3	5	1	1	5	180	1	0	2					1	163	45	1	1	0	1	1	0	1	1	0	1	0	1	1	0	0	0.555556	1	0	1
642	102796	8	1		2	1	4	1	1	42	51	2	2	1	3	5	1	1	4	250	2	0	2					1	159	49	1	1	0	1	1	0	1	1	0	1	0	1	1	0	0	0.555556	1	0	1
643	102801	8	1		1	1	4	1	1	53	63	3	1	3	4	6	1	1	4	190	1	0	2					1	176	70	1	1	0	1	1	0	1	1	0	1	0	1	1	0	0	0.555556	1	1	1
644	102806	8	1		1	1	4	1	1	50	50	2	1	4	3	6	1	1	5	380	1	1	2					1	175	70	1	1	0	1	1	0	1	1	0	1	0	1	1	0	1	0.666667	1	1	1
645	102809	8	1		1	1	4	1	1	44	43	2	2	4	1	7	1	1	4	400	1	1	2						180	82	1	1	0	1	1	0	1	1	0	1	1	1	1	0	0	0.666667	1	0	1
648	102829	8	1		1	1	4	1	1	48	49	3	2	1	3	6	1	1	5	380	1	1	2						181	60	1	1	0	1	1	0	1	1	1	1	1	1	1	0	0	0.777778	1	0	1
649	102834	8	1		2	1	4	1	1	54	55	3	2	4	3	6	1	1	6	180	1	0	2					1	157	50	1	1	0	1	1	0	1	1	0	1	0	1	1	0	0	0.555556	1	1	1
650	102840	8	1		2	1	4	1	1	52	51	3	2	1	3	6	1	1	5	400	1	1	2					1	160	53	1	0	1	0	0	0	1	1	0	1	1	1	1	0	0	0.666667	1	1	1
651	102844	8	1		2	1	4	1	1	41	53	2	3	1	1	3	1	1	4	350	1	1	2						165	58	1	1	1	1	1	0	1	1	0	1	0	1	1	0	1	0.666667	1	0	1
652	102847	8	1		2	1	4	1	1	53	59	3	3	3	1	6	1	1	4	160	2	0	2					1	150	42	0	0	1	1	1	0	1	1	0	1	1	1	1	0	0	0.666667	1	0	0
653	102851	8	1		1	1	4	1	1	39	53	1	2	2	3	2	1	1	4	300	1	1	2					1	173	67	1	1	0	1	1	0	1	1	0	1	0	1	1	0	0	0.555556	1	1	1
654	102856	8	1		1	1	4	1	1	40	49	3	1	1	3	5	1	1	4	250	2	0	2						168	44	1	1	0	1	1	0	1	1	0	1	1	1	1	0	0	0.666667	1	0	1
655	102862	8	1		2	1	4	1	1	51	53	2	3	3	3	6	1	1	8	200	1	0	2						160	50	1	1	0	1	1	0	1	1	0	1	1	1	1	0	0	0.666667	1	1	1
656	102867	8	1		1	1	4	1	1	43	53	2	2	4	2	3	1	1	6	350	1	1	2						182	85	1	1	0	1	1	0	1	1	0	1	0	1	1	0	0	0.555556	1	0	1
657	102873	8	1		1	1	4	1	1	42	51	3	2	1	3	2	1	1	4	500	1	1	2						175	58	1	1	0	1	1	0	1	1	0	1	0	1	1	0	0	0.555556	1	1	1
658	102876	8	1		1	1	4	1	1	50	56	3	3	2	1	6	1	1	5	250	2	0	2						175	60	1	1	0	1	1	0	1	1	0	1	0	1	1	0	0	0.555556	1	1	1
660	102887	8	1		1	1	4	1	1	50	51	3	2	3	4	5	1	1	4	250	1	1	2						172	61	1	0	1	1	1	0	1	1	0	1	1	1	1	0	0	0.666667	1	1	1
662	102895	8	1		2	1	4	1	1	47	56	2	2	1	2	3	1	1	4	200	2	0	2					1	150	45	0	0	1	0	0	0	0	1	1	1	1	1	0	1	1	0.777778	0	0	1
663	102901	8	1		2	1	4	1	1	55	59	4	3	1	1	6	1	1	3	300	1	1	2					1	158	50	1	1	0	1	1	0	1	1	0	1	0	1	1	0	0	0.555556	1	1	1
666	102912	8	1		2	1	4	1	1	39	57	2	2	3	2	3	1	1	4	270	1	0	2						160	44	1	1	0	1	1	0	1	1	0	1	0	1	1	0	0	0.555556	1	1	1
667	102916	8	1		1	1	4	1	1	52	59	3	1	3	3	5	1	1	5	300	1	0	2						164	47	1	1	0	1	1	0	1	1	0	1	0	1	1	0	0	0.555556	1	1	1
668	102923	8	1		2	1	4	1	1	50	61	2	3	4	1	8	1	1	3	500	1	1	2						164	53	1	1	0	1	1	0	1	1	0	1	0	1	1	1	1	0.777778	1	0	1
669	102928	8	1		1	1	4	1	1	42	56	2	1	2	3	3	1	1	5	300	1	1	2					1	179	71	1	1	1	1	1	0	1	1	0	1	1	1	1	0	0	0.666667	1	1	1
670	102931	8	1	1	2	1	4	1	1	42	52	3	2	4	3	5	1		3				2					2	158	75	1	0	1	0	0	0	1	1	0	1	1	1	1	1	0	0.777778	1	0	1
671	102936	8	1		2	1	4	1	1	54	63	2	1	3	3	6	1	1	4	200	1	1	2					1	170	55	1	1	0	1	1	0	1	1	1	1	0	1	1	0	0	0.666667	1	1	1
673	102947	8	1		1	2	4	1	2	42	49	3	2	4	3	8	1	1	4	150	1	0	2						182	70	1	1	0	1	1	0	1	1	0	1	0	1	1	0	0	0.555556	1	0	1
674	102952	8	1		2	1	4	1	1	45	54	2	2	1	3	3	1	1	4	400	1	1	2						162	64	0	1	0	0	0	0	1	1	1	1	1	1	1	1	1	1	0	0	0
675	102956	8	1		1	1	4	1	1	49	52	3	3	2	2	6	1	1	7	200	1	1	2						169	53	0	0	1	0	1	0	1	1	1	1	1	1	1	1	1	1	1	1	0
676	102962	8	1		1	1	4	1	1	40	49	2	2	4	4	5	1	1	4	110	1	0	2					1	168	55	0	1	1	1	1	0	1	1	1	1	1	1	1	1	1	1	0	0	1
677	102966	8	1		2	1	4	1	1	43	51	1	2	2	3	7	1	1	4	150	2	0	2					1	163	75	0	0	0	0	0	0	1	1	1	1	1	1	1	1	1	1	1	0	1
678	102971	8	1		2	1	4	1	1	45	53	2	2	4	2	5	1	1	5	550	1	1	2						160	46	0	0	1	0	1	0	1	1	1	0	1	1	1	1	1	0.888889	0	0	1
679	102975	8	1		2	2	4	1	2	42	49	3	1	3	3	5	1	1	4	400	1	1	2					1	156	48	1	1	1	1	1	0	1	1	0	1	0	1	1	0	1	0.666667	1	1	1
681	102985	8	1		1	1	4	1	1	40	57	1	2	3	4	3	1	1	6	200	2	1	2					1	175	54	1	0	1	1	0	0	1	1	0	1	0	1	1	0	0	0.555556	1	0	0
682	102990	8	1		1	1	4	1	1	41	50	3	1	2	2	5	1	1	4	300	1	1	2						176	54	1	1	0	1	1	0	1	1	0	1	1	1	1	0	1	0.777778	1	1	1
683	102995	8	1	1	2	1	4	2	1	-9	51	1	2	4	3	1	1		5				4					1	158	54	0	0	0	0	1	0	1	0	0	1	1	0	1	1	1	0.666667	1	0	1
684	103001	8	1		1	1	4	3	1	44	56	2	2	2	3	2	1	1	4	300	1	0	2					1	180	90	1	1	0	1	0	0	1	1	0	0	1	1	1	1	1	0.777778	1	0	1
685	103004	8	1		1	1	4	3	1	43	56	3	2	3	3	3	1	1	3	400	1	1	2					1	177	61	1	1	0	1	1	0	1	1	0	1	0	1	1	0	0	0.555556	1	1	1
686	103008	8	1		1	1	4	3	1	47	57	3	2	1	3	3	1	1	4	500	1	1	2					2	177	67	1	1	0	1	1	0	1	1	0	1	0	1	1	0	0	0.555556	1	1	1
687	103012	8	1		2	1	4	2	1	42	53	2	2	3	3	5	1	1	5	300	1	1	2					2	161	60	1	0	1	0	1	0	1	1	0	1	1	1	1	0	1	0.777778	1	0	1
688	103017	8	1		1	1	4	2	1	53	52	2	3	3	1	6	1	1	6	500	1	1	2					1	168	68	0	0	0	0	1	0	1	1	0	1	1	1	1	1	1	0.888889	1	0	1
689	103022	8	1		1	1	4	3	1	45	59	2	1	4	4	2	1	1	4	200	1	1	2					1	184	88	1	1	0	1	1	0	1	1	0	1	0	1	1	0	1	0.666667	1	1	1
692	103033	8	1		1	1	4	3	1	46	51	2	2	2	2	3	1	1	6	600	1	1	2					1	173	83	1	1	0	1	1	0	1	1	0	1	0	1	1	0	1	0.666667	1	0	1
694	103044	8	1		1	1	4	2	1	-9	47	1	2	4	3	1	1	1	4	250	1	1	4					1	178	69	1	1	0	1	1	0	1	1	0	1	0	1	1	0	0	0.555556	1	1	1
695	103048	8	1		2	1	4	2	1	44	53	3	3	1	3	5	1	1	4	400	1	1	2					1	156	45	1	1	0	1	1	0	1	1	0	1	0	1	1	0	1	0.666667	1	0	1
696	103053	8	1		1	1	4	1	1	39	45	1	2	3	3	4	1	1	5	260	1	0	2					1	169	70	1	1	0	0	1	0	1	1	0	1	1	1	1	1	0	0.777778	1	0	1
697	103058	8	1		2	1	4	1	1	57	59	2	2	4	3	6	1	1	4	230	1	1	2						163	54	1	1	1	1	1	0	1	1	0	1	0	1	1	0	0	0.555556	1	1	1
698	103061	8	1		1	1	4	1	1	42	57	2	2	2	3	3	1	1	3	200	2	0	2					1	170	74	1	1	1	1	1	0	1	1	1	1	0	1	1	0	1	0.777778	1	1	1
700	103069	8	1		1	1	4	1	1	45	56	2	1	3	3	2	1	1	4	140	1	1	2					1	172	60	0	1	0	0	1	0	1	1	1	1	1	1	1	1	1	1	1	1	1
701	103072	8	1		1	2	4	1	2	52	55	3	2	4	3	6	1	1	4	280	1	1	2						170	60	0	0	0	1	1	0	1	1	1	1	1	1	1	1	1	1	1	1	1
702	103076	8	1		1	1	4	3	1	45	54	3	3	3	3	6	1	1	5	250	1	0	2						177	71	0	0	1	0	0	0	1	1	0	1	0	1	1	0	1	0.666667	1	1	1
704	103085	8	1		1	1	4	2	1	48	61	2	1	1	3	5	1	1	3	200	1	0	2					1	168	89	1	1	1	1	1	0	1	1	0	1	0	1	1	0	0	0.555556	1	0	1
705	103089	8	1		2	2	4	2	2	52	56	3	1	3	4	7	1	1	5	220	4	1	2					1	161	56	1	1	1	1	1	0	1	1	0	1	0	1	1	0	0	0.555556	1	0	1
707	103099	8	1		1	1	4	2	1	48	47	3	2	4	4	6	1	1	5	300	4	0	2					1	175	70	0	0	0	0	0	0	1	1	0	0	1	1	1	0	1	0.666667	1	1	1
709	103107	8	1		1	1	4	1	1	49	49	3	3	4	1	6	1	1	6	350	1	1	2						174	70	1	1	1	1	1	0	1	1	0	1	0	1	1	0	0	0.555556	1	0	1
710	103112	8	1		2	1	4		1	43		1		1		3		4	3	300	2	0	2					1	166	70	0	1	1	0	1	0	1	0	1	1	1	0	0	1	1	0.666667	0	0	0
711	103115	8	1		1	1	4	1	1	55	53	2	3	4	1	6	1	1	6	250	1	0	2					1	174	61	1	0	1	1	0	0	1	1	1	1	1	1	1	0	0	0.777778	1	1	1
713	103124	8	1		1	1	4	1	1	47	52	3	2	1	3	5	1	1	4	300	1	1	2					1	170	72	1	1	0	1	1	0	1	1	0	1	0	1	1	0	0	0.555556	1	1	1
714	103128	8	1		2	1	4	1	1	49	53	2	2	4	3	6	1	1	4	300	1	0	2						158	51	1	1	0	1	1	0	1	1	0	1	0	1	1	0	0	0.555556	0	0	0
715	103133	8	1		1	1	4	2	1	52	59	2	2	4	3	6	1	1	5	300	1	1	2						178	65	1	1	1	1	1	0	1	1	0	1	0	1	1	0	0	0.555556	1	1	1
715	103134	8	1		2	1	4	2	1	52	59	2	2	4	3	6	1	1	5	300	1	1	2					2	165	46	1	1	0	1	1	0	1	1	0	1	1	1	1	0	0	0.666667	1	1	1
716	103137	8	1		2	1	4	2	1	55	65	1	1	4	4	3	1	4	2	75	4	0	2						166	63	1	1	0	1	1	0	1	1	0	1	0	1	1	0	0	0.555556	1	1	1
717	103142	8	1		1	1	4	2	1	53	54	2	2	4	3	6	1	1	5	350	1	0	2						174	54	1	0	1	1	1	0	1	1	0	1	0	1	1	0	1	0.666667	1	1	1
718	103147	8	1		1	1	4	2	1	53	56	3	2	4	3	6	1	1	4	300	1	1	2					1	177	67	1	0	1	1	1	0	1	1	0	1	0	1	1	0	0	0.555556	1	1	1
719	103150	8	1		2	1	4	2	1	43	55	3	2	1	3	5	1	1	4	180	1	1	2					1	151	42	1	1	1	1	1	0	1	1	0	1	1	1	1	0	0	0.666667	1	0	1
721	103159	8	1		1	1	4	2	1	51	51	2	3	4	3	6	1	1	7	200	1	0	2					1	174	59	1	1	0	0	1	1	1	1	1	0	1	1	1	0	0	0.666667	1	0	0
723	103170	8	1		2	1	4	2	1	43	56	2	2	1	2	3	1	1	4	200	2	0	2					1	168	47	0	0	1	0	0	0	1	1	0	1	0	1	1	0	0	0.555556	1	1	1
724	103175	8	1		2	1	4	2	1	55	60	2	1	2	3	6	1	1	5	300	1	0	2					1	158	47	0	0	1	1	0	0	1	1	0	1	1	0	0	1	1	0.666667	1	0	1
725	103178	8	1		1	1	4	2	1	44	56	1	1	2	3	5	1	1	3	200	1	1	2					1	170	56	1	1	0	1	1	0	0	0	0	1	0	1	1	0	0	0.333333	1	1	1
726	103182	8	1		1	1	4	2	1	50	55	3	3	2	2	6	1	1	6	150	1	1	2					1	171	56	0	0	1	0	0	0	1	1	1	1	1	1	1	1	1	1	1	1	0
727	103187	8	1		1	1	4	2	1	50	55	3	1	4	3	7	1	1	4	150	1	1	2					1	174	45	1	1	0	1	1	0	1	1	0	0	0	1	1	0	0	0.444444	1	0	0
728	103193	8	1		2	1	4	2	1	42	54	1	2	2	2	2	1	1	6	200	1	1	2					1	176	64	1	1	0	1	1	0	1	1	0	1	0	1	1	0	0	0.555556	1	1	1
729	103198	8	1		1	1	4		1	52		3		1		3		2	3	200	2	1	2						176	74	1	1	0	1	1	0	1	1	0	1	0	1	1	0	0	0.555556	1	1	1
730	103201	8	1		2	1	4	2	1	48	53	3	1	1	3	5	1	1	4	200	1	1	2						164	50	1	1	0	0	1	0	1	1	0	1	0	1	1	0	0	0.555556	1	0	1
731	103207	8	1		1	1	4	3	1	54	55	3	2	2	2	6	1	1	6	150	1	1	2					2	173	80	1	1	1	0	1	0	1	1	0	1	1	1	1	0	0	0.666667	1	1	1
732	103211	8	1		1	1	4	3	1	47	49	2	2	3	3	7	1	1	4	300	1	1	2					1	167	63	1	1	1	1	1	0	1	1	0	1	0	1	1	0	0	0.555556	1	1	1
734	103219	8	1		2	1	4	2	1	50	51	2	2	2	3	2	1	1	4	300	2	0	2					2	157	52	1	1	0	1	1	0	1	1	0	1	0	1	1	0	1	0.666667	1	1	1
735	103224	8	1		1	1	4	2	1	51	58	3	2	3	4	6	1	1	7	85	2	0	2					1	178	56	1	1	1	1	1	0	1	1	0	1	0	1	1	0	1	0.666667	1	0	1
736	103231	8	1		1	1	4	2	1	47	53	2	2	3	3	6	1	1	6	200	2	0	2					2	177	63	0	0	0	1	1	0	1	1	0	1	0	1	1	0	1	0.666667	1	0	1
737	103236	8	1		1	1	4	2	1	45	54	2	2	4	2	5	1	1	3	100	1	1	2						171	75	1	1	0	1	1	0	1	1	1	1	0	1	1	0	0	0.666667	1	1	1
738	103239	8	1		2	1	4	3	1	39	57	2	1	3	2	5	1	1	8	200	1	1	2					1	154	54	1	1	1	1	1	0	1	1	0	1	0	1	1	0	0	0.555556	1	0	1
739	103248	8	1		1	1	4	2	1	49	54	2	2	2	2	6	1	1	5	450	1	1	2						172	53	1	0	1	1	0	0	1	1	0	1	1	1	1	1	0	0.777778	1	0	1
740	103253	8	1		1	1	4	2	1	46	55	2	1	3	3	5	1	1	3	200	1	0	2					1	172	58	1	1	0	1	1	0	1	1	0	1	0	1	1	0	0	0.555556	1	1	1
741	103258	8	1		2	1	4	2	1	54	56	3	2	3	4	6	1	4	3	180	2	0	2					2	163	46	1	1	0	1	1	0	1	1	0	1	1	1	1	0	1	0.777778	1	1	1
742	103262	8	1		1	1	4	3	1	44	55	2	2	3	3	6	1	1	4	150	1	0	2						162	44	0	1	0	1	1	0	1	1	0	1	1	1	1	0	0	0.666667	1	0	0
743	103269	8	1		1	1	4	3	1	55	53	3	4	1	2	6	1	1	7	130	1	0	2					1	171	62	0	1	0	1	1	0	1	1	1	1	0	1	1	1	0	0.777778	1	1	1
745	103278	8	1		1	1	4	3	1	46	49	3	2	1	3	5	1	1	5	200	1	0	2					1	165	82	0	1	0	1	1	0	1	1	1	1	0	1	1	1	0	0.777778	1	1	1
746	103284	8	1		1	1	4	3	1	48	49	3	3	4	3	6	1	1	6	1000	1	1	2					1	178	55	1	1	0	1	1	0	1	1	0	1	1	1	1	0	0	0.666667	1	0	1
747	103289	8	1		2	1	4	3	1	48	55	2	1	4	2	5	1	1	4	80	1	0	2					1	168	53	1	1	1	1	1	0	1	1	0	1	0	1	1	0	0	0.555556	1	0	0
748	103294	8	1		1	1	4	2	1	49	57	2	2	4	4	3	1	2	3	200	1	0	2					1	168	63	1	1	0	1	1	0	1	1	0	1	1	1	1	0	0	0.666667	1	1	1
749	103300	8	1		1	1	4	3	1	51	55	3	2	3	3	5	1	1	6	150	2	0	2					1	186	90	1	1	1	1	1	0	1	1	0	1	0	1	1	0	0	0.555556	1	0	1
750	103304	8	1		1	1	4	3	1	52	55	3	1	1	3	5	1	1	4	350	1	0	2						161	54	0	0	0	0	1	0	1	1	0	1	1	1	1	1	1	0.888889	1	0	1
751	103309	8	1		2	1	4	2	1	53	55	3	2	1	3	6	1	1	7	300	2	0	2					1	163	55	1	1	0	1	1	0	1	1	0	1	0	1	1	0	0	0.555556	1	0	1
752	103315	8	1		1	2	4	2	2	51	56	2	1	1	3	6	1	1	6	200	1	0	2					1	167	56	0	1	0	1	1	0	1	1	1	1	1	1	1	0	0	0.777778	0	1	0
752	103316	8	1		2	1	4	3	1	51	56	2	1	1	3	6	1	1	6	200	1	0	2						172	59	1	1	1	1	0	0	1	1	1	1	1	1	1	1	1	1	1	0	0
754	103327	8	1		2	1	4	2	1	49	57	2	2	2	2	3	1	3	2	130	1	0	2					1	164	63	1	1	0	1	1	0	1	1	0	1	0	1	1	0	0	0.555556	1	1	1
755	103330	8	1		2	1	4	3	1	46	46	3	3	4	2	6	1	1	4	300	1	1	2						160	50	1	1	0	1	1	0	1	1	0	1	0	1	1	0	0	0.555556	1	1	1
756	103336	8	1		1	1	4	3	1	54	55	2	2	4	2	6	1	1	6	400	1	1	2						175	55	0	0	0	1	1	0	1	1	0	1	1	1	1	0	1	0.777778	1	0	1
757	103341	8	1		1	1	4	3	1	43	51	2	2	3	3	2	1	1	3	400	1	1	2						182	68	1	1	0	1	1	0	1	1	0	1	1	1	1	0	1	0.777778	1	1	1
758	103348	8	1		1	1	4	2	1	59	57	3	2	4	1	6	1	1	6	200	1	0	2					1	179	48	1	0	1	0	0	0	1	1	0	1	1	1	1	0	1	0.777778	1	1	1
759	103352	8	1		1	1	4	2	1	48	57	2	1	2	3	3	1	1	3	70	2	0	2					1	184	110	1	0	1	1	1	0	1	1	0	1	1	1	1	0	1	0.777778	1	0	1
760	103355	8	1		1	1	4	2	1	41	55	2	3	4	3	3	1	1	4	450	1	1	2						174	56	1	1	0	1	1	0	1	1	0	1	0	1	1	0	0	0.555556	1	1	1
761	103362	8	1		2	1	4	2	1	41	51	2	2	1	3	3	1	1	6	200	1	0	2					1	160	55	1	1	0	0	1	0	1	1	1	1	1	1	1	1	1	1	0	0	0
762	103371	8	1		2	1	4	3	1	49	55	2	1	4	2	5	1	1	8	150	1	0	2					1	171	72	1	1	0	1	1	0	1	1	1	1	1	1	1	0	0	0.777778	1	1	1
764	103381	8	1		2	1	4	3	1	36	51	3	2	3	3	4	1	1	6	280	1	1	2					2	170	57	1	0	1	0	1	0	1	1	0	1	0	1	1	0	0	0.555556	1	1	1
765	103387	8	1		2	1	4	3	1	62	58	2	1	3	3	2	1	1	4	300	1	0	2					1	169	54	1	0	1	0	0	0	1	1	0	1	0	1	1	0	1	0.666667	1	1	1
768	103398	8	1		2	1	4	2	1	43	46	2	3	1	4	2	1	1	4	200	2	1	2						170	80	1	1	1	1	1	0	1	1	0	1	0	1	1	1	0	0.666667	1	1	1
769	103402	8	1		2	1	4	2	1	45	51	2	3	1	4	3	1	1	3	350	1	1	2					1	166	47	1	1	0	1	0	0	1	1	0	1	0	1	1	0	0	0.555556	1	1	1
771	103409	8	1		1	1	4		1	46		1		4		3		2	4	130	4	0	2						173	79	1	1	0	1	1	0	1	1	0	1	0	1	1	0	0	0.555556	1	0	1
772	103415	8	1		2	1	4	2	1	51	53	2	1	4	3	6	1	1	7	200	1	0	2						164	49	1	1	0	1	1	0	1	1	0	1	0	1	1	0	0	0.555556	1	0	1
775	103429	8	1		1	1	4	3	1	55	63	3	1	1	4	5	1	1	4	300	1	1	2					1	176	78	1	1	0	1	1	0	1	1	0	1	0	1	1	0	0	0.555556	1	0	1
777	103439	8	1		1	1	4	3	1	40	55	2	2	4	4	4	1	1	3	300	1	0	2						180	77	1	1	1	0	1	0	1	1	1	1	1	1	1	0	1	0.888889	1	1	1
779	103445	8	1		2	1	4	2	1	42	47	2	2	4	1	6	1	1	6	450	1	1	2					1	158	47	1	1	0	1	1	0	1	1	0	1	0	1	1	0	0	0.555556	1	1	1
780	103451	8	1		1	1	4	2	1	57	61	2	3	2	4	1	6	1	3	160	2	0	1	1	1	1	1	1	177	73	1	1	0	1	1	0	1	1	0	1	0	1	1	0	0	0.555556	1	0	1
783	103461	8	1		2	1	4	2	1	51	57	3	3	1	1	1	8	1	6	190	1	0	1	1	1	1	1	1	165	62	1	1	0	1	1	0	1	1	0	1	0	1	1	0	0	0.555556	1	1	1
784	103468	8	1		1	1	4	1	1	53	53	2	3	3	2	6	1	2	2	100	2	0	2					1	184	100	1	0	0	1	1	0	1	1	0	1	0	1	1	0	0	0.555556	1	0	1
785	103471	8	1		2	1	4	1	1	49	57	2	2	4	1	6	1	1	5	170	1	0	2					1	152	50	1	1	0	1	1	0	1	1	0	1	1	1	0	0	1	0.666667	1	1	1
791	103497	8	1		1	1	4	1	1	46	51	1	2	3	3	7	1	1	4	300	1	0	2					1	172	70	1	1	0	1	1	0	1	1	0	1	0	1	1	0	0	0.555556	1	1	1
792	103503	8	1		2	1	4	1	1	51	58	2	1	2	3	6	1	1	5	200	1	0	2						160	78	1	1	0	1	1	0	1	1	1	1	1	1	1	1	1	1	1	1	1
793	103506	8	1		1	1	4	1	1	44	54	2	2	4	3	5	1	1	4	230	1	0	2					1	176	75	1	1	1	1	1	0	1	1	0	1	0	1	1	0	1	0.666667	1	0	1
794	103511	8	1		1	1	4	1	1	50	50	3	3	1	4	3	1	1	4	450	1	1	2					1	176	63	1	1	1	0	1	1	1	1	0	0	1	1	1	0	1	0.666667	1	1	1
795	103514	8	1		2	1	4	1	1	46	51	2	2	4	1	8	1	1	3	300	1	1	2					2	160	60	0	0	0	0	0	0	1	1	0	0	0	1	1	0	0	0.444444	1	0	0
796	103517	8	1		2	1	4	1	1	44	52	1	1	4	3	7	1	1	5	300	1	0	2					1	166	56	1	1	0	1	1	0	1	1	1	1	0	1	1	0	0	0.666667	0	0	1
798	103528	8	1		1	1	4	1	1	46	48	3	2	4	1	5	1	1	5	350	1	0	2					1	181	64	1	0	0	0	1	0	1	1	0	1	0	1	1	1	1	0.777778	0	0	0
799	103531	8	1		1	1	4	1	1	42	49	3	2	2	3	5	1	2	3	200	1	0	2					1	175	110	0	0	0	1	1	1	1	1	1	1	1	0	1	0	0	0.666667	0	1	0
802	103544	8	1		2	2	4	1	1	43	49	3	2	3	3	1	2	1	3	500	1	0	1	1	0	1	1		160	50	1	1	1	1	0	0	1	1	1	0	1	1	1	1	1	0.888889	1	0	0
803	103547	8	1		1	1	4	1	1	44	59	1	2	2	3	3	1	1	3	250	1	0	2						172	82	1	1	1	1	1	0	1	1	0	1	0	1	1	0	0	0.555556	1	0	1
804	103550	8	1		2	1	4	1	1	52	55	1	2	2	3	3	1	2	2	150	1	0	2					1	158	47	1	1	0	1	1	0	1	1	0	1	0	1	1	1	1	0.777778	1	1	1
805	103553	8	1	1	1	1	4	1	1	50	52	2	2	3	4	8	1		2				2					1	188	80	1	1	1	1	0	0	1	1	1	1	0	1	1	1	1	0.888889	0	0	0
806	103557	8	1		2	1	4	1	1	48	55	1	1	4	3	2	1	1	3	250	1	1	2					1	161	55	1	1	1	1	1	0	1	1	0	1	0	1	1	0	0	0.555556	1	0	1
807	103560	8	1		1	1	1	1	1	40	41	3	3	1	2	1	6	1	6	200	4	0	1	1	1	1	1		178	73	1	0	0	1	0	0	1	1	0	1	0	1	1	1	1	0.777778	1	0	1
808	103568	8	1		1	1	4	1	1	42	53	3	3	1	3	2	1	1	5	250	2	0	2						175	66	0	1	0	0	1	0	1	1	0	1	0	1	1	0	0	0.555556	0	0	1
809	103573	8	1		1	1	4	1	1	39	55	2	2	3	3	5	1	1	4	300	1	0	2					1	188	95	1	1	1	1	1	0	1	1	1	0	0	1	1	1	1	0.777778	1	0	1
810	103578	8	1		1	2	4	1	2	49	53	2	2	1	4	8	1	1	3	200	1	0	2					1	180	69	1	1	0	1	1	0	0	1	1	0	0	1	1	0	1	0.555556	1	1	1
811	103581	8	1		1	1	4	1	1	36	46	2	2	4	1	8	1	5	3	400	1	1	2						183	68	1	1	0	1	1	0	1	1	0	1	1	1	1	0	0	0.666667	1	1	1
812	103584	8	1		2	1	4	1	1	41	48	2	2	2	2	5	1	1	4	200	1	1	2					1	161	48	1	1	0	1	1	0	1	1	0	0	1	1	1	1	1	0.777778	1	0	1
813	103588	8	1		2	1	4	1	1	44	51	2	2	1	3	7	1	1	4	400	1	1	2						154	41	1	1	1	1	0	0	1	1	0	1	0	1	1	0	0	0.555556	1	1	1
814	103593	8	1		1	1	4	1	1	43	55	3	3	1	4	8	1	1	5	550	1	1	2					1	176	63	1	1	0	1	1	0	1	1	0	1	1	1	1	0	1	0.777778	0	0	0
815	103598	8	1		1	1	4	1	1	29	42	2	3	1	3	4	1	1	6	400	1	1	2						176	75	1	1	0	1	1	0	1	1	1	1	1	1	0	1	1	0.888889	0	0	0
816	103603	8	1		2	1	4	1	1	48	56	2	2	3	3	3	1	1	4	450	1	1	2						156	44	1	0	1	1	0	0	1	1	0	1	1	1	1	0	0	0.666667	1	1	1
817	103607	8	1		1	1	4		1	44		2		2		3		4	2	150	2	0	2						169	57	1	1	0	1	1	0	1	1	0	1	1	1	1	0	1	0.777778	1	0	1
818	103610	8	1		2	1	4	1	1	30	47	2	2	4	3	4	1	1	5	300	1	1	2						161	48	1	1	0	1	1	0	1	1	0	1	1	1	1	0	1	0.777778	1	1	1
819	103614	8	1		2	1	4	1	1	46	54	3	2	4	1	5	1	1	4	200	1	1	2						158	51	1	0	1	1	0	0	1	1	0	1	1	1	1	0	1	0.777778	1	1	1
820	103618	8	1		2	1	4	1	1	44	48	2	2	1	3	2	1	1	4	300	1	1	2						160	58	0	0	1	0	0	0	1	1	0	0	1	1	1	1	1	0.777778	1	0	1
824	103637	8	1		1	1	4	1	1	29	46	2	2	4	3	8	1	1	5	150	1	0	2					1	170	70	1	1	1	1	1	0	1	1	0	1	1	1	1	0	0	0.666667	0	0	0
825	103641	8	1		1	1	4	1	1	48	48	3	2	2	3	6	1	1	4	400	1	0	2						176	79	1	0	1	1	0	0	1	1	1	1	1	1	1	1	1	1	1	1	1
827	103651	8	1		2	2	4	1	2	54	58	1	2	2	2	2	1	1	4	200	2	0	2					1	158	45	1	1	0	1	1	0	1	1	0	0	0	1	1	0	0	0.444444	0	0	0
829	103660	8	1		2	1	4	1	1	34	49	1	2	4	3	2	1	1	6	300	1	1	2						166	72	0	0	0	0	0	0	0	0	1	0	1	0	1	1	1	0.555556	0	0	0
830	103667	8	1		1	1	4	1	1	56	59	2	3	4	1	6	1	1	3	400	1	1	2						172	53	0	0	1	0	0	1	1	1	1	1	1	0	1	1	1	0.888889	1	0	1
831	103672	8	1		2	1	4	1	1	50	61	2	1	4	2	6	1	1	6	250	1	0	2					1	168	60	1	1	1	1	1	0	1	1	0	1	1	1	1	0	0	0.666667	1	1	0
832	103676	8	1		1	1	4	1	1	49	56	3	2	1	3	5	1	1	4	200	1	0	2						174	56	0	0	0	1	0	0	1	1	1	1	1	1	1	1	1	1	1	0	1
833	103681	8	1		2	1	4	2	1	52	55	1	1	2	3	3	1	1	4	300	1	0	2						160	45	1	1	0	1	1	0	1	1	0	1	0	1	1	1	0	0.666667	1	0	1
835	103689	8	1		2	1	4	3	1	50	52	2	2	2	3	6	1	1	5	200	1	0	2					1	151	50	0	0	1	0	0	0	1	1	1	1	1	0	0	1	1	0.777778	0	0	0
837	103699	8	1		1	1	4	2	1	42	60	1	1	4	4	2	1	1	4	100	4	0	2					1	166	58	1	1	1	1	1	0	1	1	0	1	1	1	1	0	0	0.666667	1	1	1
838	103703	8	1		2	1	4	2	1	45	67	2	1	3	2	5	1	1	4	350	1	1	2					1	156	64	1	0	1	0	0	0	1	1	0	1	1	1	1	0	1	0.777778	1	1	1
841	103715	8	1		2	1	4	2	1	51	57	2	2	1	3	6	1	1	4	240	1	0	2					2	158	60	1	1	0	1	1	0	1	1	0	1	0	1	1	0	0	0.555556	1	0	1
843	103724	8	1		1	1	4	2	1	46	59	3	2	1	2	5	1	1	4	100	1	1	2					1	170	50	0	0	1	0	1	0	1	1	1	1	1	1	1	0	1	0.888889	1	0	1
844	103730	8	1		1	1	4	2	1	52	52	2	1	2	2	6	1	1	6	300	1	0	2					1	179	89	0	0	0	0	0	1	1	1	0	1	1	1	1	0	1	0.777778	0	0	0
845	103735	8	1		1	1	4	2	1	47	49	3	2	1	2	6	1	1	7	600	1	1	2					1	173	61	1	1	1	1	1	0	1	1	1	1	1	1	1	1	1	1	1	1	1
846	103741	8	1		2	1	4	2	1	53	55	1	2	4	2	7	1	1	5	80	1	0	2					2	169	62	1	1	1	1	1	0	1	1	1	1	0	1	1	1	1	0.888889	1	0	1
847	103747	8	1		1	1	4	2	1	50	57	3	2	4	2	6	1	1	3	200	1	1	2					1	169	57	0	0	1	0	0	0	0	0	0	0	1	1	0	1	0	0.333333	0	0	0
849	103756	8	1		2	1	4	2	1	29	49	2	2	4	1	4	1	1	5	300	1	0	2					1	151	45	0	0	1	0	0	0	1	1	1	1	1	1	1	1	1	1	0	0	0
850	103760	8	1		2	1	4	1	1	41	50	2	3	1	2	4	1	1	5	300	1	1	2					2	165	49	1	1	1	1	1	0	1	1	0	1	0	1	1	0	0	0.555556	1	1	1
851	103765	8	1		2	1	4	1	1	49	59	1	1	3	3	4	1	1	5	200	1	0	2						163	51	0	0	1	0	0	1	0	0	0	1	1	0	0	1	1	0.444444	0	0	0
852	103772	8	1		2	1	4	1	1	53	55	2	2	2	3	6	1	1	8	100	3	1	2						151	50	1	1	0	1	1	0	1	1	0	1	0	1	1	0	0	0.555556	1	0	1
853	103779	8	1		1	1	4	3	1	56	59	2	2	2	2	6	1	1	6	200	1	1	2					1	183	75	1	1	0	0	1	0	1	1	0	1	1	1	1	0	0	0.666667	1	0	1
854	103784	8	1		2	1	4	3	1	43	52	2	2	2	2	5	1	1	5	250	1	1	2						163	56	0	1	0	1	1	0	1	1	0	1	1	1	1	0	1	0.777778	1	1	1
855	103789	8	1		1	1	4	3	1	50	57	1	1	2	2	3	1	1	4	300	1	1	2					2	180	85	1	1	0	1	1	0	1	1	0	1	0	1	1	0	0	0.555556	1	0	1
856	103792	8	1		2	1	4	2	1	49	52	2	2	4	2	6	1	1	8	300	1	1	2					1	157	45	1	1	0	1	1	0	1	1	0	1	0	1	1	0	1	0.666667	1	0	1
857	103800	8	1		1	1	4	2	1	53	57	2	1	4	3	5	1	1	6	300	1	1	2					1	165	65	1	1	0	1	1	0	1	1	0	1	0	1	1	0	0	0.555556	1	1	1
858	103808	8	1		1	1	4	2	1	51	50	2	2	4	3	6	1	1	6	450	1	1	2					1	180	60	1	1	0	1	1	0	1	1	0	1	0	1	1	0	0	0.555556	1	1	1
859	103812	8	1		1	1	4	2	1	46	55	3	1	4	2	7	1	1	5	300	1	0	2						180	87	1	1	0	1	1	0	1	1	0	1	0	1	1	0	0	0.555556	1	1	1
860	103817	8	1		2	1	4	3	1	51	53	2	2	3	2	6	1	1	8	300	1	1	2					1	162	57	0	0	0	1	1	0	1	1	0	1	1	1	1	0	1	0.777778	1	0	1
861	103825	8	1		1	1	4	2	1	44	52	1	1	4	2	3	1	1	5	350	1	1	2						174	70	1	1	0	1	1	0	1	1	0	1	1	1	1	0	0	0.666667	1	1	1
864	103841	8	1		1	1	4	2	1	52	54	2	2	2	2	6	1	1	8	200	1	0	2						175	55	1	1	0	1	1	0	1	1	0	1	1	1	1	1	1	0.888889	1	0	1
865	103849	8	1		2	1	4	3	1	51	58	2	2	4	2	7	1	1	6	400	1	1	2					2	158	54	1	1	0	1	1	0	1	1	0	1	0	1	1	1	0	0.666667	1	0	1
866	103854	8	1		2	1	4	2	1	44	53	1	2	4	3	7	1	1	5	200	1	0	2					1	153	52	0	0	0	0	1	0	1	0	1	1	1	1	1	1	1	0.888889	1	0	1
868	103864	8	1		1	1	4	3	1	41	50	2	2	1	3	5	1	1	4	200	1	0	2					1	165	63	0	0	1	0	0	0	1	0	0	1	1	0	0	1	1	0.555556	0	0	0
869	103868	8	1		2	1	4	2	1	45	50	3	2	2	2	6	1	1	5	130	2	0	2					1	157	53	0	0	0	0	0	0	1	1	1	1	1	1	0	0	0	0.666667	0	0	0
870	103873	8	1		1	1	4	3	1	45	51	1	2	4	2	3	1	2	7	150	1	0	2					2	162	51	0	0	1	0	0	1	0	1	1	1	1	1	0	1	1	0.777778	0	0	0
872	103886	8	1		1	1	4	2	1	55	55	3	2	4	3	5	1	1	4	200	1	0	2					1	175	75	1	0	0	0	1	0	0	1	1	0	1	1	1	1	0	0.666667	0	0	0
873	103891	8	1		1	1	4	3	1	48	54	2	2	2	2	3	1	1	4	200	1	1	2					1	172	63	1	1	0	1	1	0	1	1	0	1	0	1	1	0	0	0.555556	1	1	1
875	103902	8	1		2	1	4	3	1	53	55	3	2	3	3	6	1	4	5	150	2	1	2						170	55	1	0	0	1	1	1	1	1	1	1	1	1	1	1	1	1	0	0	0
878	103913	8	1		2	1	4		1	46		3		2		2		2	3	100	2	0	2						175	60	1	1	1	1	0	1	1	1	1	1	1	1	1	1	1	1	1	1	1
879	103916	8	1		1	1	4		1	44		2		4		5		4	3	150	2	0	2					1	178	60	0	0	1	0	0	0	0	1	1	1	0	0	1	1	1	0.666667	1	0	0
880	103919	8	1		1	2	4	3	2	45	49	3	1	1	4	5	1	1	3	200	2	0	2					1	175	68	0	0	0	0	0	0	1	1	0	1	1	1	1	1	1	0.888889	1	1	0
881	103922	8	1		1	1	4	3	1	46	56	2	2	1	3	5	1	1	4	400	1	0	2					1	173	97	1	1	1	1	1	0	1	1	0	1	1	1	1	0	0	0.666667	1	0	1
883	103931	8	1		1	1	4	3	1	49	59	2	2	2	4	8	1	1	5	300	1	1	2						183	70	1	0	1	0	1	0	0	0	1	0	1	1	1	0	1	0.555556	1	0	1
885	103944	8	1		1	1	4	3	1	49	48	3	3	1	2	3	1	1	4	500	1	1	2					1	178	105	1	1	1	1	1	0	1	1	0	1	0	1	1	0	1	0.666667	1	1	1
886	103946	8	1		1	1	4		1	44		2		3		2		3	3	100	4	0	2					1	178	60	1	1	0	1	1	0	1	1	0	1	0	1	1	0	0	0.555556	1	1	1
888	103953	8	1		1	1	4	1	1	42	49	1	3	3	1	5	1	1	4	500	1	1	2					1	162	65	0	0	0	0	1	0	1	1	0	1	1	1	1	0	1	0.777778	1	1	1
889	103956	8	1		2	1	4		1	51		2		3		7		3	3	500	2	1	2					2	168	70	1	1	1	1	1	0	1	1	0	1	0	1	1	0	0	0.555556	1	0	1
890	103960	8	1		1	1	4	1	1	46	47	3	2	1	3	6	1	1	5	400	1	1	2					2	165	52	1	1	1	1	1	0	1	1	1	1	1	0	1	0	0	0.666667	1	0	1
891	103964	8	1		1	1	4	1	1	52	56	3	1	1	3	3	1	1	3	300	1	1	2					1	176	70	1	1	1	1	1	0	1	1	0	1	0	1	1	0	0	0.555556	1	1	1
892	103968	8	1		1	1	4	1	1	56	58	3	1	4	4	6	1	1	4	130	4	0	2						168	55	0	0	1	0	0	0	1	1	1	1	1	1	1	1	1	1	0	0	0
893	103971	8	1		2	1	4	1	1	54	59	2	1	2	2	5	1	1	4	130	1	0	2					1	160	54	1	1	0	1	1	0	1	1	1	1	0	1	1	0	0	0.666667	1	1	1
894	103975	8	1		1	1	4	1	1	46	57	2	1	3	3	5	1	1	4	300	2	1	2					1	165	58	1	1	0	1	1	0	1	1	0	1	1	1	1	0	0	0.666667	1	1	1
895	103979	8	1		2	1	4	1	1	41	52	3	2	1	2	5	1	1	4	300	1	0	2						168	67	1	1	0	1	1	0	1	1	0	1	0	1	1	0	0	0.555556	1	1	1
896	103983	8	1		1	1	4	1	1	43	43	3	3	1	2	6	1	1	6	300	1	1	2						178	58	1	1	1	1	1	0	1	1	0	1	1	1	1	0	0	0.666667	1	1	1
897	103988	8	1		1	1	4	1	1	45	52	2	2	1	3	3	1	1	4	260	1	0	2						187	100	1	1	0	1	1	0	1	1	0	1	0	1	1	0	0	0.555556	1	1	1
898	103992	8	1		1	1	4	2	1	52	56	2	2	4	3	3	1	1	3	350	1	1	2						174	53	1	1	0	0	1	0	1	1	0	1	1	1	1	0	1	0.777778	1	1	1
899	103995	8	1		1	2	4	2	2	53	56	2	2	4	4	6	1	1	4	130	4	0	2					1	168	57	0	1	0	1	1	0	1	1	1	0	0	1	1	1	1	0.777778	0	0	0
899	103996	8	1		2	1	4	2	1	53	56	2	2	4	4	6	1	1	4	130	4	0	2						158	48	0	1	0	1	1	0	1	1	1	1	1	1	1	1	1	1	1	0	1
900	104000	8	1		1	1	4	2	1	50	54	2	2	4	2	6	1	1	7	200	1	0	2						174	60	1	1	1	1	1	0	1	1	0	1	0	1	1	0	1	0.666667	1	1	1
901	104006	8	1		1	1	4	2	1	51	52	3	1	1	4	5	1	1	3	130	2	0	2						173	92	1	1	0	1	1	0	1	1	0	1	1	1	1	0	0	0.666667	1	1	1
903	104014	8	1		2	1	4	2	1	48	54	1	2	4	4	3	1	1	4	400	1	1	2						165	68	1	1	1	1	1	0	1	1	0	1	1	1	1	0	0	0.666667	0	0	1
904	104018	8	1		1	1	4	2	1	50	51	2	2	2	3	6	1	1	5	240	1	0	2					1	160	51	0	0	0	1	1	0	1	1	0	1	0	1	1	0	0	0.555556	0	0	0
905	104023	8	1	1	1	1	4	3	1	42	51	1	2	4	4	5	1		5				2					1	163	46	1	1	0	1	1	0	1	1	0	1	0	1	1	0	0	0.555556	1	1	1
906	104030	8	1		2	1	4	2	1	57	57	2	1	4	3	6	1	1	5	200	1	0	2					1	150	50	0	0	1	1	1	0	1	0	0	1	1	1	1	1	1	0.777778	1	0	0
907	104032	8	1		1	1	4		1	45		2		3		5		4	3	130	2	0	2					1	168	60	1	1	0	1	1	0	1	1	0	1	0	1	1	0	0	0.555556	1	1	1
908	104035	8	1		1	1	4	2	1	60	66	3	1	2	2	5	1	1	3	150	2	1	2						175	52	1	1	0	1	1	0	1	1	0	1	1	1	1	0	0	0.666667	1	1	1
909	104038	8	1		2	1	4	2	1	41	52	3	2	3	4	5	1	1	3	250	1	1	2					1	162	67	1	1	0	1	1	0	1	1	0	1	0	1	1	0	0	0.555556	1	1	1
910	104043	8	1		2	1	4	3	1	44	52	2	2	2	2	3	1	1	7	500	1	1	2					1	168	70	0	0	1	0	0	1	1	0	0	1	1	1	1	0	0	0.555556	1	0	1
911	104047	8	1		2	1	4	1	1	50	54	3	2	3	3	7	1	1	4	400	1	1	2					1	157	54	1	1	1	0	1	0	1	1	0	1	0	1	1	0	1	0.666667	1	0	1
912	104052	8	1		1	1	4	2	1	42	51	2	2	3	3	7	1	1	6	410	1	1	2					1	182	70	1	1	1	0	0	0	1	1	0	1	0	1	1	0	1	0.666667	1	0	1
913	104059	8	1		2	1	4	2	1	48	53	3	1	3	2	6	1	1	5	200	1	0	2						165	64	1	1	1	1	1	0	1	1	1	1	1	1	1	1	1	1	0	0	0
914	104065	8	1		2	1	4	2	1	42	49	1	1	2	2	3	1	1	5	400	1	1	2					1	154	46	1	0	0	1	0	0	1	1	0	1	1	1	1	1	1	0.888889	1	0	1
916	104075	8	1		1	1	4	2	1	50	55	3	1	3	2	6	1	1	5	200	1	1	2					2	173	71	1	1	1	1	1	0	1	1	0	1	0	1	1	1	1	0.777778	1	1	1
917	104079	8	1		1	1	4	2	1	44	53	3	2	4	4	5	1	1	4	250	1	1	2					1	161	55	1	1	0	1	1	0	1	1	0	1	0	1	1	0	0	0.555556	1	1	1
919	104089	8	1		2	1	4	2	1	50	53	1	2	4	3	5	1	1	6	100	1	1	2					1	152	46	1	1	0	1	1	0	1	1	0	1	0	1	1	0	0	0.555556	1	1	1
920	104096	8	1		2	1	4	3	1	50	56	3	1	1	3	5	1	1	5	100	1	0	2					1	161	48	1	1	0	1	1	0	1	1	0	1	0	1	1	0	0	0.555556	1	1	1
921	104101	8	1		1	1	4	3	1	51	52	3	3	2	3	6	1	1	5	300	1	0	2					1	158	54	0	1	0	0	1	0	1	1	1	1	1	1	1	0	0	0.777778	1	1	1
924	104115	8	1		2	1	4	3	1	48	53	3	1	4	1	6	1	1	5	300	1	0	2						161	56	1	0	1	1	1	0	1	1	0	0	1	1	1	0	1	0.666667	1	1	1
925	104120	8	1		1	1	4	3	1	46	47	3	3	4	1	6	1	1	4	250	1	1	2						186	100	1	1	1	1	1	0	1	1	1	1	1	1	1	1	1	1	1	0	1
927	104129	8	1		1	1	4	3	1	51	60	3	1	4	3	6	1	1	5	400	1	0	2					1	160	50	1	1	0	1	1	0	1	1	1	1	1	1	1	1	1	1	1	1	1
930	104143	8	1		2	1	4	3	1	51	51	3	2	4	4	6	1	1	6	120	1	0	2					1	158	53	1	1	1	1	1	0	1	1	0	1	0	1	1	0	0	0.555556	1	1	1
931	104150	8	1		2	1	4	1	1	52	51	2	2	2	2	6	1	1	5	300	1	0	2					1	150	48	0	1	0	1	1	0	1	0	0	0	0	0	0	0	0	0.111111	0	0	0
933	104159	8	1		2	1	4	1	1	38	45	3	2	1	2	5	1	1	6	150	1	0	2					1	153	60	1	1	0	1	1	0	1	1	0	1	0	1	1	0	0	0.555556	1	1	1
934	104166	8	1		1	1	4	1	1	44	44	3	2	4	2	6	1	1	8	200	1	0	2					1	176	90	1	1	0	1	1	0	1	1	0	1	0	1	1	0	0	0.555556	1	1	1
935	104172	8	1		1	1	4	1	1	44	54	2	2	1	2	2	1	4	3	100	2	0	2					1	170	107	1	1	0	1	1	0	1	1	1	1	1	1	1	1	1	1	1	0	1
936	104175	8	1		2	1	4	1	1	46	51	3	3	1	3	2	1	1	3	90	2	0	2					1	158	56	1	1	0	1	1	0	1	1	0	1	0	1	1	0	0	0.555556	1	1	1
937	104177	8	1		1	1	1		1	45		2		3		2		4	3	70	2	0	2					1	176	75	1	1	1	1	1	0	1	1	1	1	1	1	1	1	1	1	1	1	1
938	104180	8	1		2	1	4		1	45		2		3		5		2	3	110	2	0	2					1	168	50	1	1	0	1	1	0	1	1	0	1	0	1	1	0	0	0.555556	1	0	1
939	104184	8	1		2	1	4	1	1	51	51	2	2	3	1	8	1	1	3	350	1	1	2					1	157	58	1	1	0	1	1	0	1	1	0	1	0	1	1	0	1	0.666667	1	0	1
940	104187	8	1		2	1	4	3	1	46	50	2	2	2	2	7	1	1	4	200	2	1	2					1	164	45	1	1	0	1	1	0	1	1	0	1	0	1	1	0	0	0.555556	1	1	1
941	104191	8	1		2	1	4	3	1	50	53	2	3	4	1	6	1	1	6	400	1	1	2						156	45	1	0	1	1	0	0	1	1	0	1	1	1	1	1	1	0.888889	1	0	1
942	104198	8	1		2	1	4	2	1	47	49	2	1	3	3	6	1	1	5	400	1	1	2					1	170	57	0	0	1	0	0	0	1	1	0	1	1	1	1	0	0	0.666667	1	0	1
943	104204	8	1		1	1	4	2	1	47	57	1	2	3	4	3	1	2	4	200	2	0	2						173	75	1	1	0	1	1	0	1	1	0	1	0	1	1	0	0	0.555556	1	0	1
944	104209	8	1		1	1	4	2	1	59	57	2	2	4	1	6	1	1	6	400	1	0	2					1	173	62	1	1	0	1	1	0	1	1	0	1	0	1	1	1	0	0.666667	1	0	1
945	104214	8	1		2	1	4	1	1	59	64	3	1	1	3	5	1	1	4	180	1	0	2					1	154	46	0	0	0	1	1	0	1	1	0	1	0	1	1	0	0	0.555556	1	0	0
946	104217	8	1		1	1	4	3	1	43	48	3	2	3	1	7	1	1	4	300	1	1	2						167	60	1	1	0	1	1	0	1	1	1	1	0	1	1	0	0	0.666667	1	1	1
947	104221	8	1		2	1	4	3	1	44	52	2	2	2	2	2	1	1	5	300	1	1	2						170	63	1	1	0	0	0	1	1	1	1	1	1	1	0	0	0	0.666667	0	0	0
949	104231	8	1		1	1	4	3	1	50	53	2	2	2	2	6	1	1	4	250	1	0	2					2	178	75	0	0	1	0	0	0	1	1	0	1	1	0	0	1	1	0.666667	1	0	0
950	104234	8	1		1	1	4	1	1	39	50	2	2	4	3	2	1	1	4	300	1	1	2					1	175	66	1	1	1	1	1	0	1	1	1	0	1	1	1	0	0	0.666667	0	0	0
951	104238	8	1		1	1	4	1	1	44	53	3	2	2	4	5	1	1	4	400	1	1	2					1	175	75	1	1	0	0	0	1	1	1	1	1	1	1	1	1	1	1	1	0	0
952	104242	8	1		2	1	4	1	1	43	55	2	2	2	2	3	1	1	3	300	1	1	2					1	167	55	1	1	1	1	0	0	1	1	1	1	1	1	0	0	0	0.666667	0	0	0
953	104244	8	1		2	1	4	1	1	47	53	1	2	2	3	3	1	1	3	250	1	0	2					1	166	60	0	0	1	1	0	0	1	1	1	1	1	1	1	0	0	0.777778	1	1	1
954	104248	8	1		2	1	4	1	1	53	53	2	2	2	2	3	1	1	5	300	1	1	2					1	165	57	0	0	0	0	0	0	1	1	1	1	1	1	1	1	1	1	1	0	0
955	104254	8	1		2	1	4	1	1	46	61	1	1	2	2	3	1	1	5	400	1	1	2						167	52	1	1	1	1	0	0	1	1	1	1	1	1	1	1	1	1	0	0	0
956	104258	8	1		2	1	4	2	1	45	55	2	2	3	3	3	1	1	6	300	1	1	2					1	165	55	1	1	1	1	1	1	1	1	1	1	1	1	0	1	1	0.888889	1	1	1
957	104263	8	1		2	1	4	2	1	42	59	1	1	4	3	7	1	1	4	300	1	1	2					2	164	57	1	1	1	1	1	1	1	1	1	1	1	1	1	1	1	1	1	1	1
958	104270	8	1		2	1	4	2	1	54	56	3	2	4	3	6	1	1	8	300	1	1	2					1	167	68	1	1	1	1	1	1	0	0	0	0	0	1	1	1	1	0.444444	1	1	1
959	104275	8	1		1	1	4	2	1	46	56	2	2	3	4	3	1	1	4	300	1	1	2					1	178	72	1	1	0	0	1	0	1	1	0	1	0	1	1	0	0	0.555556	1	0	1
960	104279	8	1		1	1	4	2	1	54	56	2	2	3	3	5	1	1	4	300	1	1	2					2	172	59	0	0	0	0	0	0	1	1	1	1	1	1	1	1	1	1	1	1	1
961	104283	8	1		2	1	4	2	1	32	51	1	2	4	3	4	1	1	5	250	1	1	2					1	163	57	1	1	1	1	1	0	1	1	1	1	1	1	1	0	0	0.777778	1	0	1
965	104301	8	1		1	1	4	2	1	49	51	3	3	1	1	6	1	1	5	300	1	1	2					1	171	63	1	1	0	1	1	0	1	1	1	1	1	1	1	1	1	1	1	1	1
966	104306	8	1		1	1	4	2	1	48	59	2	2	3	3	4	1	1	4	300	1	1	2						177	70	1	1	0	1	1	0	1	1	0	1	0	1	1	0	0	0.555556	1	1	1
967	104309	8	1		2	1	4	2	1	43	44	2	2	4	3	4	1	1	5	400	1	1	2					2	170	60	1	1	0	1	1	0	0	0	0	0	0	1	1	1	1	0.444444	1	1	1
969	104317	8	1		1	1	5	2	1	49	58	1	2	4	3	3	1	1	4	400	1	0	2					1	173	80	1	0	1	0	1	1	1	1	1	1	1	1	1	0	0	0.777778	1	1	1
971	104327	8	1	1	2	1	5	2	1	47	54	3	1	2	3	7	1		4				2					1	160	67	1	0	1	0	0	1	1	1	1	1	1	0	1	1	1	0.888889	1	0	0
973	104336	8	1		1	1	5	2	1	46	48	3	3	3	1	6	1	1	5	370	1	1	2					1	173	68	1	1	0	1	1	0	1	1	0	1	0	1	1	0	0	0.555556	1	1	1
974	104341	8	1		2	1	5	2	1	46	47	3	2	2	2	6	1	1	5	500	1	1	2					1	166	55	0	0	1	0	0	0	1	1	0	1	1	1	1	1	1	0.888889	0	0	0
975	104345	8	1		1	1	5	2	1	46	53	2	1	3	3	5	1	1	4	160	2	0	2					1	167	65	1	0	0	0	0	1	1	1	1	1	1	1	1	1	0	0.888889	1	1	1
976	104349	8	1		1	1	5	2	1	49	51	2	1	2	2	5	1	4	5	100	2	0	2					1	170	72	0	0	0	1	1	0	1	1	1	1	1	1	1	1	1	1	0	1	0
977	104357	8	1		1	1	5	2	1	57	59	4	2	1	4	5	1	1	5	350	1	0	2					1	163	52	1	1	0	1	1	0	1	1	0	1	0	1	1	0	0	0.555556	1	0	1
978	104360	8	1		2	1	5	2	1	43	48	3	2	3	4	6	1	1	4	120	2	1	2					1	155	51	1	1	1	1	1	0	1	1	0	1	0	1	1	0	0	0.555556	1	1	1
979	104364	8	1		2	1	5	2	1	46	46	2	2	4	3	3	1	1	5	300	1	1	2						168	54	1	1	0	1	1	0	1	1	0	1	0	1	1	0	0	0.555556	1	1	1
980	104370	8	1		2	1	5	2	1	47	51	2	1	4	3	2	1	1	6	440	1	1	2						169.7	78	1	1	0	1	1	0	1	1	0	1	1	1	1	0	1	0.777778	1	0	1
981	104377	8	1		2	1	5		1	47		2		2		1		4	5	200	2	0	1	0	0	0	0	1	160	49	1	1	0	1	1	0	1	1	0	1	0	1	1	0	0	0.555556	1	1	1
982	104380	8	1		1	1	5	1	1	48	58	2	1	2	3	5	1	1	4	300	1	1	2						167	52	1	1	0	1	1	0	1	1	1	1	0	1	1	0	0	0.666667	1	1	1
983	104384	8	1		2	1	5	3	1	39	50	1	1	3	3	3	1	1	6	340	2	0	2					1	153	47	1	1	1	1	1	0	1	1	0	1	0	1	1	0	0	0.555556	1	1	1
984	104391	8	1		1	1	5	3	1	50	50	3	1	4	2	6	1	1	5	250	1	0	2					1	172	62	1	1	1	1	1	0	1	1	0	1	0	1	1	1	0	0.666667	1	1	1
985	104395	8	1		1	1	5	2	1	50	52	3	2	1	2	6	1	1	8	300	4	0	2					1	174	87	1	1	1	1	1	0	1	1	0	0	0	1	1	0	1	0.555556	1	0	1
986	104403	8	1		2	1	5	2	1	57	57	2	1	3	3	5	1	1	3	250	2	0	2					1	165	87	1	1	0	1	1	0	1	1	0	1	1	1	1	0	0	0.666667	1	1	1
987	104407	8	1		2	1	5	2	1	55	55	3	2	3	2	5	1	1	6	230	2	1	2					1	152	47	1	1	0	1	1	0	1	1	0	1	0	1	1	0	0	0.555556	1	1	1
988	104414	8	1		2	2	5	2	2	59	56	2	1	4	2	6	1	1	5	180	1	0	2						155	53	1	1	0	1	1	0	1	1	0	1	0	1	1	0	0	0.555556	1	0	1
989	104417	8	1		2	1	5	3	1	49	54	2	2	1	1	6	1	1	4	450	4	1	2					1	158	50	1	1	0	1	1	0	1	1	0	1	1	1	1	0	0	0.666667	1	0	1
990	104422	8	1		1	1	5	3	1	53	54	3	2	2	2	6	1	1	7	359	4	0	2					1	166	62	1	1	0	1	1	0	1	1	0	1	0	1	1	0	0	0.555556	1	1	1
991	104429	8	1		1	1	5	3	1	48	50	2	1	2	2	3	1	1	6	250	4	1	2					1	176	71	1	1	0	1	0	0	1	1	0	1	0	1	1	0	0	0.555556	1	1	1
992	104434	8	1		1	1	5	3	1	51	53	3	2	2	2	7	1	1	5	270	4	1	2						176	58	1	1	0	1	1	0	1	1	0	1	0	1	1	0	0	0.555556	1	1	1
993	104439	8	1		1	1	5	3	1	46	55	3	1	2	2	8	1	1	4	170	2	1	2					1	176	68	0	0	0	0	1	0	1	1	0	1	0	1	1	0	0	0.555556	1	0	1
994	104443	8	1		1	1	5	3	1	53	57	3	1	3	2	5	1	1	4	190	2	0	2					1	175	94	1	1	1	1	1	0	1	1	0	1	1	1	1	0	1	0.777778	1	0	1
995	104449	8	1		2	1	5	3	1	54	56	2	1	2	3	6	1	1	5	270	1	0	2						161	44	1	0	1	0	0	0	1	1	0	1	1	1	1	1	1	0.888889	1	0	1
996	104454	8	1		2	1	5	3	1	54	56	1	1	2	3	6	1	1	5	400	4	1	2					1	156	41	1	1	0	1	1	0	1	1	0	1	1	1	1	1	0	0.777778	0	0	1
998	104461	8	1		1	1	5	3	1	48	48	3	3	4	1	6	1	1	7	200	1	0	2						167	50	1	1	0	1	1	0	1	1	0	1	1	1	1	0	0	0.666667	1	1	1
999	104469	8	1		1	1	5	3	1	52	51	3	3	4	1	6	1	1	9	600	1	1	2					1	180	87	1	1	0	1	1	0	1	1	0	1	0	1	1	0	1	0.666667	1	1	1
1001	104482	8	1		2	1	5	3	1	41	49	1	2	2	2	3	1	1	6	400	4	1	2					1	164	85	1	1	0	1	1	0	1	1	0	1	0	1	1	0	0	0.555556	1	1	1
1002	104489	8	1		1	1	5	3	1	51	51	3	2	3	2	6	1	1	4	240	1	0	2					1	173	52	1	1	0	1	1	0	1	1	0	1	1	1	1	0	1	0.777778	1	1	1
1003	104493	8	1		1	1	5	3	1	50	54	3	1	2	2	5	1	1	5	160	4	0	2						175	100	1	1	0	1	1	0	1	1	0	1	0	1	1	0	0	0.555556	1	1	1
1004	104497	8	1		1	1	5	3	1	46	53	3	1	3	2	7	1	1	4	180	4	0	2					1	170	51	1	1	0	1	1	0	1	1	0	1	0	1	1	0	0	0.555556	1	1	1
1005	104502	8	1	1	2	1	5	1	1	52	57	3	2	4	3	5	1		3				2					1	167	51	1	1	0	1	1	0	1	1	0	1	1	1	1	0	0	0.666667	1	0	1
1007	104508	8	1		1	1	5	1	1	44	56	2	2	2	3	5	1	1	5	260	1	0	2					1	182	70	0	0	0	0	1	0	1	1	0	1	1	1	1	0	1	0.777778	1	0	1
1008	104515	8	1		2	1	5	3	1	51	52	2	2	2	3	6	1	1	5	200	1	0	2					1	151	45	1	1	0	1	1	0	1	1	0	1	0	1	1	0	1	0.666667	1	1	1
1009	104519	8	1		2	1	5	3	1	53	55	3	2	2	2	6	1	1	6	200	1	0	2					1	153	46	1	1	0	1	1	0	1	1	0	1	0	1	1	0	0	0.555556	1	0	1
1010	104524	8	1		1	1	5	3	1	50	59	1	1	3	2	2	1	4	3	150	1	0	2					1	172	68	0	0	1	1	0	0	1	1	0	1	1	1	1	0	0	0.666667	1	0	1
1013	104540	8	1		2	1	5	3	1	52	59	2	1	2	2	6	1	1	5	180	2	0	2					1	156	52	1	1	0	1	1	0	1	1	1	1	1	1	1	1	1	1	0	0	1
1014	104544	8	1		1	1	5	3	1	51	55	2	2	3	2	6	1	1	4	120	1	0	2					1	162	44	1	1	0	1	1	0	1	1	0	1	1	1	1	0	0	0.666667	1	1	1
1015	104549	8	1		2	1	5	2	1	47	54	3	1	2	4	5	1	1	4	400	1	1	2						156	50	1	1	0	1	1	0	1	1	0	1	0	1	1	0	0	0.555556	1	1	1
1016	104552	8	1		1	1	5	2	1	44	54	3	1	2	3	5	1	1	6	200	1	0	2					1	174	60	1	1	0	1	1	0	1	1	0	1	0	1	1	0	0	0.555556	1	1	1
1018	104564	8	1		2	1	5	3	1	46	51	3	3	2	2	6	1	1	4	300	1	0	2						162	42	0	1	1	0	1	0	1	1	1	1	1	1	1	0	1	0.888889	1	1	1
1019	104567	8	1		2	1	5	3	1	42	52	3	1	1	4	5	1	1	4	350	1	1	2					1	167	45	0	0	0	0	1	0	1	1	0	0	1	1	1	0	0	0.555556	1	0	1
1020	104573	8	1		2	1	5	2	1	53	57	2	2	4	4	6	1	1	5	100	2	0	2					2	152	48	0	0	1	0	0	0	1	1	1	1	1	1	1	1	1	1	0	0	0
1021	104577	8	1		2	1	5	2	1	42	48	3	1	3	2	5	1	1	5	180	2	0	2					1	169	62	1	1	0	0	0	0	1	0	0	0	0	1	1	1	0	0.444444	1	0	0
1022	104583	8	1		1	1	5	2	1	51	51	3	2	2	1	6	1	1	5	300	1	0	2					1	165	55	1	0	1	1	1	1	1	1	1	1	0	1	1	0	1	0.777778	1	0	1
1023	104588	8	1		2	1	5	2	1	46	46	3	2	1	2	6	1	1	5	450	1	1	2					1	158	47	0	0	1	0	0	0	1	1	0	1	0	1	1	0	0	0.555556	1	0	1
1025	104597	8	1		2	1	5	2	1	44	48	2	2	1	2	7	1	1	5	500	1	1	2					1	168	60	1	0	1	0	0	0	1	1	0	1	0	1	1	0	1	0.666667	1	0	1
1026	104604	8	1		2	1	5	2	1	51	59	3	1	3	2	6	1	1	5	400	1	1	2					1	165	48	1	1	0	1	1	0	1	1	0	1	0	1	1	1	1	0.777778	1	1	1
1027	104607	8	1		1	1	5	2	1	43	50	2	1	3	2	5	1	1	4	300	1	0	2					1	175	70	0	1	0	1	0	0	1	1	0	1	1	1	0	0	0	0.555556	1	1	1
1028	104613	8	1		2	1	5	2	1	56	50	2	2	2	3	6	1	1	5	450	1	1	2					1	159	48	1	1	0	1	1	0	1	1	0	1	0	1	1	0	0	0.555556	1	0	1
1029	104617	8	1		2	1	5	2	1	48	57	1	1	2	1	5	1	1	6	450	1	1	2					1	163	51	1	1	0	1	1	0	1	1	0	1	0	1	1	0	0	0.555556	1	1	1
1030	104626	8	1		1	1	5	2	1	49	60	2	1	1	3	6	1	1	8	200	1	0	2						170	75	1	1	1	1	1	0	1	1	0	0	0	1	1	0	0	0.444444	1	1	1
1031	104632	8	1		2	1	5	1	1	46	48	3	2	4	2	5	1	1	6	300	1	1	2					1	165	48	1	1	1	1	1	0	1	1	0	1	0	1	1	0	0	0.555556	1	1	1
1032	104638	8	1		1	1	5	3	1	46	54	2	2	3	2	6	1	1	5	300	2	1	2					1	180	58	1	1	0	1	1	0	1	1	0	1	0	1	1	0	0	0.555556	1	1	1
1033	104644	8	1		1	1	5	3	1	47	52	3	1	4	2	5	1	1	5	200	1	0	2					1	183	107	1	1	1	1	1	1	1	1	1	1	1	1	1	1	1	1	1	0	0
1034	104650	8	1		2	1	5	3	1	55	65	2	1	4	3	6	1	1	5	350	1	1	2					1	157	66	1	1	1	1	1	0	1	1	0	1	0	1	1	1	1	0.777778	1	0	1
1036	104660	8	1		2	1	5	3	1	49	50	3	1	1	2	5	1	1	6	250	1	0	2					1	161	44	1	1	1	1	1	1	1	1	1	1	1	1	1	1	1	1	1	0	0
1037	104667	8	1		2	1	5	3	1	56	52	3	1	2	2	6	1	1	6	300	1	1	2					1	156	45	1	1	0	1	1	0	1	1	0	1	0	1	1	0	1	0.666667	1	0	1
1038	104672	8	1		2	1	3	3	1	41	52	2	2	4	1	2	1	1	6	150	1	0	2					1	157	45	0	0	1	1	0	0	1	1	1	1	1	1	1	1	1	1	1	0	1
1039	104679	8	1		2	1	5	3	1	51	54	3	1	4	1	6	1	1	6	400	2	1	2					1	173	68	1	1	1	1	1	0	1	1	0	1	0	1	1	0	0	0.555556	1	1	1
1040	104686	8	1		1	1	5	1	1	52	53	3	2	4	3	6	1	1	7	370	1	1	2					1	181	64	1	1	0	1	1	0	1	1	0	1	1	1	1	1	1	0.888889	1	0	1
1041	104690	8	1		2	1	5		1	40		2		2		3		2	3	160	2	0	2					1	171	59	0	0	1	1	0	1	1	1	1	1	1	1	1	1	1	1	1	0	0
1043	104699	8	1		2	1	5	1	1	50	64	2	1	2	2	3	1	1	4	270	2	0	2						157	49	1	1	0	1	1	0	1	1	0	1	0	1	1	0	0	0.555556	1	1	1
1044	104705	8	1		1	1	5	3	1	46	55	1	1	2	2	5	1	1	7	350	1	1	2					1	170	55	1	1	0	0	1	0	1	1	1	1	1	1	1	1	1	1	0	0	1
1045	104709	8	1		1	1	5	3	1	48	55	1	2	4	2	5	1	1	7	300	1	0	2					1	177	90	1	1	1	1	1	0	1	1	1	1	1	1	1	0	0	0.777778	1	0	1
1050	104732	8	1		2	1	5	3	1	50	58	3	2	4	4	5	1	1	4	170	2	0	2					1	160	50	1	1	0	1	1	0	1	1	0	1	0	1	1	1	0	0.666667	0	0	1
1051	104736	8	1		1	1	5	2	1	49	57	3	2	4	2	5	1	1	6	310	1	0	2					1	164	52	1	1	0	1	1	0	1	1	0	1	0	1	1	0	1	0.666667	1	1	1
1052	104745	8	1		1	1	5	3	1	55	65	2	1	4	3	6	1	1	7	180	1	0	2					1	176	63	1	1	1	1	0	0	1	1	0	1	0	1	1	0	0	0.555556	1	1	1
1053	104750	8	1		2	1	5	3	1	55	58	3	2	2	2	6	1	1	6	200	2	0	2					1	160	55	1	1	0	0	1	0	1	1	0	1	0	1	0	0	0	0.444444	1	0	1
1054	104755	8	1		2	1	5	2	1	44	59	1	3	4	2	3	1	1	7	350	1	0	2					1	156	67	1	0	1	1	0	0	1	1	0	1	1	1	1	0	0	0.666667	1	0	1
1055	104762	8	1		1	1	5	3	1	38	54	2	3	1	1	2	1	1	6	430	1	1	2					1	171	84	1	0	1	1	1	0	1	1	0	1	1	1	1	0	1	0.777778	1	0	1
1056	104768	8	1		2	1	5	3	1	51	52	2	1	2	3	6	1	1	6	500	1	1	2					1	162	56	1	0	1	0	0	0	1	1	0	1	1	1	1	1	1	0.888889	1	0	1
1057	104774	8	1		1	1	5	3	1	50	57	2	2	2	2	5	1	1	5	70	2	0	2						171	67	1	1	0	1	1	0	1	1	0	1	0	1	1	0	0	0.555556	1	1	1
1058	104779	8	1		1	1	5	2	1	44	49	3	2	1	3	5	1	1	4	500	1	1	2					1	180	60	1	0	1	1	1	0	1	1	1	1	0	1	1	0	0	0.666667	1	0	1
1059	104784	8	1		2	1	5	3	1	43	55	2	1	2	2	3	1	1	4	200	1	1	2					1	153	39	1	1	1	1	1	0	1	1	1	1	0	1	1	0	0	0.666667	1	1	1
1060	104790	8	1		2	1	5	3	1	47	52	3	1	1	2	6	1	1	5	200	2	0	2					1	161	68	1	1	0	1	1	0	1	1	0	1	0	1	1	0	1	0.666667	1	0	1
1062	104798	8	1		1	1	5		1	49		3		1		5		4	2	200	2	0	2					1	177	80	1	0	1	0	0	0	1	1	1	1	1	1	1	1	1	1	1	0	1
1063	104802	8	1		2	1	5	2	1	50	56	3	1	2	2	5	1	1	2	80	2	0	2					2	161	48	1	1	0	1	1	0	1	1	0	1	1	1	1	0	0	0.666667	1	1	1
1065	104810	8	1		2	1	5	2	1	46	50	3	1	2	3	5	1	1	5	350	2	1	2					2	152	41	1	1	1	1	1	0	1	1	0	1	1	1	1	0	0	0.666667	1	1	1
1066	104816	8	1		1	1	5	3	1	42	53	2	2	4	2	7	1	1	4	150	2	0	2					1	170	97	1	1	0	1	1	0	1	1	0	1	1	1	1	0	1	0.777778	1	1	1
1067	104820	8	1		2	2	5	3	2	45	56	3	2	1	1	2	1	1	3	200	2	0	2					2	164	51	1	1	0	1	1	0	1	1	0	0	0	1	1	0	0	0.444444	1	1	1
1068	104823	8	1		1	1	5	3	1	47	57	3	2	1	4	5	1	1	4	300	1	1	2					1	137	34	1	1	0	1	1	0	1	1	0	1	0	1	1	0	0	0.555556	1	1	1
1069	104829	8	1		1	1	5	3	1	46	55	1	1	2	2	3	1	1	3	50	2	0	2						158	52	0	0	0	0	1	0	0	0	1	0	1	1	1	0	1	0.555556	0	1	1
1070	104834	8	1		1	1	5	3	1	50	50	2	1	2	2	6	1	1	5	200	2	0	2					1	170	71	1	1	1	1	1	0	1	1	0	1	0	1	1	0	0	0.555556	1	1	1
1071	104840	8	1		1	1	5	3	1	54	54	3	3	2	3	6	1	1	4	300	1	1	2					2	176	75	0	1	1	0	1	0	1	1	1	0	1	1	0	1	1	0.777778	0	0	0
1072	104844	8	1		2	1	5		1	45		3		3		8		3	3	160	2	0	2						162	59	1	1	0	1	1	0	1	1	0	1	0	1	1	0	0	0.555556	1	1	1
1073	104848	8	1		2	1	5	3	1	45	58	2	1	2	2	5	1	1	6	150	2	0	2						155	58	1	1	0	1	1	0	1	1	0	0	0	1	1	0	1	0.555556	1	1	1
1075	104859	8	1		2	1	5	3	1	50	55	2	2	4	3	6	1	1	3	300	1	0	2					1	154	44	0	0	1	0	0	0	1	1	1	1	1	0	0	1	1	0.777778	0	0	0
1078	104869	8	1		2	1	5	3	1	51	54	2	1	4	3	5	1	1	5	100	1	0	2					1	166	54	1	1	0	1	1	0	1	1	0	1	1	1	1	0	1	0.777778	1	1	1
1079	104876	8	1		2	1	5	3	1	53	63	2	1	1	4	3	1	1	4	300	2	0	2						163	57	1	1	1	1	1	0	1	1	0	1	1	1	1	0	1	0.777778	1	1	1
1080	104879	8	1		2	1	5	3	1	50	55	1	2	3	3	7	1	1	3	250	2	0	2					1	160	70	1	1	1	1	1	1	0	0	0	0	0	1	1	1	1	0.444444	1	1	1
1081	104882	8	1		1	1	5	3	1	45	51	3	1	4	4	5	1	1	4	350	1	1	2					1	174	67	1	1	0	1	1	0	1	1	0	1	0	1	1	0	0	0.555556	1	1	1
1082	104887	8	1		1	1	5	3	1	42	49	1	2	1	3	3	1	1	4	300	1	1	2						184	77	1	1	1	1	1	0	1	1	0	1	1	1	1	1	0	0.777778	1	1	1
1083	104891	8	1		2	1	5	3	1	41	49	2	2	3	2	7	1	1	6	200	2	0	2						160	42	1	1	1	1	1	0	1	1	0	1	0	1	1	0	0	0.555556	1	0	1
1084	104899	8	1		2	1	5	3	1	57	57	3	2	2	3	6	1	1	2	350	1	0	2					1	150	47	1	0	1	1	0	0	1	1	0	1	1	1	1	0	0	0.666667	1	0	1
1086	104907	8	1		1	2	5	1	2	53	53	3	2	2	3	6	1	1	5	400	1	1	2						166	50	0	1	0	1	1	0	1	1	1	1	1	1	1	1	1	1	0	0	0
1088	104917	8	1		2	1	5	1	1	51	57	2	2	3	4	3	1	1	4	500	1	1	2					1	158	50	1	1	1	1	1	0	1	1	0	1	0	1	1	0	0	0.555556	0	0	1
1089	104919	8	1		1	1	5		1	52		3		4		5		4	4	60	4	0	2						173	90	0	0	0	0	0	0	1	1	0	1	1	1	1	1	1	0.888889	1	1	1
1091	104931	8	1		2	1	5	1	1	51	53	2	2	3	1	6	1	1	5	390	1	1	2					1	155	53	1	1	1	1	1	0	1	1	0	1	0	1	1	0	0	0.555556	1	1	1
1092	104937	8	1		2	1	5	1	1	51	56	2	2	3	3	6	1	1	4	400	1	0	2					1	167	61	1	0	1	1	0	0	1	1	0	1	0	1	1	0	0	0.555556	1	1	1
1094	104945	8	1		2	1	5	1	1	45	56	2	1	2	2	7	1	1	7	300	1	0	2						158	55	1	1	0	1	1	0	1	1	0	1	0	1	1	0	0	0.555556	1	1	1
1095	104951	8	1		1	1	5	3	1	52	60	2	2	3	2	5	1	1	4	200	2	0	2						171	62	1	1	0	1	1	0	1	1	0	1	0	1	1	0	0	0.555556	1	1	1
1096	104955	8	1		1	1	5	3	1	53	55	1	1	2	2	5	1	1	5	180	2	0	2					1	174	56	1	1	0	1	1	0	1	1	0	1	0	1	1	0	0	0.555556	1	1	1
1097	104961	8	1		2	1	5	3	1	54	53	3	3	1	1	6	1	1	5	200	1	1	2					1	164	51	1	1	0	1	1	0	1	1	0	1	0	1	1	0	0	0.555556	1	1	1
1098	104965	8	1		1	1	5	2	1	46	53	2	2	3	1	3	1	1	4	300	1	1	2					1	173	65	1	1	0	1	1	0	1	1	0	1	0	1	1	0	0	0.555556	1	1	1
1099	104970	8	1		2	1	5	2	1	49	61	3	2	2	4	5	1	1	4	200	1	0	2						158	45	0	1	0	0	1	0	1	1	0	0	1	1	1	1	1	0.777778	1	0	0
1102	104982	8	1		1	1	5	2	1	45	55	2	2	3	3	3	1	1	4	500	1	1	2						181	73	1	1	1	1	1	0	1	1	0	1	0	1	1	0	0	0.555556	1	1	1
1103	104985	8	1		1	1	5	2	1	49	54	2	2	1	4	8	1	1	4	500	1	1	2						184	85	0	0	0	0	0	0	1	1	1	1	1	1	1	1	1	1	1	1	1
1105	104993	8	1		2	1	5	2	1	39	54	2	2	3	4	7	1	1	5	200	2	1	2						155	64	1	0	1	0	0	0	1	1	1	1	1	1	1	0	1	0.888889	1	0	0
1106	104999	8	1		2	1	5	2	1	46	54	2	2	1	2	5	1	1	5	250	1	1	2						161	67	0	0	1	0	0	0	1	1	0	1	0	1	1	0	1	0.666667	1	0	1
1107	105006	8	1		2	1	5	2	1	44	56	1	1	3	2	3	1	1	5	200	1	0	2					1	174	66	0	0	0	0	0	0	1	1	1	1	1	1	1	1	1	1	1	1	1
1108	105010	8	1		1	1	5	2	1	47	57	2	1	3	4	5	1	1	4	80	2	0	2					1	169	75	1	1	0	1	1	0	1	1	0	1	1	1	0	0	0	0.555556	1	0	1
1111	105025	8	1		1	1	5	3	1	54	53	2	1	4	3	5	1	1	4	100	1	0	2					1	168	54	1	1	1	1	1	0	1	1	0	1	1	1	1	0	0	0.666667	1	1	1
1112	105030	8	1		1	1	5	2	1	53	57	1	1	2	3	5	1	1	5	100	1	0	2					1	168	58	1	1	0	1	1	0	1	1	0	1	0	1	1	0	0	0.555556	0	1	1
1113	105034	8	1		2	1	5	2	1	43	54	3	1	4	3	5	1	1	5	300	1	1	2					1	166	62	1	1	1	1	1	0	1	1	0	1	0	1	1	1	1	0.777778	1	1	1
1115	105043	8	1		1	1	5	2	1	55	55	3	3	4	1	6	1	1	3	300	1	1	2					1	173	59	1	1	1	1	1	0	1	1	0	1	0	1	1	0	0	0.555556	1	1	1
1116	105047	8	1		1	1	5	3	1	52	55	3	3	3	4	6	1	1	6	250	3	0	2						163	49	1	1	0	1	1	0	1	1	0	1	0	1	1	0	0	0.555556	1	1	1
1121	105072	8	1		1	1	5	3	1	42	52	3	2	2	3	7	1	1	5	400	1	1	2					1	167	60	0	0	0	0	0	0	0	0	0	0	0	0	0	0	0	0	1	0	1
1122	105078	8	1		1	1	5	3	1	48	57	1	2	2	3	3	1	1	5	400	1	1	2					2	178	53	1	1	0	1	1	0	1	1	0	1	1	1	1	0	0	0.666667	1	0	1
1123	105082	8	1		1	1	5	3	1	49	55	3	1	3	1	5	1	1	4	200	1	0	2						163	59	1	1	0	1	1	1	1	1	0	1	0	1	0	0	1	0.555556	1	0	1
1124	105086	8	1		1	1	5	3	1	53	56	2	2	2	3	6	1	1	4	300	1	1	2						172	54	0	0	0	0	1	0	1	1	0	1	1	1	1	0	0	0.666667	1	1	1
1126	105094	8	1		2	1	5	3	1	53	53	3	3	1	4	6	1	1	6	350	4	1	2					1	155	48	1	1	0	1	1	0	1	1	1	1	0	1	1	0	0	0.666667	1	1	1
1127	105099	8	1		2	1	5	1	1	50	53	2	2	2	3	6	1	1	4	150	2	0	2					2	157	52	1	1	0	1	1	0	1	1	0	1	1	1	1	0	1	0.777778	1	0	1
1130	105112	8	1		2	1	5	1	1	46	57	2	2	3	4	5	1	1	4	140	2	0	2					1	155	47	0	0	1	1	0	0	1	1	0	1	0	1	1	0	0	0.555556	1	0	1
1131	105116	8	1		1	1	5	2	1	45	47	3	3	4	1	8	1	1	4	300	1	1	2					1	180	75	0	1	0	0	1	0	1	0	1	0	1	1	1	1	1	0.777778	0	0	0
1133	105127	8	1		1	1	5	2	1	52	52	2	2	2	1	6	1	1	5	400	1	1	2					1	170	56	1	1	0	1	1	0	1	1	0	1	0	1	1	0	0	0.555556	1	1	1
1134	105131	8	1		2	1	5	2	1	39	52	1	2	3	3	8	1	1	6	350	1	1	2					1	164	60	1	1	0	1	1	0	1	1	0	1	0	1	1	0	0	0.555556	1	0	1
1135	105136	8	1		2	1	5	1	1	45	46	3	2	4	1	2	1	1	4	300	1	1	2					1	165	52	0	0	1	0	0	1	0	1	1	1	1	0	0	1	1	0.666667	0	0	0
1136	105140	8	1		2	1	5	2	1	45	57	2	1	3	3	5	1	1	5	220	2	0	2					1	156	51	1	1	0	1	1	0	1	1	0	1	0	1	1	0	0	0.555556	1	1	1
1137	105146	8	1		1	1	5	2	1	51	56	2	1	4	3	6	1	1	3	100	1	0	2					1	173	85	1	1	0	0	1	0	1	1	0	1	0	1	1	0	0	0.555556	1	0	1
1138	105151	8	1		1	1	5	1	1	55	61	3	1	1	4	5	1	1	5	170	2	0	2					1	168	77	1	1	0	1	1	0	1	1	0	1	0	1	1	1	1	0.777778	1	1	1
1139	105154	8	1		2	1	5	1	1	44	54	2	1	3	2	5	1	1	5	300	1	1	2					1	158	48	0	0	0	0	1	0	1	1	0	1	1	1	1	0	1	0.777778	1	0	0
1140	105159	8	1		1	1	5	1	1	45	51	3	2	3	3	5	1	1	4	350	1	0	2					1	177	95	1	1	0	1	1	0	1	1	0	1	0	1	1	0	0	0.555556	1	1	1
1141	105163	8	1		1	1	5	1	1	43	48	2	2	3	3	6	1	1	4	300	1	1	2					1	175	62	1	1	1	1	1	0	1	1	0	1	1	1	1	0	0	0.666667	1	1	1
1142	105168	8	1		2	1	5	1	1	43	45	3	2	1	1	3	1	1	4	450	1	1	2					1	166	63	0	0	1	0	0	0	1	0	0	1	1	1	1	0	1	0.666667	1	0	1
1144	105176	8	1		1	1	5	1	1	43	56	2	2	1	4	3	1	1	4	200	2	0	2					1	172	90	1	1	0	1	1	0	1	1	0	1	0	1	1	0	0	0.555556	1	1	1
1147	105189	8	1		2	1	5	3	1	49	55	1	2	3	2	3	1	1	4	450	1	1	2					1	166	73	1	1	0	1	1	0	1	1	0	1	0	1	1	0	0	0.555556	1	1	1
1148	105193	8	1		1	1	5	3	1	43	55	2	1	3	3	5	1	1	4	230	2	1	2					1	180	75	1	1	0	1	1	0	1	1	0	1	0	1	1	0	0	0.555556	1	1	1
1149	105195	8	1		1	1	5		1	44		2		3		5		4	4	170	2	0	2					1	177	59	1	1	0	0	1	0	1	1	0	1	0	1	1	0	0	0.555556	1	1	1
1150	105200	8	1		2	1	5	2	1	48	52	2	1	3	2	5	1	1	5	70	1	0	2					2	156	57	1	1	0	1	0	0	1	1	0	1	0	1	1	0	0	0.555556	1	1	1
1151	105209	8	1		2	1	5	2	1	52	56	3	1	4	4	5	1	1	5	300	1	1	2						166	54	1	1	0	1	1	0	1	1	0	1	0	1	1	0	0	0.555556	1	0	1
1152	105212	8	1		2	1	5	2	1	46	55	2	1	1	1	3	1	1	3	300	1	1	2						164	50	1	1	0	0	1	0	1	1	0	0	0	1	1	0	1	0.555556	1	1	1
1153	105216	8	1		2	1	5	2	1	41	57	2	2	4	3	3	1	1	5	300	1	0	2						158	48	1	1	0	0	1	0	1	0	1	1	1	1	0	1	1	0.777778	0	0	0
1154	105220	8	1		1	1	5	3	1	43	51	3	1	3	2	5	1	1	4	200	2	1	2					1	185	78	1	1	0	1	1	0	1	1	1	1	1	1	1	0	0	0.777778	1	1	1
1155	105226	8	1		1	1	5	2	1	47	47	2	2	3	2	6	1	1	5	250	1	0	2					1	171	55	0	0	1	0	0	0	0	0	0	0	1	0	0	1	1	0.333333	0	0	0
1156	105232	8	1		2	1	5	2	1	43	56	2	2	2	3	3	1	1	5	300	1	1	2						160	58	1	1	0	1	1	0	1	1	0	1	0	1	1	0	0	0.555556	1	0	1
1157	105235	8	1		1	1	5	3	1	46	55	2	1	2	2	5	1	1	7	300	1	1	2					1	175	55	1	1	0	1	1	0	1	1	0	1	1	1	1	0	0	0.666667	1	1	1
1158	105241	8	1		2	1	5	3	1	56	58	3	1	1	3	6	1	1	3	250	1	1	2						165	56	1	1	0	0	1	0	1	1	0	1	0	1	1	0	0	0.555556	1	0	1
1159	105245	8	1		1	1	5	3	1	53	54	3	2	2	2	6	1	1	5	200	1	1	2					1	173	54	1	1	0	1	1	0	1	1	0	1	0	1	1	0	0	0.555556	1	1	1
1160	105251	8	1		2	1	5	3	1	51	55	3	1	4	2	6	1	1	9	300	1	1	2					2	154	48	1	1	0	1	1	0	1	1	0	1	0	1	1	0	1	0.666667	1	0	1
1161	105259	8	1		2	1	5	3	1	46	55	2	2	2	2	5	1	1	4	200	2	1	2					1	157	45	1	1	1	0	1	0	1	1	1	1	1	1	1	0	1	0.888889	1	0	1
1162	105262	8	1		2	1	5	3	1	45	54	2	1	3	2	7	1	1	5	150	1	0	2					2	150	44	0	1	1	1	1	0	1	1	1	1	1	0	0	1	1	0.777778	0	0	0
1163	105269	8	1		2	1	5	3	1	51	61	3	1	1	3	6	1	1	7	400	1	1	2					1	151	39	1	0	0	1	1	0	1	1	0	1	0	1	1	1	1	0.777778	1	0	1
1164	105274	8	1		2	1	5	3	1	49	57	2	1	4	3	5	1	1	4	200	1	0	2						164	53	1	1	0	1	1	0	1	1	0	1	0	1	1	0	0	0.555556	1	1	1
1165	105279	8	1		2	1	5	3	1	50	59	1	1	3	3	3	1	1	4	300	1	1	2					2	168	57	1	1	1	1	1	0	1	1	0	1	0	1	1	0	0	0.555556	1	1	1
1166	105283	8	1		1	1	5	3	1	56	54	2	1	3	2	6	1	1	5	270	1	0	2						172	66	1	1	1	1	1	0	1	1	1	1	1	1	1	1	1	1	1	0	1
1167	105288	8	1		2	1	5	3	1	51	53	3	1	3	2	6	1	1	5	200	1	0	2					1	158	66	0	0	0	0	0	1	0	0	0	0	1	0	0	1	1	0.333333	0	0	0
1168	105295	8	1		2	1	5	3	1	51	54	2	1	2	2	6	1	1	9	400	1	0	2					1	153	65	1	0	1	1	1	0	1	1	0	1	0	1	1	0	0	0.555556	1	1	1
1169	105301	8	1		1	1	5	3	1	43	51	2	2	3	4	5	1	1	6	250	1	1	2						173	100	1	1	0	1	1	0	1	1	0	1	0	1	1	0	0	0.555556	1	1	1
1170	105307	8	1		2	1	5	3	1	51	56	3	2	2	1	5	1	4	3	125	2	0	2						163	71	1	1	0	1	1	0	1	1	0	1	0	1	1	0	0	0.555556	1	1	1
1171	105311	8	1		1	1	5	3	1	52	59	3	1	3	4	5	1	1	5	180	2	0	2					1	170	74	1	1	0	1	1	0	1	1	0	1	0	1	1	0	0	0.555556	1	1	1
1173	105324	8	1		2	1	5	3	1	58	69	3	2	1	3	6	1	1	9	240	1	0	2						158	39	1	1	0	1	1	0	1	0	0	1	1	1	1	0	0	0.555556	1	0	1
1174	105331	8	1		1	1	5	3	1	50	51	2	2	2	2	3	1	1	4	250	1	0	2					1	166	56	1	1	0	1	1	0	1	1	0	1	0	1	1	0	0	0.555556	1	0	1
1175	105334	8	1		1	1	5	3	1	40	46	2	1	2	2	3	1	1	6	130	1	0	2					1	177	80	1	1	0	1	1	0	1	1	0	1	0	1	1	0	0	0.555556	1	1	1
1177	105344	8	1		1	1	5	3	1	49	49	2	1	3	2	4	1	1	4	230	1	0	2					1	175	76	1	1	0	1	1	0	1	1	0	1	0	1	1	0	0	0.555556	1	1	1
1178	105349	8	1		2	1	5	3	1	45	51	2	1	1	2	3	1	1	4	160	2	0	2					1	165	50	1	1	0	1	1	0	1	1	0	0	0	1	1	0	0	0.444444	1	1	1
1179	105354	8	1		1	1	5	3	1	51	56	3	2	2	1	6	1	1	5	420	1	1	2					1	165	53	1	1	0	1	1	0	1	1	0	1	0	1	1	0	0	0.555556	1	1	1
1180	105358	8	1		1	1	5		1	55		2		3		6		4	5	260	2	0	2						179	62	1	1	0	1	1	0	1	1	0	1	0	1	1	0	1	0.666667	1	1	1
1181	105364	8	1		2	1	5	3	1	49	56	2	2	2	4	6	1	1	6	200	2	0	2					1	166	59	1	0	1	1	1	0	1	1	0	1	1	1	1	1	1	0.888889	1	1	1
1182	105368	8	1		2	1	5	3	1	45	55	2	1	4	4	5	1	1	5	130	4	0	2					1	162	69	1	1	0	1	1	0	1	1	0	1	0	1	1	0	0	0.555556	1	1	1
1185	105382	8	1		2	1	5	3	1	48	51	2	2	3	2	5	1	1	6	200	3	0	2					2	156	50	1	1	1	1	1	0	1	1	1	1	1	1	1	0	0	0.777778	1	1	1
1186	105388	8	1		1	1	5	3	1	46	56	2	1	3	4	5	1	1	5	210	2	0	2					1	166	53	1	1	0	1	1	0	1	1	1	1	1	1	1	1	0	0.888889	0	0	0
1187	105394	8	1		1	1	5	3	1	48	59	2	1	3	2	3	1	1	5	270	1	1	2					1	171	46	1	1	0	1	1	0	1	1	0	1	0	1	1	0	0	0.555556	1	1	1
1189	105405	8	1		1	1	5	3	1	50	52	2	2	2	3	6	1	1	4	250	1	0	2					1	175	61	1	1	0	1	1	0	1	1	0	1	0	1	1	1	1	0.777778	1	0	1
1196	105437	8	1		1	1	5	3	1	43	57	1	1	2	2	3	1	1	6	200	2	0	2					1	170	57	0	0	0	0	0	0	1	1	1	1	1	1	1	1	1	1	1	1	1
1197	105442	8	1		2	1	5	3	1	42	51	3	3	1	3	6	1	1	7	470	1	1	2					1	162	60	1	0	1	0	0	0	1	1	0	1	1	1	1	1	0	0.777778	1	1	1
1198	105448	8	1		2	1	5	3	1	49	53	2	2	2	4	5	1	1	4	150	2	0	2					1	163	54	0	0	1	0	0	1	1	0	1	1	1	0	0	1	1	0.666667	0	0	0
1199	105454	8	1		1	1	5	3	1	50	60	3	1	2	3	6	1	1	6	230	2	1	2					1	175	60	1	1	0	1	1	0	1	1	0	1	0	1	1	0	0	0.555556	1	1	1
1200	105459	8	1		2	1	5	3	1	51	54	2	2	2	2	6	1	1	5	50	1	0	2					1	155	50	1	1	0	1	1	0	1	1	0	1	0	1	1	0	0	0.555556	1	1	1
1201	105465	8	1		2	1	5	3	1	45	53	2	2	2	2	2	1	1	4	200	1	1	2					1	154	46	1	1	0	1	1	0	1	1	0	1	0	1	1	0	0	0.555556	1	0	1
1202	105469	8	1		2	1	5	3	1	46	54	2	1	3	2	5	1	1	4	190	2	0	2					1	172	59	1	1	1	1	1	0	1	1	0	1	0	1	1	1	1	0.777778	0	0	0
1203	105472	8	1		1	1	5	1	1	44	55	3	1	4	4	5	1	1	5	300	2	0	2						173	61	1	1	0	1	1	0	1	1	0	1	0	1	1	0	0	0.555556	1	1	1
1204	105476	8	1		2	1	5	3	1	45	48	3	2	2	3	3	1	1	4	400	1	1	2						166	58	1	1	0	1	1	0	1	1	0	1	1	1	1	0	0	0.666667	1	1	1
1205	105480	8	1		2	1	5	3	1	41	49	3	2	1	2	8	1	1	6	350	4	1	2					1	162	52	1	0	1	1	0	0	1	1	1	1	0	1	1	0	0	0.666667	1	0	1
1206	105485	8	1		1	1	5	3	1	46	53	3	1	2	2	5	1	1	6	200	1	0	2					1	171	60	1	1	0	1	1	0	1	1	1	1	0	1	1	1	1	0.888889	1	1	1
1207	105492	8	1		1	1	5	3	1	44	57	3	1	2	2	5	1	2	6	150	1	0	2					1	167	52	1	1	0	1	1	0	1	1	1	1	1	1	1	1	1	1	1	1	1
1209	105503	8	1		1	1	5	3	1	46	53	3	2	1	3	3	1	1	4	500	1	1	2						180	64	1	1	0	1	1	0	1	1	1	1	1	1	1	0	1	0.888889	1	0	1
1210	105505	8	1		2	1	5	3	1	50	56	3	3	1	4	3	1	3	2	600	1	1	2					1	158	53	1	1	0	1	1	0	1	1	0	1	1	1	1	0	1	0.777778	1	1	1
1211	105509	8	1		2	1	5	3	1	44	55	1	1	2	2	3	1	2	5	200	2	0	2					1	158	48	0	0	1	0	0	0	0	0	1	0	1	0	0	1	1	0.444444	0	0	0
1212	105514	8	1		1	1	5	3	1	51	50	2	3	1	1	6	1	1	4	350	1	1	2					1	173	69	0	1	0	1	1	0	1	1	0	1	0	1	1	0	0	0.555556	1	0	1
1213	105517	8	1		1	1	5	2	1	53	57	2	2	4	3	6	1	1	5	140	4	0	2						168	63	1	1	0	1	0	0	1	1	0	1	1	1	1	0	1	0.777778	0	1	0
1214	105522	8	1		2	1	5	3	1	41	48	2	2	3	2	5	1	1	3	150	2	0	2					1	176	69	0	0	1	0	0	0	1	1	1	1	1	1	1	0	0	0.777778	1	1	0
1216	105529	8	1		2	1	5	3	1	46	50	2	2	2	2	3	1	1	3	250	1	1	2					1	163	59	1	0	1	0	1	0	1	1	0	1	0	1	1	0	1	0.666667	1	0	1
1217	105533	8	1		2	1	5	3	1	53	54	3	2	2	2	6	1	1	6	200	1	0	2						170	54	1	1	0	1	1	0	1	1	0	1	0	1	1	0	0	0.555556	1	0	1
1218	105540	8	1		2	1	5	2	1	50	59	2	1	4	3	6	1	1	6	160	1	1	2					1	154	48	1	1	0	1	1	0	1	1	0	1	0	1	1	0	0	0.555556	1	0	1
1219	105544	8	1		2	1	5	2	1	54	61	3	1	2	4	5	1	1	4	360	1	0	2						151	41	1	1	0	1	1	0	1	1	0	1	0	1	1	0	1	0.666667	1	1	1
1220	105549	8	1		2	1	5	2	1	45	56	1	1	2	2	3	1	1	7	200	1	0	2						168	65	1	1	1	1	1	0	1	1	1	1	1	1	1	0	0	0.777778	1	1	1
1221	105557	8	1		2	1	5	2	1	42	57	3	2	4	1	3	1	1	6	300	1	1	2					1	159	54	1	1	1	1	1	0	1	1	0	1	0	1	1	0	0	0.555556	1	1	1
1222	105562	8	1		2	1	5	2	1	46	55	3	1	1	2	6	1	1	7	400	1	0	2					1	156	58	1	1	0	0	1	0	1	1	0	1	1	1	1	0	0	0.666667	0	0	1
1223	105569	8	1		2	1	5	2	1	50	55	2	1	4	4	5	1	1	4	200	2	0	2					1	158	46	1	1	1	1	0	0	1	1	0	1	0	1	1	0	1	0.666667	1	1	1
1225	105578	8	1		1	1	5	3	1	48	46	2	2	4	4	2	1	1	4	185	2	0	2					1	177	84	1	1	1	1	1	0	1	1	0	1	0	1	1	0	0	0.555556	1	0	1
1226	105583	8	1		2	1	5		1	44		3		3		5		2	3	190	2	0	2						155	50	1	1	0	1	1	0	1	1	0	1	0	1	1	1	0	0.666667	1	0	1
1227	105587	8	1		2	1	5	3	1	46	57	2	2	1	2	3	1	1	4	280	1	0	2					1	165	75	1	0	1	0	1	0	1	1	1	1	1	1	1	1	1	1	1	1	0
1228	105592	8	1		1	1	5	3	1	51	50	3	3	4	3	6	1	1	8	450	1	0	2						175	70	1	1	0	1	1	1	1	1	0	1	0	1	1	0	0	0.555556	1	1	1
1229	105601	8	1		1	1	5	3	1	50	53	2	1	2	2	6	1	1	7	250	1	1	2					1	170	45	1	1	1	1	1	0	1	1	1	1	1	1	1	0	0	0.777778	1	1	1
1230	105606	8	1		1	1	5	3	1	44	60	3	1	1	2	5	1	1	5	200	1	0	2					1	170	79	1	1	0	1	1	0	1	1	0	1	0	1	1	0	0	0.555556	1	1	1
1231	105610	8	1		2	1	5	3	1	41	50	3	1	1	3	5	1	2	3	150	2	1	2						154	43	1	1	0	1	1	0	1	1	0	1	0	1	1	0	0	0.555556	1	0	1
1232	105614	8	1		2	1	5	3	1	42	49	3	1	1	2	5	1	3	3	210	2	0	2					2	160	53	1	1	0	1	1	0	1	1	0	1	1	1	1	0	0	0.666667	1	0	1
1233	105619	8	1		1	1	5	3	1	45	53	3	2	3	2	5	1	1	6	280	2	0	2					1	173	70	1	1	0	0	1	1	1	1	0	1	0	1	1	0	0	0.555556	0	0	1
1234	105625	8	1		2	1	5	3	1	48	57	2	1	4	2	5	1	1	4	130	1	0	2					1	154	50	1	1	1	1	0	0	1	1	0	1	0	1	1	0	0	0.555556	1	1	1
1235	105630	8	1		2	1	5	2	1	58	61	3	1	3	3	6	1	1	4	210	2	0	2					1	158	64	0	1	0	1	1	0	1	1	1	1	1	1	1	1	1	1	1	1	1
1236	105633	8	1		2	1	5	3	1	43	48	3	2	1	2	6	1	1	4	600	1	0	2					1	166	50	1	1	1	1	1	0	1	1	0	1	0	1	1	0	0	0.555556	1	1	1
1237	105637	8	1		2	1	5	3	1	41	45	2	2	3	3	5	1	2	3	170	2	0	2					1	164	103	1	0	1	1	0	0	1	1	0	1	0	1	1	0	1	0.666667	1	0	1
1238	105641	8	1		2	1	5	3	1	40	46	3	2	2	4	5	1	1	6	300	1	0	2					1	160	75	1	1	1	0	1	0	1	1	0	1	1	1	1	0	1	0.777778	1	0	0
1239	105646	8	1		1	1	5	3	1	47	59	3	1	3	4	5	1	1	3	200	2	0	2					1	179	86	0	1	0	1	1	0	1	1	0	1	0	1	1	0	1	0.666667	1	1	1
1240	105649	8	1		1	1	5	2	1	46	51	2	2	3	1	6	1	1	6	200	1	1	2					1	170	70	1	1	0	1	1	0	1	1	0	1	1	1	1	0	1	0.777778	1	1	1
1241	105655	8	1		1	1	5	3	1	52	60	2	1	4	4	7	1	1	4	100	1	0	2					1	168	61	0	0	0	1	1	0	1	1	0	1	0	1	1	0	0	0.555556	1	1	1
1242	105658	8	1		1	1	5		1	44		3		3		5		2	3	200	2	1	2					1	169	70	0	0	1	0	0	0	0	0	1	1	1	0	0	1	1	0.555556	1	0	1
1243	105662	8	1		2	1	5	3	1	42	54	2	2	3	3	5	1	1	5	200	1	0	2					2	164	58	1	1	1	1	1	0	1	1	0	1	0	1	1	0	0	0.555556	1	0	1
1244	105667	8	1		2	1	5	3	1	48	53	3	2	3	3	6	1	1	5	250	2	0	2					2	152	47	0	0	1	1	1	0	1	1	0	1	1	1	1	0	0	0.666667	1	1	1
1245	105672	8	1		1	1	5	3	1	43	45	3	2	1	4	6	1	1	6	300	2	0	2					1	178	59	1	1	0	0	1	0	1	1	0	1	1	1	1	0	0	0.666667	1	1	1
1246	105680	8	1		1	1	5	3	1	41	47	2	2	1	3	5	1	1	6	300	1	1	2					1	174	79	1	1	1	1	1	0	1	1	0	1	0	1	1	0	0	0.555556	1	1	1
1247	105685	8	1		2	1	5	2	1	51	54	2	2	1	3	6	1	1	9	250	1	0	2						158	60	1	0	0	1	1	0	1	1	0	1	1	0	1	1	1	0.777778	1	0	1
1249	105697	8	1		1	1	5		1	40		2		4		2		4	5	200	2	1	2					1	177	83	1	1	0	1	1	0	1	1	0	1	1	1	1	0	1	0.777778	1	0	1
1250	105704	8	1		2	1	5	2	1	43	52	3	2	4	4	5	1	1	5	300	1	1	2					1	160	50	1	1	0	1	1	0	1	1	0	1	0	1	1	0	0	0.555556	1	0	1
1251	105708	8	1		2	1	5	1	1	52	54	3	3	1	4	6	1	1	4	100	2	0	2					1	152	47	0	0	0	0	0	0	1	1	0	1	1	1	1	1	1	0.888889	1	0	1
1254	105721	8	1		1	1	5	2	1	42	54	2	1	4	4	4	1	1	4	250	2	1	2					1	171	53	1	1	0	1	1	0	1	1	0	1	1	1	1	0	0	0.666667	1	1	1
1255	105726	8	1		1	1	5	2	1	47	52	3	1	1	1	5	1	1	6	900	1	1	2					1	170	65	0	0	0	0	1	0	1	1	0	1	0	0	1	0	1	0.555556	1	0	0
1257	105734	8	1		2	2	5		2	54		2		3		6		2	3	110	2	0	2					1	155	58	1	1	0	1	1	0	1	1	1	1	1	1	1	1	1	1	1	0	1
1259	105741	8	1		1	1	5	2	1	45	54	3	1	1	4	5	1	1	5	80	2	0	2					1	167	75	1	1	0	1	1	0	1	1	0	1	0	1	1	0	1	0.666667	1	0	1
1260	105747	8	1		1	1	5	2	1	47	58	3	1	2	4	5	1	4	3	150	2	0	2					1	175	56	1	0	0	0	1	0	1	1	0	1	0	1	1	0	0	0.555556	1	0	1
1261	105750	8	1		2	1	5	2	1	53	59	3	2	4	3	5	1	1	5	150	1	0	2					2	150	40	0	0	1	0	1	0	1	1	1	1	1	1	1	1	1	1	0	0	0
1262	105755	8	1		2	1	5	2	1	47	57	3	1	4	4	5	1	3	4	150	1	0	2					1	163	59	1	1	0	1	1	0	1	1	0	1	1	1	1	0	0	0.666667	1	1	1
1264	105771	8	1		2	1	3	2	1	56	54	2	4	1	1	6	1	1	6	230	1	0	2					1	157	63	1	1	0	1	1	0	1	1	0	0	0	1	1	0	1	0.555556	1	0	1
1265	105776	8	1		1	1	2	2	1	47	54	2	3	2	2	6	1	1	5	450	4	1	2					1	180	60	0	1	1	0	1	0	1	1	1	1	1	1	1	1	1	1	1	1	1
1266	105780	8	1		2	1	3	2	1	50	53	2	3	1	4	5	1	2	3	100	2	0	2						145	45	0	0	0	1	0	0	1	0	1	0	1	1	0	1	1	0.666667	1	0	0
1267	105784	8	1		1	2	3	2	2	49	49	3	1	3	3	6	1	1	5	450	1	1	2					1	172	64	1	1	0	1	1	0	1	1	0	1	1	1	1	0	0	0.666667	1	0	1
1270	105797	8	1		2	1	3	2	1	46	56	2	2	2	3	3	1	1	6	350	1	1	2					1	158	58	1	1	1	1	1	0	1	1	0	1	0	1	1	0	0	0.555556	1	1	1
1272	105806	8	1		1	1	3	2	1	52	49	2	1	3	4	5	1	1	5	130	2	0	2						163	60	1	1	0	1	1	0	1	1	0	1	0	1	1	0	0	0.555556	1	1	1
1273	105810	8	1		1	1	3	2	1	57	55	3	2	2	3	3	1	1	3	200	1	0	2					1	167	77	1	1	1	1	1	0	1	1	0	1	0	1	1	0	0	0.555556	1	1	1
1274	105814	8	1		1	1	3	2	1	56	57	4	1	1	3	6	1	1	4	350	1	1	2					1	177	73	1	1	1	1	1	0	1	1	0	1	0	1	1	0	1	0.666667	1	0	1
1275	105818	8	1		1	1	3	3	1	50	58	2	1	2	3	7	1	1	4	150	1	0	2					1	168	51	1	1	0	1	1	0	1	1	0	1	0	1	1	0	0	0.555556	1	0	1
1276	105821	8	1		1	1	3	2	1	45	53	2	1	3	3	5	1	1	4	350	1	1	2						173	57	1	1	0	1	1	0	1	1	0	0	0	1	1	0	0	0.444444	1	0	1
1277	105827	8	1		2	1	3	3	1	54	55	2	2	2	2	6	1	1	7	250	1	0	2						163	61	1	0	1	0	1	0	1	1	0	1	1	1	1	1	0	0.777778	1	0	1
1278	105832	8	1		2	2	3	3	2	46	52	3	2	4	2	3	1	1	5	200	1	1	2					1	163	67	1	1	1	1	1	0	1	1	0	1	0	1	1	0	0	0.555556	1	1	1
1280	105843	8	1		2	1	3	3	1	53	58	2	1	3	2	5	1	1	6	100	2	0	2					1	155	45	0	0	0	0	1	0	1	1	0	1	1	1	1	1	1	0.888889	1	0	1
1283	105858	8	1	1	2	2	3	3	2	32	53	1	2	4	3	4	1		6				2						169	73	1	1	1	1	1	0	1	1	0	1	0	1	1	0	0	0.555556	1	0	1
1285	105868	8	1		2	1	3	3	1	43	60	1	1	2	4	3	1	4	4	100	2	0	2					1	168	56	1	1	1	1	1	1	1	1	1	1	0	1	1	1	1	0.888889	1	0	1
1286	105874	8	1		2	1	3	3	1	42	50	2	1	2	2	5	1	1	5	150	2	0	2						160	70	1	1	0	1	1	1	1	1	0	1	1	1	1	1	1	0.888889	0	1	1
1287	105878	8	1		1	1	3	3	1	45	55	2	2	4	1	5	1	4	3	150	1	0	2						167	57	1	1	0	1	1	0	1	1	0	1	0	1	1	0	1	0.666667	1	0	1
1289	105887	8	1		1	1	3	3	1	46	56	1	1	3	2	3	1	1	4	200	1	0	2					1	184	108	0	0	0	0	1	0	1	1	0	1	1	1	1	1	1	0.888889	1	1	1
1290	105890	8	1		2	1	3	3	1	48	52	3	1	1	3	6	1	1	6	250	1	0	2					1	155	48	0	0	0	0	0	0	1	1	0	1	1	1	1	0	0	0.666667	1	1	1
1291	105899	8	1		2	1	3	3	1	52	58	2	1	2	4	6	1	1	6	400	1	1	2						162	56	0	1	1	0	0	0	1	1	1	1	0	1	1	0	1	0.777778	1	1	1
1292	105902	8	1		2	2	3	3	2	40	59	3	2	3	3	8	1	1	4	180	2	0	2					1	164	58	1	1	0	1	1	0	1	1	1	1	1	1	1	1	1	1	1	0	1
1293	105906	8	1		1	1	3	3	1	56	56	2	1	2	2	3	1	4	2	100	2	0	2					1	165	76	1	1	1	1	0	0	1	1	0	1	1	1	1	0	0	0.666667	1	0	1
1294	105910	8	1		2	1	3	3	1	38	51	3	2	4	3	8	1	1	5	300	1	1	2					1	158	58	1	1	0	0	0	0	1	1	0	1	1	1	1	0	0	0.666667	1	1	1
1295	105915	8	1		1	1	3	3	1	49	53	2	2	2	2	6	1	1	6	150	1	0	2					1	168	65	1	1	0	1	1	0	1	1	1	1	1	1	1	1	1	1	1	1	1
1296	105921	8	1		1	1	3	3	1	40	50	3	1	3	4	5	1	1	5	150	2	0	2					1	170	47	1	1	0	0	1	0	1	0	0	1	1	1	1	1	1	0.777778	1	0	1
1297	105926	8	1		1	1	3	3	1	47	54	2	1	3	3	5	1	1	3	250	1	1	2					1	183	91	1	1	0	0	1	0	1	1	0	1	0	1	1	0	1	0.666667	1	1	1
1298	105929	8	1		1	1	3	3	1	43	46	3	2	3	3	5	1	1	5	180	1	0	2					1	173	53	1	1	0	0	1	0	1	1	0	1	0	1	1	1	1	0.777778	1	1	1
1299	105934	8	1		1	1	3	3	1	48	64	2	2	2	3	3	1	1	3	200	2	0	2					1	179	85	1	0	1	1	0	0	1	1	0	1	0	1	1	0	1	0.666667	1	1	1
1300	105937	8	1		1	1	3		1	57		2		1		6		4	4	100	2	0	2					1	173	55	1	1	1	1	1	0	1	1	1	1	0	1	1	0	1	0.777778	1	0	1
1302	105945	8	1		2	1	3	2	1	41	52	3	1	3	4	5	1	1	4	300	1	1	2					2	162	46	1	1	1	1	1	0	1	1	1	1	1	1	1	0	0	0.777778	1	1	1
1303	105951	8	1		2	1	3	2	1	47	58	3	2	1	4	3	1	1	4	400	1	1	2					1	164	78	1	0	1	1	0	0	1	1	0	1	1	1	1	0	1	0.777778	1	1	1
1304	105955	8	1		1	1	3	2	1	43	51	2	3	2	2	3	1	1	4	500	1	1	2					1	170	71	1	1	0	1	1	0	1	1	0	1	0	1	1	0	0	0.555556	1	1	1
1305	105959	8	1		2	1	3	2	1	48	54	2	1	2	2	3	1	1	5	300	1	1	2					1	162	62	1	0	0	0	1	0	1	1	0	1	1	1	1	0	1	0.777778	1	1	1
1306	105965	8	1		2	1	3	2	1	48	50	2	2	2	3	3	1	1	4	450	1	1	2					1	161	56	1	1	1	1	1	1	1	1	1	1	0	1	1	0	0	0.666667	1	1	1
1307	105968	8	1		2	1	3	2	1	39	51	2	1	4	3	3	1	1	5	500	1	1	2					1	163	65	1	1	1	1	1	0	1	1	0	1	1	1	1	0	0	0.666667	1	1	1
1308	105973	8	1		2	1	3	2	1	47	59	2	2	2	2	7	1	1	5	130	2	0	2						155	48	0	0	1	0	1	0	1	1	0	1	0	1	1	0	0	0.555556	1	1	1
1309	105978	8	1		2	1	3	3	1	44	50	3	2	2	3	5	1	1	4	300	1	1	2					1	166	52	0	0	0	0	1	0	1	1	1	1	0	1	1	0	0	0.666667	0	0	0
1310	105982	8	1		2	1	3	3	1	42	52	3	2	4	4	5	1	1	6	200	2	0	2					1	165	51	0	1	1	1	1	0	1	1	0	1	0	1	1	0	0	0.555556	1	1	1
1311	105988	8	1		2	1	3	2	1	58	60	1	1	2	2	7	1	1	3	50	2	0	2					1	157	44	1	0	1	1	1	0	1	1	1	1	1	1	1	1	1	1	1	0	1
1312	105993	8	1		1	1	3	2	1	40	55	2	2	4	3	5	1	1	5	350	1	0	2					1	173	58	1	1	0	1	1	0	1	1	0	1	1	1	1	0	0	0.666667	1	0	1
1313	105998	8	1		1	1	3	2	1	45	58	1	1	2	2	3	1	4	3	100	2	0	2					1	173	63	0	0	0	0	1	0	1	1	0	1	0	1	1	0	0	0.555556	1	1	1
1314	106003	8	1		2	1	3	3	1	47	56	2	1	1	1	2	1	1	4	600	1	1	2					1	170	54	1	1	1	1	1	0	1	1	0	1	0	1	1	0	1	0.666667	1	1	1
1315	106006	8	1		1	1	3	3	1	45	50	3	2	3	4	5	1	1	4	300	1	0	2					1	169	58	1	1	0	0	1	0	1	1	0	1	1	1	1	1	1	0.888889	1	0	1
1318	106017	8	1		2	1	3	2	1	39	50	2	2	2	2	2	1	1	6	500	1	1	2					1	163	61	0	0	1	0	0	0	0	0	1	0	1	0	0	1	1	0.444444	0	0	0
1320	106027	8	1		1	1	3	2	1	42	51	3	1	3	3	5	1	1	5	250	1	0	2					1	171	61	1	0	0	1	1	0	1	1	0	1	0	1	1	0	0	0.555556	1	1	1
1321	106034	8	1		2	1	3	2	1	46	55	2	1	4	2	3	1	1	5	300	1	0	2					1	157	49	1	0	1	0	0	0	1	1	1	1	1	1	1	0	1	0.888889	0	0	0
1322	106037	8	1		2	1	3	3	1	47	51	3	3	4	3	6	1	1	4	500	1	1	2					1	161	48	1	0	1	0	1	0	1	1	0	1	0	1	1	0	0	0.555556	1	0	1
1323	106041	8	1		1	1	3	2	1	51	57	2	2	2	4	2	1	1	4	100	2	0	2					1	179	100	1	0	0	1	1	0	1	1	1	1	0	1	1	0	0	0.666667	1	0	1
1324	106045	8	1		1	1	3	3	1	45	53	1	1	3	3	3	1	1	3	350	1	1	2					1	175	51	1	1	0	1	1	0	1	1	0	1	0	1	1	0	1	0.666667	1	0	1
1326	106053	8	1		2	1	3	3	1	42	52	2	2	4	3	3	1	1	4	600	1	1	2						164	57	1	1	1	1	1	0	1	1	1	1	0	1	1	1	1	0.888889	0	0	1
1327	106056	8	1		2	1	3	3	1	42	49	2	2	4	3	3	1	1	5	300	1	0	2						167	60	1	1	1	1	1	0	1	1	1	1	0	1	1	0	1	0.777778	1	1	1
1328	106062	8	1		2	1	3	3	1	48	56	2	2	3	2	6	1	1	4	300	1	0	2						156	45	1	1	1	1	1	0	1	1	0	1	1	1	1	0	0	0.666667	1	0	1
1329	106065	8	1		1	1	3	2	1	45	54	4	3	3	1	8	1	1	3	400	1	1	2					1	180	81	1	1	1	1	1	0	1	1	0	1	0	1	1	0	1	0.666667	1	1	1
1330	106069	8	1		2	1	3	2	1	55	57	2	1	2	2	5	1	1	5	200	1	0	2					1	167	55	1	1	1	1	0	0	1	1	0	1	1	1	1	0	1	0.777778	1	0	1
1331	106074	8	1		2	1	3	2	1	54	55	1	1	2	2	5	1	1	6	200	1	0	2					1	153	48	0	0	1	0	0	0	1	1	1	1	1	1	1	1	1	1	0	0	0
1333	106087	8	1		1	1	3	2	1	50	57	2	1	2	2	3	1	1	5	400	1	1	2						177	70	1	1	0	1	1	0	1	1	0	1	0	1	1	0	0	0.555556	1	1	1
1334	106091	8	1		2	1	3	2	1	43	48	2	2	2	2	8	1	1	6	200	1	1	2					2	165	65	1	1	1	1	1	0	1	1	0	1	0	1	1	0	1	0.666667	1	0	1
1336	106104	8	1		1	1	3	2	1	47	54	2	1	1	2	5	1	1	4	240	2	0	2						168	68	0	0	1	0	0	0	1	1	0	1	1	1	1	0	0	0.666667	0	0	0
1337	106110	8	1	1	1	1	3	2	1	52	49	2	2	3	3	3	1		4				2					1	186.9	75	1	1	0	1	1	0	1	1	0	1	0	1	1	0	0	0.555556	0	0	0
1339	106119	8	1		1	1	3		1	47		2		3		5		4	2	170	2	1	2						168	65	1	1	0	1	1	0	1	1	0	0	0	1	1	0	0	0.444444	1	1	1
1341	106128	8	1		2	1	3	3	1	46	55	2	1	3	2	5	1	1	10	200	1	1	2					1	161	57	1	1	0	1	1	0	1	1	0	1	0	1	1	0	0	0.555556	1	0	1
1343	106143	8	1		2	1	3	3	1	60	62	3	1	2	2	5	1	1	5	200	1	0	2					1	170	66	1	1	0	1	1	0	1	1	0	1	0	1	1	0	0	0.555556	1	0	1
1344	106149	8	1		2	1	3	3	1	54	56	2	1	4	3	3	1	1	5	450	1	1	2					1	155	68	1	0	1	0	0	0	1	1	0	1	1	1	1	0	0	0.666667	1	0	1
1345	106153	8	1		1	1	3	3	1	53	56	3	1	2	2	5	1	1	5	170	2	0	2					1	165	65	1	0	0	0	0	0	1	1	1	1	0	1	1	0	0	0.666667	1	0	1
1346	106158	8	1		2	1	3	3	1	45	52	2	2	2	2	5	1	1	4	200	1	1	2					1	155	53	0	0	0	0	1	0	1	1	1	1	1	0	0	0	0	0.555556	1	1	1
1347	106162	8	1		2	1	3	3	1	46	48	3	3	1	1	6	1	1	5	400	1	1	2					1	149	38	1	1	1	1	1	0	1	1	0	1	0	1	1	0	1	0.666667	1	1	1
1348	106167	8	1		2	1	3	2	1	48	53	2	1	3	2	6	1	1	7	200	2	1	2					1	155	40	1	0	0	1	1	0	1	1	0	0	0	1	1	0	0	0.444444	1	1	1
1349	106174	8	1		1	1	3	2	1	48	47	3	2	3	4	5	1	1	4	250	4	1	2					1	175	108	1	1	0	1	1	0	1	1	0	1	1	1	0	1	0	0.666667	1	0	1
1350	106179	8	1		2	1	3	3	1	45	57	2	1	1	4	3	1	1	4	500	2	1	2					1	163	58	1	1	1	1	1	0	1	1	0	1	0	1	1	0	0	0.555556	1	0	1
1352	106187	8	1		2	1	3	2	1	51	56	2	1	4	3	2	1	1	3	200	1	0	2					1	155	59	0	0	1	0	0	0	1	1	1	1	1	1	1	1	1	1	0	1	0
1353	106190	8	1		1	1	3	2	1	40	46	2	2	3	3	4	1	1	3	400	1	1	2					1	170	63	1	1	0	1	1	0	1	1	0	1	0	1	1	0	0	0.555556	1	1	1
1354	106193	8	1		1	1	3	3	1	51	59	3	1	1	3	5	1	1	5	350	1	1	2					1	177	114	0	0	1	0	0	1	1	1	0	1	0	1	1	0	1	0.666667	0	0	1
1355	106200	8	1		2	1	3	3	1	46	48	3	1	4	3	5	1	1	6	400	1	0	2					1	159	43	0	0	0	1	1	0	1	1	1	1	1	1	1	0	1	0.888889	1	0	1
1356	106203	8	1		2	1	3	3	1	47	60	1	1	2	4	3	1	4	3	100	1	1	2					1	164	68	0	0	1	0	0	0	1	1	1	1	1	1	1	1	1	1	0	0	1
1357	106208	8	1		1	1	3	3	1	50	50	2	2	4	3	6	1	1	7	300	1	0	2					1	170	62	1	1	1	1	1	0	1	1	1	1	1	1	1	1	1	1	1	0	1
1359	106218	8	1		1	1	3		1	44		3		2		5		4	2	100	2	1	2					1	170	67	1	1	1	1	1	0	1	1	0	1	1	1	1	1	1	0.888889	1	0	1
1360	106221	8	1		2	1	3	3	1	42	52	1	1	4	4	5	1	1	4	400	1	1	2					1	159	50	1	1	0	1	1	0	1	1	0	1	0	1	1	0	1	0.666667	1	1	1
1361	106225	8	1		2	1	3	3	1	46	50	3	2	3	2	5	1	1	4	150	1	0	2					1	158	56	1	1	1	1	1	0	1	1	0	1	1	1	1	1	0	0.777778	1	1	1
1362	106229	8	1		1	1	3	3	1	42	46	3	1	3	1	5	1	2	4	200	2	0	2					1	162	66	1	1	0	1	1	0	1	1	0	1	0	1	1	0	0	0.555556	1	0	1
1363	106235	8	1		1	1	3	3	1	54	64	3	1	3	2	6	1	1	3	250	2	0	2					1	176	68	1	1	0	1	1	0	1	1	0	1	0	1	1	0	0	0.555556	1	1	1
1364	106241	8	1		1	1	3	3	1	48	57	3	1	3	4	5	1	1	4	180	2	0	2					1	160	56	0	0	0	0	1	0	1	1	1	1	1	1	1	0	1	0.888889	0	0	0
1365	106248	8	1		1	1	3	3	1	47	47	2	2	1	3	6	1	1	7	250	1	0	2					1	181	69	1	1	1	1	1	0	1	1	0	1	0	1	1	0	0	0.555556	1	0	1
1366	106255	8	1		2	1	3	2	1	48	57	2	2	3	3	2	1	1	4	350	1	0	2					2	166	43	1	1	1	1	0	0	1	1	0	1	0	1	1	1	0	0.666667	1	1	1
1367	106260	8	1		2	1	3	2	1	41	48	2	3	4	3	3	1	3	5	220	1	1	2					1	162	63	1	1	1	1	1	0	1	1	0	1	0	1	1	0	0	0.555556	1	1	1
1368	106264	8	1		1	1	3	2	1	41	56	2	1	2	2	3	1	1	6	150	1	1	2						166	61	0	0	1	0	0	0	1	1	1	1	1	1	1	1	1	1	0	0	0
1369	106270	8	1		1	1	3	2	1	55	60	3	1	4	4	5	1	1	4	400	2	0	2					1	171	80	0	0	1	0	1	0	1	1	1	1	1	1	1	0	1	0.888889	1	0	0
1370	106274	8	1		1	1	3	3	1	39	49	1	1	2	2	3	1	1	5	200	1	0	2					1	173	65	0	0	0	0	0	0	1	1	1	1	1	1	1	1	1	1	1	1	1
1370	106275	8	1		1	1	3	2	1	39	49	1	1	2	2	3	1	1	5	200	1	0	2						174	61	1	1	0	1	1	0	1	1	0	1	0	1	1	0	0	0.555556	1	1	1
1371	106280	8	1		2	1	3	2	1	46	49	1	2	4	1	2	1	1	4	350	2	1	2					1	164	56	1	0	1	0	0	0	1	1	1	1	1	1	1	0	1	0.888889	1	1	1
1372	106285	8	1		1	1	3	3	1	51	51	3	3	2	2	6	1	1	7	300	1	0	2					1	175	56	1	1	0	1	1	0	1	1	0	1	1	1	1	0	0	0.666667	1	0	0
1373	106293	8	1		2	1	3	3	1	52	51	2	3	2	2	6	1	1	6	200	1	1	2					1	160	58	1	0	1	1	0	0	1	1	1	1	1	1	1	1	1	1	1	0	1
1376	106305	8	1		2	1	3	2	1	51	56	1	1	2	3	3	1	2	2	200	2	1	2					1	160	47	0	0	0	0	0	0	1	1	0	1	1	1	1	0	1	0.777778	1	1	1
1378	106313	8	1		1	1	3	3	1	46	51	3	2	1	4	6	1	1	5	400	1	0	2					1	174	60	1	1	0	1	1	0	1	1	1	1	1	1	1	1	1	1	0	0	0
1379	106318	8	1		1	1	3	3	1	57	57	2	1	4	2	5	1	1	4	200	1	1	2						170	71	1	1	0	1	1	0	1	1	1	1	1	1	1	1	1	1	1	0	1
1380	106323	8	1		2	1	3	2	1	45	52	3	1	1	3	5	1	1	5	500	1	1	2					1	165	53	1	1	0	1	1	0	1	1	0	1	0	1	1	0	0	0.555556	1	1	1
1381	106326	8	1		2	2	3	2	2	45	49	3	2	1	3	5	1	2	3	200	1	0	2					1	152	45	1	0	1	1	0	0	1	1	0	1	0	1	1	1	1	0.777778	1	0	0
1385	106345	8	1		2	1	3	3	1	51	54	3	3	2	2	6	1	1	6	100	2	0	2					1	155	44	1	1	1	1	1	0	1	1	0	1	0	1	1	0	0	0.555556	1	1	1
1386	106349	8	1		2	1	3	3	1	53	55	3	1	3	2	6	1	1	5	180	1	0	2					1	155	50	1	1	0	1	1	0	1	1	0	1	0	1	1	0	0	0.555556	1	1	1
1388	106359	8	1		2	1	3	3	1	47	52	3	1	1	1	5	1	1	5	300	1	1	2						164	78	1	1	0	1	1	0	1	1	0	1	0	1	1	0	0	0.555556	1	0	1
1389	106363	8	1		2	1	3	2	1	52	55	3	2	1	3	6	1	1	4	300	1	0	2						166	60	1	1	1	1	1	0	1	1	0	1	0	1	0	0	0	0.444444	1	0	1
1390	106367	8	1		1	1	3	2	1	46	51	3	2	4	3	6	1	1	6	300	1	1	2					1	170	45	1	1	0	1	1	0	1	1	0	1	1	1	1	0	0	0.666667	1	1	1
1391	106376	8	1	1	1	1	3	2	1	54	60	2	1	3	3	6	1		5				2					1	169	61	1	1	0	1	1	0	1	1	0	1	0	1	1	0	0	0.555556	1	1	1
1392	106379	8	1		1	1	3	3	1	49	56	3	2	3	3	6	1	4	5	150	2	0	2					1	163	46	0	0	0	1	1	0	1	1	0	1	1	1	1	0	0	0.666667	1	1	1
1395	106396	8	1		2	1	3	3	1	45	52	2	2	3	3	3	1	1	4	685	1	1	2					1	162	69	1	0	0	1	1	0	1	1	0	1	0	1	1	0	1	0.666667	1	0	1
1396	106400	8	1		1	1	3	3	1	50	60	3	1	1	2	6	1	1	5	150	2	0	2						175	56	0	0	1	0	1	1	1	1	1	1	1	1	1	1	1	1	1	0	0
1397	106405	8	1		2	1	3	2	1	42	48	1	1	3	3	3	1	1	4	400	2	1	2					2	161	56	0	0	1	1	1	1	1	0	1	1	0	1	1	1	1	0.777778	1	0	1
1398	106409	8	1		1	1	3	2	1	44	55	1	1	3	3	3	1	1	4	400	2	1	2					1	171	67	0	0	1	1	1	0	1	1	1	1	1	1	1	1	1	1	0	1	1
1399	106414	8	1		1	1	3	2	1	53	53	2	2	1	3	6	1	1	5	300	1	0	2					1	170	49	0	1	1	1	1	0	1	1	0	1	0	1	1	0	0	0.555556	1	1	1
1400	106418	8	1		2	1	3	2	1	46	56	1	3	4	4	3	1	1	4	250	1	0	2					1	162	59	1	1	0	1	1	0	1	1	0	1	1	1	1	0	1	0.777778	1	0	1
1402	106426	8	1		2	1	3	3	1	46	50	3	3	1	3	6	1	1	6	100	2	0	2					1	163	54	1	1	0	1	1	0	1	1	1	1	0	1	1	0	0	0.666667	1	1	1
1403	106434	8	1		1	1	3	2	1	49	48	3	3	4	1	6	1	1	5	400	1	1	2					1	175	50	1	0	1	0	0	1	1	1	0	1	1	1	1	1	1	0.888889	1	1	0
1404	106440	8	1		2	1	3	2	1	50	50	3	3	3	1	6	1	1	7	350	2	0	2						162	52	1	0	1	1	1	0	1	1	0	1	1	1	1	0	1	0.777778	1	0	1
1406	106455	8	1		2	1	3	2	1	53	55	2	2	3	3	6	1	1	5	200	1	0	2					1	161	55	1	1	1	1	1	0	1	1	0	1	0	1	1	0	1	0.666667	1	0	0
1407	106460	8	1		2	1	3	2	1	54	56	2	3	4	1	6	1	1	5	300	1	0	2					1	157	45	1	1	1	1	1	0	1	1	0	1	0	1	1	0	1	0.666667	1	1	1
1409	106468	8	1		1	1	3	2	1	53	52	2	2	4	2	6	1	1	7	200	1	1	2					1	168	53	1	1	0	1	1	0	1	1	0	1	0	1	1	0	0	0.555556	1	0	1
1410	106475	8	1		1	1	3	2	1	48	53	2	2	4	2	6	1	1	7	300	1	1	2					1	178	53	0	1	1	0	0	1	1	1	0	1	0	0	0	1	0	0.444444	0	0	0
1413	106491	8	1		1	1	3	2	1	53	55	3	3	2	1	6	1	1	6	400	1	1	2					1	166	55	0	0	0	0	0	0	1	1	0	1	0	1	1	0	0	0.555556	1	0	1
1414	106496	8	1		1	1	3	2	1	45	50	3	3	1	4	6	1	1	5	600	1	1	2					1	180	65	1	0	0	1	0	0	1	1	0	1	1	1	1	0	1	0.777778	1	0	0
1416	106504	8	1		1	1	3	2	1	46	48	3	3	1	1	6	1	1	5	550	1	1	2					1	174	58	1	1	0	1	1	0	1	1	0	1	0	1	1	0	0	0.555556	1	0	1
1418	106513	8	1		2	1	3	2	1	44	48	2	2	3	3	6	1	1	5	300	1	0	2					1	155	66	1	0	1	1	0	1	1	1	1	1	1	1	1	0	1	0.888889	1	0	1
1419	106518	8	1		2	1	3	2	1	56	56	2	1	4	3	5	1	1	3	120	1	0	2					1	170	48	1	1	0	1	1	1	1	1	0	1	0	1	1	0	0	0.555556	1	1	1
1420	106521	8	1		2	1	2	2	1	42	50	2	3	1	4	1	5	1	6	500	1	0	1	0	0	0	0	1	168	53	1	1	1	1	1	0	1	1	0	1	0	1	1	1	1	0.777778	1	0	1
1421	106530	8	1		2	1	3	2	1	42	52	1	1	3	3	3	1	1	4	300	1	1	2						165	62	1	1	1	1	1	0	1	1	0	1	0	1	1	0	0	0.555556	1	1	1
1425	106549	8	1		2	1	3	2	1	52	52	2	2	3	1	6	1	1	6	400	1	1	2					1	163	60	1	0	0	1	1	0	1	1	0	1	0	1	1	0	0	0.555556	1	0	1
1426	106554	8	1		1	1	3	2	1	51	54	2	2	2	3	3	1	1	5	400	1	1	2					1	179	62	1	0	0	1	0	0	1	1	0	1	0	1	1	0	0	0.555556	1	0	1
1427	106561	8	1		1	1	3	2	1	49	60	2	1	2	4	6	1	1	5	120	4	0	2					2	176	68	0	1	1	1	0	0	1	1	0	1	1	1	1	0	0	0.666667	1	1	1
1428	106566	8	1		1	1	3	2	1	52	49	3	3	4	1	8	1	1	6	300	1	1	2					1	173	50	1	1	0	1	1	0	1	1	0	1	1	1	1	0	0	0.666667	1	0	1
1429	106570	8	1		2	1	3	2	1	50	59	2	2	4	3	5	1	1	4	250	1	1	2					1	169	50	1	0	1	1	1	0	1	1	1	1	0	1	1	0	0	0.666667	1	1	1
1430	106574	8	1		2	1	3	2	1	42	51	1	2	2	1	8	1	1	5	280	1	1	2					1	162	48	0	0	1	1	1	0	1	0	1	1	1	1	1	1	1	0.888889	0	1	1
1431	106580	8	1		1	1	3	2	1	46	50	2	2	1	2	6	1	1	6	350	1	1	2						176	58	0	0	0	0	0	0	1	1	0	0	1	1	1	0	0	0.555556	1	1	1
1432	106586	8	1		1	1	3	2	1	53	53	2	1	4	3	6	1	1	4	280	1	1	2					1	176	68	1	0	1	1	0	1	1	1	0	1	1	1	1	0	0	0.666667	1	1	1
1433	106590	8	1		1	1	3	2	1	53	55	1	3	3	1	4	1	1	4	300	1	1	2					1	169	62	0	1	1	0	0	0	1	1	0	0	1	1	1	0	0	0.555556	1	1	1
1434	106593	8	1		1	1	3	2	1	47	51	3	2	4	1	3	1	1	4	700	1	1	2					2	174	62	1	1	0	1	1	0	1	1	0	1	1	1	1	1	1	0.888889	1	1	1
1436	106602	8	1		1	1	5	2	1	42	54	3	2	2	3	3	1	1	4	300	1	0	2						176	50	1	1	1	1	1	0	1	1	0	1	1	1	1	0	0	0.666667	1	1	1
1437	106607	8	1		1	1	3	2	1	53	58	3	1	3	4	6	1	1	4	350	1	1	2						169	55	0	1	1	1	0	0	1	1	0	1	1	1	1	0	0	0.666667	1	1	1
1438	106611	8	1		2	1	3	2	1	55	59	3	1	3	3	5	1	1	5	280	2	0	2						160	47	1	1	0	0	1	1	1	0	1	1	1	1	1	0	0	0.666667	1	1	1
1439	106616	8	1		1	1	3	1	1	43	55	1	1	3	2	3	1	1	4	350	1	1	2						167	56	1	1	0	1	1	1	1	1	0	1	0	1	1	0	0	0.555556	1	1	1
1443	106632	8	1		1	1	3	1	1	44	50	3	2	4	3	5	1	1	4	300	1	1	2					1	167	72	1	1	1	1	0	0	1	1	0	1	0	1	1	0	0	0.555556	1	1	1
1447	106649	8	1		1	1	3	1	1	49	49	3	2	1	2	8	1	1	4	500	1	1	2					1	176	65	0	0	0	0	0	0	1	1	0	0	1	1	1	0	0	0.555556	1	1	1
1452	106670	8	1		2	1	3	1	1	42	56	2	2	4	3	2	1	1	4	120	1	1	2					1	161	52	1	1	0	1	1	0	1	1	0	1	0	1	1	0	0	0.555556	1	1	1
1453	106675	8	1		2	1	3	1	1	46	47	2	1	3	3	6	1	1	5	400	1	1	2					1	158	56	1	1	0	1	1	0	1	1	0	1	0	1	1	0	0	0.555556	1	0	1
1454	106679	8	1		2	1	3	2	1	49	49	2	2	2	2	5	1	1	5	150	1	1	2					1	156	45	0	0	1	0	0	0	1	1	1	1	1	1	1	1	1	1	0	0	0
1455	106685	8	1		2	1	3	1	1	45	54	2	2	4	3	6	1	1	6	249	1	1	2					1	154	42	1	0	0	1	1	0	1	1	0	1	0	1	1	0	0	0.555556	1	1	1
1456	106689	8	1		2	1	3	1	1	40	49	2	2	4	3	7	1	1	4	180	1	0	2					1	167	48	1	1	0	1	1	0	1	1	0	1	0	1	1	0	0	0.555556	1	1	1
1458	106698	8	1		2	1	3		1	45		2		2		2		4	4	137	2	0	2					1	155	42	1	0	1	1	0	0	1	1	0	1	0	1	1	1	0	0.666667	1	0	1
1459	106703	8	1		2	1	3	1	1	53	58	2	1	3	3	6	1	1	5	250	1	1	2					1	153	44	1	1	1	1	1	0	1	1	0	1	1	1	1	0	1	0.777778	1	0	1
1460	106710	8	1		2	1	3	1	1	41	59	2	3	4	1	1	8	1	8	150	1	0	1	0	0	0	0	1	166	95	0	0	0	1	0	0	1	1	0	0	0	1	1	1	0	0.555556	1	1	1
1461	106717	8	1		1	1	3	2	1	50	60	2	1	4	3	6	1	1	5	200	1	0	2					1	166	55	1	1	1	1	1	0	1	1	0	1	0	1	1	0	0	0.555556	1	0	1
1462	106722	8	1		1	1	5	2	1	46	46	3	3	4	1	6	1	1	6	150	1	0	2						173	60	0	0	0	1	0	0	1	1	0	1	0	1	1	0	1	0.666667	1	0	1
1463	106726	8	1		2	1	3	2	1	47	51	3	2	1	2	6	1	1	4	200	1	0	2					1	161	53	1	1	0	1	1	0	1	1	0	1	0	1	1	0	0	0.555556	1	0	1
1465	106735	8	1		1	1	3	2	1	51	60	2	1	2	4	3	1	1	3	160	2	0	2					1	175	65	1	1	0	1	1	0	1	1	0	1	1	1	1	0	0	0.666667	1	1	1
1466	106739	8	1		1	1	3	2	1	51	55	2	2	2	4	6	1	1	3	90	2	0	2						170	64	0	1	0	0	1	0	1	0	0	1	1	1	1	1	1	0.777778	0	1	1
1467	106742	8	1		2	1	3	3	1	47	57	3	2	1	4	5	1	1	5	80	2	0	2					1	161	68	1	1	0	1	1	0	1	1	0	1	0	1	1	0	0	0.555556	1	0	1
1468	106747	8	1		2	1	3	3	1	49	53	3	2	3	3	5	1	1	4	120	2	0	2					1	163	49	1	1	0	0	1	0	1	1	0	1	0	1	1	1	0	0.666667	1	0	1
1469	106751	8	1		2	1	3	2	1	52	62	2	1	3	4	5	1	1	4	120	2	0	2					1	168	57	0	0	0	0	0	0	1	0	1	1	1	0	1	0	1	0.666667	1	0	1
1470	106755	8	1		2	2	3	2	2	41	49	2	2	3	3	5	1	1	6	400	1	1	2					1	160	65	1	1	0	1	1	0	1	1	0	1	0	1	1	0	0	0.555556	1	1	1
1471	106762	8	1		1	1	3	1	1	50	54	2	2	1	3	6	1	1	4	400	1	1	2					1	169	60	1	1	0	1	1	0	1	1	0	1	1	1	1	0	0	0.666667	1	0	1
1472	106766	8	1		2	1	3	3	1	53	56	2	1	1	3	5	1	1	4	300	1	1	2					1	160	44	1	1	0	1	1	0	1	1	1	1	1	1	1	0	1	0.888889	1	0	1
1473	106771	8	1		1	1	3	3	1	49	58	2	2	1	2	5	1	1	5	200	1	0	2					1	159	52	1	1	0	1	1	0	1	1	0	1	0	1	1	0	0	0.555556	1	1	1
1475	106783	8	1		2	1	3	3	1	52	51	2	2	4	2	6	1	1	5	400	1	1	2					1	160	60	1	0	0	1	0	0	1	1	0	1	0	1	1	0	0	0.555556	1	1	1
1476	106787	8	1		2	2	3	3	2	41	54	1	1	4	2	8	1	1	6	200	1	1	2					1	163	59	1	1	0	1	1	0	1	1	1	1	1	1	1	1	1	1	1	0	1
1477	106793	8	1		1	1	3	3	1	46	59	2	2	2	1	3	1	1	5	300	1	1	2						172	84	1	1	0	1	1	0	1	1	0	1	0	1	1	0	0	0.555556	1	1	1
1478	106798	8	1		2	1	3	2	1	46	51	2	2	1	1	6	1	1	5	350	1	1	2					2	161	52	1	1	1	0	0	0	1	1	1	1	0	1	1	1	1	0.888889	1	0	1
1479	106802	8	1		1	1	3	3	1	46	49	2	2	4	3	3	1	1	5	300	1	1	2						190	140	0	1	0	1	1	0	1	1	0	1	1	1	1	0	0	0.666667	1	1	1
1480	106808	8	1		1	1	3	2	1	50	58	2	1	3	2	5	1	1	3	100	1	0	2						168	67	1	1	0	1	1	0	1	1	0	1	1	1	1	0	0	0.666667	1	1	1
1481	106811	8	1		1	1	3	2	1	46	52	1	1	3	2	5	1	1	4	150	1	0	2					1	168	52	1	1	1	1	1	0	1	1	0	1	0	1	1	0	0	0.555556	1	1	1
1483	106819	8	1		1	1	3	2	1	47	54	2	1	2	1	5	1	1	4	150	1	0	2					1	180	80	1	1	1	1	1	0	1	1	0	1	1	1	1	0	1	0.777778	1	0	1
1484	106823	8	1		2	1	3	3	1	50	51	2	2	3	2	6	1	1	4	450	1	1	2					1	160	48	1	1	0	1	1	0	1	1	0	1	1	1	1	0	0	0.666667	1	0	1
1485	106826	8	1		1	1	3	3	1	54	61	2	1	3	3	3	1	1	3	200	1	0	2					1	168	59	0	0	1	0	0	0	1	1	0	1	1	1	1	0	0	0.666667	1	0	1
1486	106830	8	1		1	1	3	2	1	55	58	3	2	4	2	6	1	1	5	300	1	1	2					1	168	67	1	1	1	1	1	1	1	1	1	1	1	1	1	1	1	1	0	0	1
1487	106836	8	1		2	1	3	2	1	55	56	3	2	2	2	6	1	1	6	100	1	0	2					1	155	45	1	1	0	1	1	0	1	1	0	1	0	1	1	0	0	0.555556	1	1	1
1488	106842	8	1		2	1	3	3	1	53	53	3	2	3	4	6	1	1	4	80	2	0	2					1	155	48	0	0	1	0	0	0	1	1	1	1	1	1	1	1	1	1	0	0	0
1489	106845	8	1		1	1	3	3	1	42	56	3	2	4	2	3	1	1	5	150	1	1	2						170	63	1	1	0	1	1	0	1	1	0	1	1	1	1	0	1	0.777778	1	1	1
1490	106850	8	1		1	1	3	3	1	36	47	3	1	4	1	5	1	1	6	300	1	1	2					1	172	56	1	1	1	1	1	0	1	1	0	1	0	1	1	0	0	0.555556	1	1	1
1492	106860	8	1	1	1	2	3	3	2	50	50	2	3	2	4	6	1		4				2						175	65	1	1	0	1	0	0	1	1	1	1	1	0	0	0	0	0.555556	1	0	1
1493	106867	8	1		2	1	3	3	1	51	51	3	2	2	3	6	1	1	6	400	1	1	2					1	157	50	0	0	0	0	1	0	1	1	1	1	1	1	1	1	1	1	0	0	1
1494	106874	8	1		2	1	3	3	1	51	58	2	2	4	2	6	1	1	5	250	1	1	2					1	166	57	1	0	0	0	1	0	1	1	0	1	1	1	1	0	1	0.777778	1	0	1
1495	106878	8	1		1	1	3	3	1	42	49	3	2	4	3	7	1	1	5	350	1	0	2						168	65	1	1	0	1	1	0	1	1	1	1	1	1	1	1	1	1	1	1	1
1496	106885	8	1		2	1	3	3	1	49	51	3	3	1	1	5	1	1	9	500	1	1	2					1	170	62	1	1	0	1	1	0	1	1	0	1	0	1	1	0	0	0.555556	1	0	1
1497	106893	8	1		2	1	3	3	1	51	51	3	2	1	1	6	1	1	4	450	1	1	2					1	156	53	1	0	1	1	0	0	1	1	1	1	1	1	1	0	1	0.888889	1	0	0
1498	106896	8	1		2	1	3	3	1	49	57	2	2	4	3	6	1	1	5	200	1	0	2						161	46	1	0	1	0	0	0	1	1	0	1	0	1	1	1	1	0.777778	0	0	0
1499	106904	8	1		1	1	3	3	1	49	52	2	2	4	1	5	1	1	5	400	1	1	2					1	165	50	1	1	1	1	1	1	1	1	1	1	0	1	1	1	0	0.777778	1	1	1
1500	106910	8	1		2	1	3	2	1	57	59	2	1	4	2	6	1	1	5	110	1	0	2					1	153	50	1	1	1	0	1	0	1	1	1	1	1	1	1	1	1	1	1	0	0
1502	106920	8	1		1	1	3	3	1	43	57	3	2	4	4	3	1	1	5	600	1	1	2					1	177	60	1	1	0	0	1	0	1	1	1	1	1	1	1	1	1	1	1	0	0
1503	106923	8	1		1	1	3	3	1	51	57	3	1	2	3	6	1	1	5	220	1	0	2					1	175	55	1	1	1	1	1	1	1	1	1	1	1	1	1	1	1	1	1	1	1
1504	106928	8	1		1	1	3	2	1	46	56	2	1	4	2	5	1	1	4	200	1	1	2					1	165	53	0	0	0	0	1	0	1	1	1	1	1	1	1	1	1	1	1	1	1
1505	106932	8	1		1	1	3		1	52		3		3		5		4	2	70	2	0	2					1	172	70	1	1	0	1	1	0	1	1	0	1	0	1	1	0	1	0.666667	1	0	1
1507	106941	8	1		2	1	3	2	1	50	52	2	1	2	2	6	1	1	4	160	2	0	2						159	50	1	1	0	1	1	0	1	1	0	1	0	1	1	0	0	0.555556	1	1	1
1508	106946	8	1		2	1	3	2	1	46	55	1	1	3	2	5	1	1	5	150	2	0	2						159	48	1	1	1	1	1	0	1	1	0	1	1	1	1	1	1	0.888889	1	0	1
1509	106952	8	1		2	1	3	2	1	40	49	2	2	4	2	6	1	1	6	150	1	0	2					1	160	57	0	0	1	0	0	0	1	1	0	0	0	1	1	0	0	0.444444	1	0	0
1510	106958	8	1		2	1	3	3	1	43	51	2	1	4	3	5	1	3	5	180	1	0	2					1	171	70	1	1	0	1	0	0	1	1	0	1	0	1	1	0	1	0.666667	1	1	1
1511	106964	8	1		1	1	3	2	1	46	53	2	2	1	2	2	1	1	4	200	2	0	2						177	67	1	1	0	1	1	0	1	1	0	1	0	1	1	0	0	0.555556	1	1	1
1512	106968	8	1		2	1	3	2	1	41	49	2	1	4	3	5	1	1	5	200	1	0	2					1	157	46	1	0	0	0	0	0	0	1	1	1	1	1	1	1	1	0.888889	1	0	0
1513	106974	8	1		1	1	3	2	1	47	57	1	1	3	4	7	1	4	4	200	2	0	2					1	184	77	1	0	1	0	0	0	1	1	0	1	0	1	1	0	0	0.555556	1	0	1
1514	106978	8	1		1	1	3	2	1	42	50	2	3	2	1	3	1	1	4	600	1	1	2					1	174	57	1	1	1	1	1	0	1	1	0	0	0	1	1	0	0	0.444444	1	1	1
1517	106991	8	1		2	1	3	3	1	41	50	1	2	4	3	2	1	1	4	450	1	1	2					1	158	48	1	0	1	0	0	0	1	1	0	1	0	1	1	0	1	0.666667	1	0	1
1518	106995	8	1		1	1	3	2	1	42	51	2	3	4	1	5	1	1	4	300	1	1	2						170	58	1	1	1	1	1	0	1	1	0	1	0	1	1	1	0	0.666667	1	1	1
1519	107001	8	1		1	1	3	2	1	51	61	2	1	3	3	6	1	1	5	100	2	0	2						164	57	1	1	0	1	1	0	1	1	0	1	0	1	1	0	0	0.555556	1	1	1
1520	107004	8	1		1	1	3	3	1	42	42	2	2	4	3	5	1	1	6	180	1	0	2					1	175	55	1	1	0	1	1	0	1	1	0	1	1	1	1	1	0	0.777778	1	0	1
1522	107015	8	1		2	1	3	3	1	48	51	3	2	1	3	6	1	1	4	200	1	0	2					1	157	55	1	0	1	0	1	0	1	1	0	1	1	1	1	0	1	0.777778	1	0	1
1523	107020	8	1		1	1	3	3	1	46	52	3	1	2	4	5	1	1	5	190	2	1	2					1	171	57	1	1	0	1	1	1	1	1	0	1	1	1	1	0	0	0.666667	1	0	1
1524	107025	8	1		1	1	3	3	1	53	63	2	1	2	3	6	1	1	4	300	1	1	2						174	71	1	1	0	1	1	0	1	1	0	1	0	1	1	0	0	0.555556	1	1	1
1525	107028	8	1		1	1	3	3	1	53	66	3	1	2	2	2	1	1	4	100	1	1	2					1	168	70	1	1	0	1	1	1	1	1	0	1	1	1	1	1	0	0.777778	1	0	1
1526	107033	8	1		2	1	3	3	1	46	49	2	3	2	4	1	6	1	6	100	2	1	1	0	0	0	0	1	160	51	1	1	0	1	1	0	1	1	0	1	1	1	1	1	1	0.888889	1	0	1
1527	107038	8	1		1	1	3	2	1	49	50	2	2	4	2	6	1	1	4	150	1	0	2						165	65	0	1	0	0	1	0	1	1	1	1	1	1	1	1	1	1	1	0	0
1528	107041	8	1		1	1	3	2	1	41	51	2	2	4	2	5	1	1	6	200	1	0	2						177	85	1	1	0	1	1	0	1	1	0	1	1	1	1	0	0	0.666667	1	1	1
1529	107048	8	1		1	1	3	2	1	43	49	1	2	3	2	3	1	1	4	400	1	1	2						168	54	0	1	0	1	1	0	1	1	0	1	0	1	1	0	0	0.555556	1	1	1
1530	107051	8	1		2	1	3	3	1	50	60	3	3	3	3	5	1	1	5	300	1	1	2						155	57	1	1	0	1	1	0	1	1	0	1	0	1	1	0	0	0.555556	1	1	1
1531	107057	8	1		1	1	3	2	1	44	43	2	2	2	3	6	1	1	7	350	1	1	2					2	179	58	1	1	0	1	1	0	1	1	0	1	1	1	1	0	0	0.666667	1	0	1
1532	107065	8	1		1	1	3	2	1	54	55	2	2	2	2	6	1	1	6	100	1	0	2					1	161	50	1	1	1	1	1	0	1	1	1	1	1	1	1	0	0	0.777778	1	0	1
1533	107069	8	1		2	1	3	3	1	54	57	1	1	2	2	7	1	1	5	150	1	0	2					2	153	61	1	0	1	0	0	1	1	1	1	1	1	0	0	0	1	0.666667	1	0	0
1534	107074	8	1		2	1	3	2	1	46	57	3	2	2	2	8	1	1	5	200	1	1	2					1	169	52	1	1	0	1	1	0	1	1	1	1	0	1	1	1	1	0.888889	1	0	1
1535	107080	8	1		2	1	3	3	1	55	57	2	2	3	3	6	1	4	5	150	2	1	2						163	68	0	0	0	0	0	0	1	1	1	1	1	1	1	1	1	1	0	0	0
1536	107087	8	1		2	1	3	3	1	53	56	2	2	2	3	6	1	1	5	250	1	0	2					1	172	54	1	1	1	1	1	0	1	1	0	1	0	1	1	1	1	0.777778	1	1	1
1537	107094	8	1		1	1	3	3	1	53	54	3	2	2	2	6	1	1	5	180	1	1	2					1	163	98	0	0	0	0	0	0	0	0	0	0	1	1	1	1	1	0.555556	0	0	0
1538	107099	8	1		1	1	3	2	1	56	59	2	2	1	2	6	1	1	7	80	1	0	2						165	54	1	0	1	1	0	0	1	1	0	1	0	1	1	0	0	0.555556	1	1	1
1539	107105	8	1		2	1	3	3	1	44	55	2	2	4	2	2	1	1	7	250	1	1	2						162	58	1	1	0	1	1	0	1	1	0	1	0	1	1	0	0	0.555556	1	1	1
1540	107112	8	1		1	1	3	3	1	56	59	2	2	2	2	6	1	1	5	150	1	0	2					1	167	50	1	1	0	1	1	0	1	1	0	1	0	1	1	0	0	0.555556	1	1	1
1541	107119	8	1		2	1	3	3	1	51	51	3	2	1	3	6	1	1	6	350	2	0	2					1	157	51	0	0	1	1	1	0	1	1	1	1	1	1	1	1	1	1	1	1	1
1542	107124	8	1		2	1	5	3	1	48	48	2	2	3	3	6	1	1	6	450	1	1	2						168	45	1	0	0	1	1	0	1	1	0	1	1	1	1	0	0	0.666667	1	0	1
1551	107163	8	1		2	1	5	3	1	44	47	2	2	4	1	6	1	1	5	300	1	1	2					1	157	50	1	0	0	1	1	0	1	1	0	1	0	1	1	1	0	0.666667	1	1	1
1553	107173	8	1		2	1	5	3	1	49	54	3	2	2	3	6	1	3	2	149	1	0	2					1	156	70	1	0	1	1	0	1	1	1	1	1	1	1	1	0	1	0.888889	0	0	1
1555	107183	8	1		2	1	5	3	1	44	45	3	3	1	1	1	8	1	5	600	1	1	1	0	0	0	0	2	161	60	1	1	0	0	1	0	1	1	0	1	0	1	1	0	0	0.555556	1	1	1
1557	107193	8	1		1	1	5	3	1	52	55	3	2	1	3	6	1	1	6	300	1	1	2					1	174	62	1	1	1	1	1	0	1	1	1	1	0	1	1	0	0	0.666667	1	1	1
1559	107205	8	1		2	1	5	3	1	47	57	2	1	4	3	5	1	1	5	350	1	1	2					1	158	50	1	1	0	1	0	0	1	1	0	1	0	1	1	0	1	0.666667	1	0	1
1560	107210	8	1		2	1	5	3	1	55	59	2	1	2	3	3	1	1	3	300	2	1	2					1	165	60	1	1	0	1	1	0	1	1	0	1	0	1	1	1	0	0.666667	1	0	1
1561	107215	8	1		1	1	5	3	1	54	54	2	2	2	2	6	1	1	5	250	1	1	2					1	177	63	1	0	0	0	0	0	1	1	0	1	0	1	1	0	1	0.666667	1	1	1
1562	107218	8	1		1	1	5	2	1	44	53	3	3	4	1	4	1	5	4	300	4	1	2					1	170	73	0	0	1	1	0	0	1	1	0	1	1	1	1	0	1	0.777778	1	0	1
1563	107222	8	1		2	1	5	2	1	51	59	2	1	2	3	5	1	2	2	200	1	1	2					1	166	73	1	1	1	1	1	0	1	1	0	1	1	1	1	0	1	0.777778	0	0	0
1564	107227	8	1		2	1	5	2	1	51	58	3	1	1	3	6	1	1	5	300	1	1	2					2	150	55	0	0	0	0	0	0	1	1	0	1	0	1	1	0	1	0.666667	1	0	1
1565	107231	8	1		2	1	5	2	1	48	56	2	2	3	3	4	1	1	4	300	1	1	2						150	40	1	1	0	0	0	0	1	1	0	1	0	1	1	0	0	0.555556	1	0	1
1566	107234	8	1		1	1	5	3	1	42	52	2	2	1	4	2	1	1	4	300	1	1	2					1	174	69	0	0	0	1	0	0	1	1	0	1	0	1	1	0	1	0.666667	0	1	1
1567	107238	8	1		2	1	5	3	1	28	47	1	1	2	2	4	1	3	4	250	1	1	2						156	52	1	1	0	0	0	0	1	1	1	1	0	1	1	0	1	0.777778	1	1	1
1568	107244	8	1		2	1	5	2	1	49	53	2	2	2	3	6	1	1	7	300	1	1	2						150	56	0	0	0	0	0	0	1	1	0	0	0	1	1	0	0	0.444444	1	0	1
1569	107251	8	1		1	1	5	3	1	50	55	3	2	2	2	5	1	1	6	250	2	1	2					1	167	65	0	0	0	1	0	0	1	1	0	1	0	1	1	0	1	0.666667	0	0	0
1570	107257	8	1		2	1	5	3	1	49	52	3	2	4	2	6	1	1	5	300	1	1	2					1	164	52	0	0	0	1	1	0	1	1	0	1	0	1	1	0	1	0.666667	1	0	1
1571	107263	8	1		1	1	5	3	1	46	49	2	2	4	2	6	1	1	4	300	1	1	2					1	182	58	0	0	0	0	0	0	1	1	0	0	0	1	1	1	1	0.666667	1	0	1
1572	107267	8	1		2	2	5	3	2	42	46	3	2	2	4	5	1	1	6	250	1	1	2					1	158	47	0	0	1	0	0	1	1	1	1	1	1	1	0	0	0	0.666667	0	0	0
1573	107272	8	1	1	2	1	5		1	42		3		3		5			3				2					1	167	60	1	1	0	1	1	1	1	1	1	1	1	1	1	0	1	0.888889	0	0	1
1574	107278	8	1		2	1	5	3	1	49	54	3	3	3	1	5	1	1	5	300	1	1	2					1	176	62	1	1	0	1	1	0	1	1	0	1	0	1	1	0	0	0.555556	1	1	1
1579	107299	8	1		1	1	4	3	1	55	55	2	1	1	4	6	1	1	7	250	1	0	2					2	168	53	1	1	0	1	1	0	1	1	0	0	0	1	1	0	0	0.444444	1	1	1
1580	107306	8	1		1	1	4	3	1	47	48	3	2	2	3	6	1	1	5	250	1	0	2					1	176	57	0	0	0	0	0	0	1	1	1	1	1	1	1	1	1	1	1	0	1
1581	107310	8	1		2	1	4	3	1	45	47	3	3	4	1	6	1	1	4	150	1	1	2					2	149	50	1	1	0	1	1	0	1	1	1	1	1	1	1	1	0	0.888889	1	0	1
1582	107316	8	1		2	1	4	3	1	48	46	3	3	4	1	6	1	1	8	300	1	0	2					1	167	56	1	1	0	1	1	0	1	1	1	1	1	1	1	1	1	1	0	0	1
1584	107328	8	1		1	1	4	3	1	53	54	2	1	4	3	6	1	1	5	400	1	1	2					2	175	57	1	1	1	1	1	0	1	1	0	1	0	1	1	0	0	0.555556	1	1	1
1585	107331	8	1		2	1	4	3	1	43	51	2	2	4	3	6	1	1	5	250	1	0	2					2	162	52	1	1	1	0	1	0	1	1	1	1	1	1	1	1	1	1	1	0	0
1586	107337	8	1		2	1	4	3	1	42	51	1	2	1	3	2	1	1	4	200	2	1	2					1	162	58	1	1	1	0	1	0	1	1	1	1	1	1	1	1	1	1	1	1	1
1587	107343	8	1		1	1	4	3	1	51	51	3	2	4	1	6	1	1	4	300	1	1	2					1	175	66	1	1	1	1	1	0	1	1	1	1	0	1	1	1	1	0.888889	1	1	1
1589	107349	8	1		2	1	4	2	1	38	48	2	2	4	3	5	1	1	5	200	1	1	2					1	160	50	1	1	1	1	1	0	1	1	0	1	1	1	1	0	0	0.666667	1	0	1
1590	107355	8	1		2	1	4	2	1	51	51	3	4	1	1	3	1	4	3	150	2	0	2					1	156	47	1	1	1	0	0	0	1	1	0	1	0	1	1	0	0	0.555556	1	1	1
1591	107358	8	1	1	1	1	4	2	1	54	61	2	2	4	4	5	1		2				2					1	165	73	1	1	0	1	1	0	1	1	1	0	1	1	1	1	1	0.888889	1	0	1
1593	107368	8	1		1	1	4	2	1	48	55	1	1	3	3	3	1	1	4	400	1	1	2					1	171	65	1	1	0	1	1	0	1	1	0	1	0	1	1	0	0	0.555556	1	1	1
1594	107372	8	1		2	1	4	2	1	46	51	3	2	3	3	2	1	1	4	500	1	1	2					1	163	67	1	0	1	0	1	0	1	1	0	1	0	1	1	0	0	0.555556	1	0	1
1595	107377	8	1		2	1	4	2	1	54	55	2	2	2	2	6	1	1	5	250	1	0	2					1	158	58	1	1	0	1	1	0	1	1	0	1	0	1	1	0	0	0.555556	1	1	1
1597	107386	8	1		1	1	4	2	1	49	60	3	1	3	3	6	1	1	6	320	1	0	2					1	163	58	1	1	0	1	1	0	1	1	0	1	0	1	1	0	0	0.555556	1	0	1
1598	107392	8	1		1	1	4	2	1	59	61	3	2	1	2	6	1	1	5	370	1	1	2					1	162	68	1	1	0	1	1	0	1	1	0	1	0	1	1	0	0	0.555556	1	1	1
1599	107396	8	1		2	1	4	2	1	50	56	2	1	3	3	5	1	1	4	400	1	1	2					1	163	55	1	1	0	1	1	0	1	1	0	1	0	1	1	0	0	0.555556	1	1	1
1600	107401	8	1		1	1	4	2	1	46	52	3	1	3	3	5	1	1	6	370	1	0	2					1	167	70	1	1	0	1	1	0	1	1	0	1	0	1	1	0	1	0.666667	1	1	1
1601	107405	8	1		1	1	4	2	1	46	56	3	2	3	3	5	1	1	4	400	1	0	2					1	172	85	0	0	0	1	1	0	1	1	1	1	1	1	1	1	1	1	1	0	1
1602	107410	8	1		2	1	4	2	1	52	54	2	2	4	2	6	1	1	6	250	1	0	2						175	70	0	0	0	0	0	0	1	1	1	1	1	1	1	1	1	1	1	0	1
1603	107418	8	1		2	1	4	2	1	45	57	1	1	3	2	2	1	1	6	360	1	0	2					2	160	75	1	1	1	1	1	0	1	1	0	1	0	1	1	0	0	0.555556	1	0	1
1604	107424	8	1		2	1	4	2	1	45	42	3	2	4	3	5	1	1	4	370	1	1	2					1	163	42	1	1	1	1	1	0	1	1	0	1	0	1	1	0	0	0.555556	1	0	1
1610	107453	8	1		1	2	4	2	1	56	54	1	3	2	3	1	8	1	6	200	1	0	1	1	0	0	1	1	175	49	1	1	0	1	1	0	1	1	0	1	0	1	1	0	0	0.555556	1	1	1
1611	107456	8	1		2	2	4	2	1	46	53	3	3	4	1	1	6	1	4	170	2	0	1	1	1	1	1		167	80	1	1	0	1	1	0	1	1	0	1	0	1	1	0	0	0.555556	1	1	1
1612	107461	8	1		2	1	3	2	1	47	50	3	2	4	1	3	1	1	4	400	1	1	2					1	167	58	1	1	1	1	0	0	1	1	0	1	1	1	1	0	0	0.666667	1	0	1
1613	107465	8	1		1	1	3	2	1	46	47	2	2	4	1	3	1	1	4	250	1	0	2					1	179	76	1	1	0	0	0	0	1	1	0	1	0	1	1	0	0	0.555556	1	0	0
1614	107468	8	1		1	2	3	2	2	41	45	1	1	4	4	2	1	1	3	300	1	1	2					1	180	70	1	1	1	0	1	1	1	1	0	0	0	1	1	1	1	0.666667	1	0	1
1615	107472	8	1		2	1	3	2	1	49	52	2	2	4	4	6	1	1	5	300	1	1	2					1	168	52	1	1	0	0	1	0	1	1	1	1	1	1	1	1	1	1	1	0	1
1616	107478	8	1		2	1	3	2	1	48	50	1	2	4	3	3	1	1	6	300	1	1	2					1	168	60	1	1	0	1	1	0	1	1	1	1	1	1	1	0	0	0.777778	1	0	1
1617	107484	8	1		2	1	3	2	1	56	58	3	2	4	2	5	1	1	4	200	1	0	2					1	165	58	1	1	0	1	1	0	1	1	0	0	0	1	1	0	0	0.444444	1	0	1
1618	107488	8	1		2	1	3	1	1	46	51	2	2	4	2	3	1	1	5	300	1	1	2						168	-9	1	1	0	1	1	0	1	1	1	1	1	1	1	0	0	0.777778	1	1	1
1619	107492	8	1		1	1	3		1	47		2		1		3		4	2	200	2	1	2						178	65	1	1	0	1	1	0	1	1	0	1	0	1	1	0	0	0.555556	1	0	1
1620	107495	8	1		2	1	3	2	1	40	46	3	3	1	1	2	1	1	4	500	1	1	2					1	166	-9	1	1	1	1	1	0	1	1	1	1	1	1	1	0	0	0.777778	1	0	1
1621	107500	8	1		2	1	3	2	1	47	50	2	2	4	3	6	1	1	5	250	1	0	2					1	164	56	1	1	1	0	0	0	1	1	0	1	1	1	1	0	0	0.666667	1	0	1
1623	107509	8	1		1	1	3	2	1	47	52	3	1	1	1	7	1	1	4	300	1	1	2					1	179	68	1	1	1	1	0	0	1	1	0	1	1	1	1	0	0	0.666667	1	1	1
1624	107513	8	1		1	1	3	2	1	45	52	3	1	4	2	5	1	1	5	250	1	0	2						182	70	1	1	0	0	1	0	1	1	1	1	1	1	1	1	1	1	1	0	1
1625	107518	8	1		1	1	3	2	1	51	51	3	2	4	2	6	1	1	4	250	1	0	2					1	175	73	1	0	0	1	0	0	1	1	0	0	0	1	1	0	0	0.444444	1	0	1
1626	107524	8	1		2	1	3	2	1	43	52	2	2	3	2	3	1	1	5	250	1	0	2						166	65	1	1	1	1	1	0	1	1	1	1	0	1	1	0	1	0.777778	1	0	1
1627	107527	8	1		1	1	3	3	1	39	51	1	2	1	1	3	1	1	4	300	1	1	2						167	55	1	1	1	0	0	0	1	1	1	1	1	1	1	1	1	1	1	0	1
1628	107531	8	1		1	1	3	2	1	58	60	2	1	3	2	6	1	1	3	200	1	1	2						170	63	1	1	0	0	0	0	1	1	0	0	0	1	1	0	0	0.444444	1	0	1
1629	107534	8	1		2	1	3	2	1	48	48	2	2	3	4	5	1	1	4	250	1	1	2						165	-9	1	0	0	1	1	0	1	1	0	0	0	1	0	0	0	0.333333	0	0	0
1630	107538	8	1		1	1	3	3	1	37	44	3	3	1	1	8	1	1	4	250	1	0	2						186	98	1	1	1	1	1	1	1	1	0	1	0	1	1	0	0	0.555556	1	1	1
1631	107542	8	1		2	1	3	2	1	45	53	3	1	1	3	5	1	1	5	250	1	0	2						166	-9	1	1	0	1	1	0	1	1	1	1	0	1	1	0	1	0.777778	1	1	1
1632	107547	8	1		1	1	3	2	1	42	53	3	2	4	2	5	1	1	6	250	1	1	2					1	190	85	1	1	0	1	0	0	1	1	1	1	1	1	1	0	0	0.777778	1	1	1
1633	107554	8	1		2	1	3	3	1	44	52	3	2	2	2	5	1	1	5	200	1	1	2					2	165	58	1	0	0	1	1	0	1	1	0	1	0	1	1	0	0	0.555556	0	1	1
1634	107560	8	1		1	1	3	3	1	54	56	1	1	3	2	4	1	1	4	300	1	1	2					1	179	75	1	1	1	1	0	1	1	1	0	0	0	1	1	0	0	0.444444	0	0	1
																												1																		0
																												1																		0
																												1																		0
																												1																		0
																												1																		0
																												1																		0
																												2																		0
																												1																		0
																												1																		0
																																														0
																												1																		0
																												1																		0
																												1																		0
																												1																		0
																												1																		0
																												1																		0
																																														0
																												2																		0
																												1																		0
																												1																		0
																												1																		0
																												1																		0
																												1																		0
																												1																		0
																												1																		0
																																														0
																												2																		0
																												1																		0
																												1																		0
																												1																		0
																												2																		0
																												1																		0
																												1																		0
																												2																		0
																												1																		0
																												1																		0
																												1																		0
																												1																		0
																												2																		0
																												1																		0
																												1																		0
																												1																		0
																												1																		0
																												1																		0
																												1																		0
																												1																		0
																												1																		0
																												1																		0
																												1																		0
																																														0
																												1																		0
																												1																		0
																												1																		0
																																														0
																																														0
																												1																		0
																												2																		0
																																														0
																												1																		0
																																														0
																												2																		0
																												1																		0
																												2																		0
																												2																		0
																																														0
																												1																		0
																												2																		0
																												1																		0
																												1																		0
																																														0
																																														0
																												1																		0
																																														0
																												1																		0
																												1																		0
																												1																		0
																												1																		0
																												1																		0
																												1																		0
																												1																		0
																																														0
																												1																		0
																																														0
																																														0
																												1																		0
																																														0
																												1																		0
																												1																		0
																												1																		0
																																														0
																												1																		0
																												1																		0
																												1																		0
																												1																		0
																												1																		0
																												1																		0
																												1																		0
																												1																		0
																												1																		0
																												1																		0
																												1																		0
																												1																		0
																																														0
																												1																		0
																												1																		0
																												1																		0
																												1																		0
																												1																		0
																												1																		0
																												1																		0
																												1																		0
																												1																		0
																												1																		0
																												1																		0
																												1																		0
																												1																		0
																												2																		0
																																														0
																																														0
																												1																		0
																																														0
																												1																		0
																												1																		0
																												1																		0
																												1																		0
																												1																		0
																																														0
																												1																		0
																												1																		0
																												2																		0
																												1																		0
																												1																		0
																												1																		0
																																														0
																												1																		0
																												1																		0
																																														0
																												2																		0
																												1																		0
																																														0
																												1																		0
																																														0
																												1																		0
																																														0
																												1																		0
																												1																		0
																												1																		0
																												1																		0
																												1																		0
																												1																		0
																												2																		0
																												1																		0
																																														0
																												1																		0
																												1																		0
																												2																		0
																												1																		0
																												1																		0
																												1																		0
																																														0
																												1																		0
																												1																		0
																												1																		0
																												1																		0
																												1																		0
																												1																		0
																												1																		0
																												2																		0
																												1																		0
																												1																		0
																												2																		0
																												1																		0
																												1																		0
																												1																		0
																												2																		0
																												1																		0
																																														0
																																														0
																												1																		0
																																														0
																												1																		0
																												1																		0
																												1																		0
																												1																		0
																																														0
																																														0
																																														0
																												1																		0
																												1																		0
																																														0
																												1																		0
																												1																		0
																												1																		0
																												1																		0
																												2																		0
																																														0
																																														0
																												2																		0
																												1																		0
																												1																		0
																												2																		0
																												2																		0
																												1																		0
																																														0
																												1																		0
																												1																		0
																												1																		0
																																														0
																												2																		0
																												1																		0
																																														0
																												1																		0
																												1																		0
																																														0
																																														0
																												1																		0
																												1																		0
																																														0
																												1																		0
																																														0
																												2																		0
																												1																		0
																												1																		0
																												1																		0
																																														0
																																														0
																																														0
																												1																		0
																												1																		0
																												1																		0
																												1																		0
																												1																		0
																												1																		0
																												1																		0
																												1																		0
																												1																		0
																												1																		0
																																														0
																												2																		0
																												1																		0
																												1																		0
																												1																		0
																																														0
																																														0
																																														0
																																														0
																												1																		0
																																														0
																																														0
																																														0
																												1																		0
																																														0
																																														0
																																														0
																																														0
																												1																		0
																												1																		0
																												1																		0
																												1																		0
																												1																		0
																																														0
																												1																		0
																												1																		0
																												1																		0
																												1																		0
																												1																		0
																												1																		0
																																														0
																												1																		0
																												1																		0
																												1																		0
																												1																		0
																												1																		0
																												1																		0
																												1																		0
																												1																		0
																												1																		0
																																														0
																												1																		0
																												1																		0
																												1																		0
																												1																		0
																												1																		0
																												1																		0
																												1																		0
																																														0
																												1																		0
																												1																		0
																												1																		0
																												1																		0
																												1																		0
																												1																		0
																												1																		0
																												1																		0
																																														0
																												1																		0
																												1																		0
																												1																		0
																												1																		0
																												1																		0
																												1																		0
																												1																		0
																												1																		0
																												1																		0
																																														0
																												1																		0
																												1																		0
																												2																		0
																												1																		0
																																														0
																												1																		0
																												1																		0
																												1																		0
																												1																		0
																												2																		0
																												1																		0
																												1																		0
																												1																		0
																																														0
																																														0
																												1																		0
																												1																		0
																												1																		0
																												1																		0
																																														0
																												1																		0
																												1																		0
																												1																		0
																												1																		0
																												1																		0
																												2																		0
																												1																		0
																												1																		0
																												1																		0
																												1																		0
																												1																		0
																												1																		0
																												2																		0
																												1																		0
																												1																		0
																												1																		0
																												1																		0
																												1																		0
																												1																		0
																												1																		0
																												1																		0
																																														0
																																														0
																																														0
																																														0
																																														0
																																														0
																																														0
																																														0
																												1																		0
																																														0
																												2																		0
																																														0
																												1																		0
																																														0
																												1																		0
																																														0
																												1																		0
																												1																		0
																												1																		0
																												1																		0
																												1																		0
																												1																		0
																												1																		0
																												1																		0
																												1																		0
																												1																		0
																												1																		0
																												1																		0
																												1																		0
																												2																		0
																												1																		0
																												1																		0
																																														0
																																														0
																																														0
																																														0
																												1																		0
																												1																		0
																												1																		0
																												1																		0
																																														0
																												1																		0
																												1																		0
																												1																		0
																												1																		0
																																														0
																												1																		0
																												1																		0
																												1																		0
																																														0
																												1																		0
																												1																		0
																												1																		0
																																														0
																												1																		0
																												1																		0
																												1																		0
																												1																		0
																												1																		0
																												1																		0
																												1																		0
																												1																		0
																																														0
																																														0
																																														0
																																														0
																																														0
																												1																		0
																												1																		0
																												1																		0
																												1																		0
																												1																		0
																												1																		0
																												1																		0
																												1																		0
																												1																		0
																												1																		0
																												1																		0
																												1																		0
																																														0
																												1																		0
																												1																		0
																												1																		0
																												1																		0
																												1																		0
																												1																		0
																												1																		0
																												1																		0
																												1																		0
																												1																		0
																												1																		0
																												1																		0
[truncated: 25 more columns]

## Sheet: Final data (Missed)
ID	PID	Year	Surv_acc	Surv_stu	Sex	Age	Area1	Area2	School	M_age	F_age	M_edu	F_edu	M_job	F_job	M_nat	F_nat	Family	H_H	Income	Source	Perception	P_fore	fa_language_ab_a01_w8	fa_language_ab_a02_w8	fa_language_ab_a03_w8	fa_language_ab_a04_w8	hea_stat	Height	Weight	body_satis01_w8	body_satis02_w8	body_satis03_w8	body_satis04_w8	body_satis05_w8	body_satis06_w8	S_esteem_a	S_esteem_b	S_esteem_c	S_esteem_d	S_esteem_e	S_esteem_f	S_esteem_g	S_esteem_h	S_esteem_i	Life_satis1	Life_satis2	Life_satis3	Dep_1
1	100003	8	1		2	1	2	1	1	42	53	3	2	2	3	7	1	1	5	270	1	1	2					1	167	50	1	0	1	0	0	0	1	1	1	1	1	0	1	0	0	1	0	1	0
2	100008	8	1		2	1	2	1	1	38	48	2	3	1	1	8	1	2	3	200	2	0	2					1	171	66	1	1	0	1	1	0	1	1	0	1	0	1	1	0	0	1	1	1	0
3	100012	8	1		1	1	2	1	1	45	50	3	2	1	3	5	1	1	4	300	1	1	2					1	175	73	1	1	0	1	1	0	1	1	0	1	0	1	1	1	1	1	0	1	0
4	100016	8	1		1	1	2	1	1	40	44	2	2	1	3	3	1	1	5	450	1	1	2					1	178	80	1	1	0	0	1	0	1	1	0	1	0	1	1	0	0	1	0	1	0
7	100028	8	1		1	1	2	1	1	41	54	2	2	4	3	3	1	1	3	500	1	1	2						175	76	1	1	0	1	1	0	1	1	0	1	0	1	1	0	0	1	1	1	0
9	100034	8	1		2	1	2	1	1	48	56	3	2	2	1	6	1	1	5	400	1	0	2						166	52	0	0	1	0	0	0	0	0	0	0	0	0	0	0	0	0	0	0	1
10	100039	8	1		1	1	2	1	1	56	66	2	1	3	3	5	1	1	3	180	2	1	2					1	175	78	1	1	0	0	1	0	1	1	0	1	1	1	1	0	1	1	0	1	0
12	100044	8	1		2	2	2	1	2	43	46	3	2	1	3	8	1	1	4	250	1	1	2						159	63	0	0	1	0	0	0	1	1	1	1	1	1	0	0	0	1	1	1	0
13	100047	8	1		2	1	2	1	1	50		3	1	3		7	8	4	2	150	2	1	2					1	156	48	0	0	0	0	0	0	1	1	1	1	1	1	1	1	1	1	0	1	0
15	100054	8	1		1	1	2	1	1	47	55	2	2	4	3	3	1	1	4	200	1	0	2					1	175	75	1	1	1	1	1	0	1	1	0	1	0	1	1	1	0	1	0	1	0
19	100070	8	1		2	1	2	1	1	53	55	3	2	4	3	6	1	1	4	300	1	0	2						160	40	0	1	0	1	1	0	1	1	0	1	1	0	1	1	1	0	0	1	1
20	100074	8	1		2	1	2	1	1	47	53	2	2	2	3	3	1	1	3	200	2	1	2					2	158	52	1	1	1	1	1	0	1	1	1	1	1	1	1	1	1	1	0	1	0
21	100078	8	1		2	1	2	1	1	49	53	3	1	1	4	7	1	4	3	180	2	0	2					1	158	52	1	1	0	1	1	0	1	1	0	0	1	1	1	1	0	1	0	1	0
23	100089	8	1		2	1	2	1	1	56	55	3	1	3	3	6	1	1	6	200	1	0	2						164	55	0	0	1	0	0	0	1	1	1	1	1	1	1	1	1	0	0	0	0
25	100095	8	1		1	1	2	1	1	47		3	1	3		5	8	4	3	150	2	0	2					1	171	65	1	1	0	1	1	0	1	1	0	1	0	1	1	0	0	1	0	1	0
28	100105	8	1		1	1	2	1	1	49	53	3	2	4	3	6	1	1	5	200	1	1	2						175	58	1	1	0	1	1	0	1	1	0	1	0	1	1	0	0	1	1	1	0
29	100110	8	1		2	1	2	1	1	47	55	2	3	3	3	3	1	2	2	150	2	0	2						163	47	1	1	0	1	1	0	1	1	0	1	1	1	1	1	0	1	0	1	0
30	100113	8	1		2	1	2	1	1	45	47	3	2	4	3	7	7	2	2	100	4	0	3	1	1	1	1		158	53	1	1	1	1	1	0	1	1	0	1	0	1	1	0	0	1	0	1	0
31	100117	8	1		1	1	2	1	1	55	55	2	2	3	4	6	1	1	4	160	2	0	2					1	172	59	0	0	1	1	0	0	1	1	1	1	1	1	1	1	1	0	0	0	1
32	100121	8	1		1	1	2	1	1	40	46	3	2	4	3	1	8	1	5	240	1	0	1	0	0	0	0	1	185	65	1	0	0	0	1	0	1	1	1	1	1	1	1	0	0	1	1	1	0
33	100126	8	1		2	1	2	1	1	43	55	2	2	4	1	5	1	1	4	200	1	1	2					2	164	59	1	0	0	1	1	0	1	1	0	1	0	1	1	0	1	1	1	1	0
34	100130	8	1		1	1	2	1	1	44	44	3	2	4	1	2	1	1	5	300	1	0	2						180	58	0	0	0	0	1	0	1	1	0	1	0	1	1	0	0	0	0	0	0
35	100134	8	1		1	1	2	1	1	39	53	2	2	4	3	5	1	1	7	180	2	0	2					1	168	77	1	0	0	1	1	0	1	1	1	1	0	1	1	1	1	1	0	0	0
36	100141	8	1		1	1	2	1	1	48	56	1	1	4	3	3	1	1	4	250	1	1	2						175	64	1	1	1	0	1	0	1	1	1	1	1	1	1	1	1	0	0	0	1
37	100146	8	1		2	1	2	1	1	43	59	1	2	4	2	3	1	2	3	200	1	0	2					1	162	60	1	1	1	1	1	0	1	1	1	0	1	0	1	1	1	0	0	0	1
39	100154	8	1		2	1	2	1	1	45	45	2	2	4	1	6	1	1	6	300	1	0	2						159	62	1	1	0	1	1	0	1	1	1	1	1	1	0	1	1	0	0	0	1
40	100159	8	1		1	1	2	1	1	48	54	3	2	4	3	5	1	1	5	500	1	1	2						173	55	1	1	0	1	1	0	1	1	0	1	0	1	1	0	1	1	1	1	0
42	100167	8	1		1	1	2	1	1	46	48	3	3	4	4	8	1	1	5	300	1	1	2					1	176	65	1	0	0	0	0	0	1	1	1	1	1	1	1	1	1	1	0	1	1
44	100179	8	1		2	1	2	1	1	55	59	2	2	2	3	6	1	1	4	400	1	1	2					1	164	52	1	1	0	1	1	0	1	1	0	1	0	1	1	0	0	1	0	1	0
46	100185	8	1		2	1	2	1	1	53	53	3	2	4	3	6	1	1	5	300	1	1	2					1	163	50	1	0	1	0	1	0	1	1	0	1	1	1	1	0	1	0	0	0	0
48	100193	8	1		1	1	2	1	1	53	52	2	3	4	2	1	8	1	3	300	1	0	1	0	0	0	0	1	184	84	0	0	1	0	0	0	1	1	1	1	1	1	1	1	1	1	1	1	0
50	100201	8	1		1	1	5	2	1	47	51	1	2	2	3	3	1	1	5	180	2	0	2					1	185	68	0	1	0	0	1	0	1	1	1	1	1	1	1	0	1	1	0	1	0
54	100217	8	1		2	1	2	1	1	49	53	3	1	3	3	6	1	1	6	200	2	0	2					1	154	54	1	0	1	1	0	0	1	1	0	1	0	1	1	1	0	1	0	1	0
55	100223	8	1		1	1	2	1	1	43	52	3	2	4	3	6	1	1	4	250	1	0	2					1	172	68	1	1	0	0	1	1	1	1	1	1	1	1	1	1	1	0	0	1	1
56	100227	8	1		2	1	2	1	1	46	40	2	2	3	2	4	1	1	5	156	1	0	2					1	163	55	0	0	1	0	1	0	1	1	0	1	1	0	1	0	1	1	1	1	1
59	100244	8	1		2	1	2	1	1	43	47	3	3	4	4	6	1	1	4	300	1	0	2					1	160	40	1	1	0	1	1	0	1	1	0	1	0	1	1	0	0	1	1	1	0
61	100254	8	1		1	1	2	1	1	44	54	2	1	4	4	2	1	2	3	200	2	0	2					2	173	62	1	1	0	1	1	0	1	1	0	1	0	1	1	0	0	1	1	1	0
62	100257	8	1		2	1	2	1	1	49	53	3	2	4	4	6	1	1	6	350	1	1	2						159	45	1	0	1	1	0	1	0	0	1	1	0	0	0	1	1	0	0	0	1
63	100264	8	1		2	2	2	1	2	42	56	2	2	3	3	2	1	1	4	100	2	0	2					1	159	52	1	1	0	1	1	0	1	1	0	1	1	1	1	0	1	1	1	1	1
65	100271	8	1		1	1	2	1	1	50	52	3	3	4	4	6	1	1	5	200	1	1	2					1	170	53	1	1	1	1	1	0	1	1	1	1	1	1	1	1	1	1	0	1	0
67	100280	8	1		1	1	2	1	1	54	58	2	1	3	3	6	1	1	4	150	2	0	2						169	60	1	1	0	1	1	0	1	1	0	1	0	1	1	0	1	1	1	1	0
69	100293	8	1		1	1	2	1	1	54	55	2	2	1	4	6	1	1	5	450	1	0	2					1	174	66	0	0	1	0	0	0	1	0	1	1	1	1	0	1	1	1	1	1	0
70	100297	8	1		1	1	2	1	1	53	56	3	3	1	3	6	1	1	6	400	4	1	2						164	55	1	0	0	1	1	0	1	1	0	0	1	1	0	0	0	1	0	0	0
72	100306	8	1		1	1	2	1	1	45	49	3	2	4	3	2	1	1	4	300	1	1	2					1	177	62	0	0	0	0	1	0	1	1	1	0	1	0	1	1	1	0	1	0	1
74	100314	8	1		1	1	2	1	1	50	54	3	2	1	1	3	1	1	4	650	4	1	2						179	66	1	1	1	1	1	0	1	1	1	1	1	1	1	1	1	1	1	1	1
77	100324	8	1		2	1	2	1	1	44	54	3	2	1	4	6	1	1	5	240	2	0	2					1	159	50	1	0	1	1	0	0	1	1	0	1	1	1	1	1	1	0	0	1	0
78	100329	8	1		1	1	1	1	1	45	50	2	2	4	1	5	1	1	4	300	1	1	2						180	74	1	1	0	1	1	0	1	1	0	1	1	1	1	1	1	1	0	1	1
79	100334	8	1		1	1	1	1	1	52	53	3	3	1	2	6	1	1	6	520	1	1	2					1	160	52	1	1	0	1	1	0	1	1	0	1	0	1	1	0	0	1	0	1	0
81	100345	8	1		2	1	2	1	1	50	57	3	2	4	3	8	1	1	3	300	1	1	2						165	80	1	1	1	1	1	1	1	1	1	1	1	1	1	1	1	1	1	1	0
83	100355	8	1		1	1	1	1	1	56	55	2	2	1	1	1	6	1	5	400	1	1	1	1	1	1	1	1	170	80	1	0	1	0	1	0	1	1	0	1	1	0	0	0	1	0	0	0	0
84	100358	8	1		1	1	2	1	1	49	55	2	2	2	3	8	1	1	4	450	1	1	2						166	60	0	0	1	1	1	0	1	0	1	1	1	0	0	0	1	1	0	1	1
85	100363	8	1		1	1	1	1	1	48	56	2	2	3	3	6	1	1	4	350	1	0	2						184	50	0	1	1	1	1	0	1	1	0	1	1	0	1	1	1	1	0	0	1
86	100367	8	1		2	1	1	1	1	42	43	2	2	4	4	2	1	1	5	150	3	0	2						156	50	0	0	1	1	0	0	1	1	0	1	1	1	1	0	0	1	0	0	0
87	100372	8	1		2	1	2	1	1	45	69	2	1	3	3	8	1	1	4	250	1	0	2					1	163	46	1	1	0	1	1	0	1	1	0	1	0	1	1	1	1	1	0	1	1
88	100376	8	1		1	1	1	1	1	53	53	2	1	3	2	6	1	1	4	400	1	1	2					1	165	59	1	0	1	1	0	0	1	1	0	1	1	1	1	0	0	1	0	1	0
93	100399	8	1		1	1	1	1	1	48	56	2	1	2	3	5	1	1	3	400	1	1	2					1	177	65	0	0	1	0	0	0	1	1	0	1	1	1	1	0	1	1	1	1	0
96	100409	8	1		1	1	2	1	1	45	49	3	3	1	1	2	1	1	4	800	2	1	2						183	89	1	1	0	1	1	0	1	1	0	1	0	1	1	0	0	1	0	1	1
98	100419	8	1		2	1	2	1	1	44	45	3	3	3	3	6	1	1	5	200	1	0	2						155	50	1	0	0	1	1	0	1	1	0	1	0	1	1	0	0	1	0	1	0
100	100428	8	1		1	2	1	1	2	48	56	2	2	3	3	2	1	1	4	400	1	0	2					1	174	63	1	0	0	1	0	0	1	1	0	1	1	1	1	0	0	0	0	0	1
101	100434	8	1		1	1	1	1	1	54	53	3	2	3	3	6	1	1	5	400	1	1	2						171	65	1	1	1	1	1	1	1	1	1	1	0	0	1	0	1	1	0	1	0
103	100442	8	1		1	1	1	1	1	54	56	2	3	4	1	6	1	1	5	300	1	1	2					1	175	66	1	1	0	1	1	0	1	1	0	1	1	1	1	0	0	1	1	1	0
105	100453	8	1		2	1	1	1	1	51	52	3	3	1	2	6	1	1	4	200	2	0	2					2	163	53	1	0	1	0	0	0	1	1	0	1	1	1	1	0	0	1	1	1	0
106	100456	8	1		2	1	1	1	1	48	55	3	3	2	1	6	1	1	5	400	1	1	2					1	160	50	1	1	1	1	1	0	1	1	0	1	1	1	1	0	0	1	0	1	0
107	100461	8	1		2	1	1	1	1	46	49	3	3	1	1	1	4	1	4	300	2	1	1	1	1	1	1		154	46	1	1	1	1	1	0	1	1	0	1	0	1	1	0	0	1	0	1	0
109	100469	8	1		2	1	1	1	1	58		2	1	2		3	8	2	3	120	4	0	2					1	168	48	1	1	0	1	1	0	1	1	0	1	0	1	1	0	0	1	1	1	0
109	100470	8	1		1	1	1	1	1	58		2	1	2		3	8	2	3	120	4	0	2						177	68	1	0	0	1	1	0	1	1	0	1	1	1	1	0	0	1	0	1	0
111	100477	8	1		2	1	1	1	1	52	59	3	1	3	3	8	1	1	3	170	2	0	2					1	165	54	1	1	0	1	1	0	1	1	1	1	0	1	0	1	1	1	0	0	0
114	100489	8	1		2	1	2	1	1	46	49	3	2	4	3	6	1	1	5	360	1	1	2						158	42	1	1	0	1	1	0	1	1	0	1	0	1	1	0	0	1	0	1	0
118	100505	8	1		2	1	1	1	1	47	48	3	2	1	3	5	1	1	5	250	1	1	2					1	155	48	0	0	1	0	0	0	1	1	0	1	0	1	0	0	0	0	0	1	0
121	100519	8	1		2	1	1	1	1	52	59	3	3	1	3	6	1	1	3	200	1	1	2					1	167	55	1	1	0	1	1	0	1	1	0	1	1	1	1	0	0	1	1	1	0
124	100532	8	1		2	1	1	1	1	55	54	2	2	4	1	6	1	1	7	300	1	1	2						161	46	1	1	1	1	1	0	1	1	0	1	0	1	1	0	1	1	0	1	1
126	100539	8	1		2	1	1	1	1	50	54	2	1	1	2	6	1	3	2	100	2	0	2					1	159	46	1	1	0	1	1	0	1	1	0	1	0	1	1	0	1	1	1	1	1
129	100548	8	1		1	1	1	1	1	44	38	3	1	3	3	5	5	4	2	80	2	0	3	1	1	1	1		172	64	1	1	1	1	1	0	1	1	0	1	0	1	1	0	0	1	0	1	0
130	100551	8	1		1	1	1	1	1	47		1	1	3		5	8	4	2	140	2	0	2					1	173	80	1	0	1	1	0	0	1	1	0	1	1	1	1	0	0	1	1	1	0
135	100571	8	1		1	1	2	2	1	54	58	2	1	1	3	6	1	1	6	400	1	0	2						174	55	1	1	0	1	1	0	1	1	0	1	0	1	1	0	0	1	1	1	0
136	100574	8	1		2	1	2	2	1	41	42	2	2	2	4	1	6	1	6	150	2	0	1	1	1	1	1		167	56	1	1	0	1	1	0	1	1	0	1	1	1	1	0	0	1	0	1	0
137	100581	8	1		1	1	2	2	1	50	51	2	3	1	1	1	6	1	4	400	2	1	1	1	1	1	1	1	184	76	1	1	0	1	1	0	1	1	0	1	1	1	1	1	1	1	1	1	1
138	100584	8	1		2	1	2	2	1	53	60	3	3	1	4	6	1	1	5	200	1	0	2					1	160	52	0	0	1	0	0	0	1	1	1	1	1	1	1	1	1	0	0	0	1
139	100590	8	1		2	1	2	2	1	53	59	2	3	4	1	6	1	1	5	150	1	0	2					1	163	40	1	1	0	1	1	0	1	1	0	1	1	1	1	0	0	1	0	1	0
141	100599	8	1	1	2	1	2	2	1	47	47	2	4	1	1	1	6		4				1	1	0	1	1		165	63	0	0	1	0	0	1	1	1	1	1	1	1	1	1	1	0	0	0	1
142	100603	8	1		1	1	2	2	1	49	55	1	1	4	3	7	1	1	4	120	1	0	2					1	182	98	0	0	0	0	0	0	1	1	1	1	1	1	1	1	1	1	0	0	0
143	100608	8	1		1	1	2	2	1	50	54	3	2	4	2	8	1	1	4	350	1	1	2						183	80	1	1	1	1	1	0	1	1	0	1	0	1	1	0	0	1	0	1	0
144	100612	8	1		1	1	2	2	1	49	53	2	2	4	4	2	1	1	3	300	1	0	2					1	180	69	1	1	1	1	1	0	1	1	0	1	0	1	1	0	0	1	1	1	0
145	100616	8	1		1	1	2	2	1	53	55	3	2	1	3	6	1	1	7	400	1	0	2					1	185	65	1	1	1	1	1	0	1	1	0	1	1	1	1	1	1	1	1	1	0
146	100622	8	1		2	1	2	2	1	50	56	3	1	4	3	5	1	1	3	120	2	0	2					2	165	58	0	0	0	1	0	0	1	1	0	1	1	1	1	0	1	1	1	1	0
147	100626	8	1		2	1	2	2	1	43	58	1	1	4	3	2	1	1	4	180	1	0	2					1	160	56	1	1	1	0	0	1	1	1	0	1	0	1	1	0	0	1	0	1	0
148	100631	8	1		1	1	2	2	1	55	54	1	3	4	1	1	6	1	6	400	1	1	1	0	0	0	0	1	168	63	1	1	1	1	1	1	1	1	0	1	1	1	1	1	1	1	1	1	0
148	100632	8	1		1	1	2	2	1	55	54	1	3	4	1	1	6	1	6	400	1	1	1	0	0	0	0	1	165	50	1	0	1	0	0	0	1	1	0	1	0	1	1	0	1	1	1	1	0
149	100636	8	1		2	1	2	2	1	44	47	2	2	1	3	8	1	1	6	300	1	0	2						172	58	1	1	0	1	1	0	1	1	0	1	0	1	1	0	0	1	1	1	0
150	100643	8	1		2	2	2	2	2	53	53	3	4	4	4	6	1	1	5	500	1	1	2						176	70	1	1	1	1	1	0	1	1	0	1	0	1	1	0	0	1	1	1	0
152	100653	8	1		2	1	2	2	1	50	51	3	4	4	1	6	1	1	8	1200	1	1	2						165	55	1	1	0	1	1	0	1	1	0	1	0	1	1	0	0	1	1	1	0
153	100659	8	1		1	1	2	2	1	53	59	3	2	1	3	6	1	1	4	300	1	1	2						172	85	1	1	0	1	1	0	1	1	0	1	0	1	1	0	0	1	1	1	0
155	100667	8	1		2	1	2	2	1	41	50	3	2	1	1	8	1	1	4	270	1	0	2					1	160	52	1	1	0	1	1	0	1	1	0	1	0	1	1	0	0	1	1	1	0
156	100674	8	1		2	1	2	2	1	55	55	2	3	4	1	1	6	1	6	350	1	1	1	1	0	0	1		169	58	1	1	0	1	1	1	1	1	0	1	0	1	1	0	1	1	1	1	0
157	100678	8	1		2	1	2	2	1	54	57	2	2	4	2	6	1	1	6	150	1	0	2						165	55	1	1	0	1	1	0	1	1	0	1	0	1	1	0	1	1	0	1	0
158	100684	8	1		1	1	2	2	1	55	61	3	3	4	3	5	1	1	4	300	1	0	2					2	170	61	0	1	1	1	1	0	1	1	0	1	1	1	1	1	1	1	0	0	1
160	100692	8	1		2	1	2	2	1	43	52	3	2	3	3	5	1	1	4	400	1	1	2						154	52	1	1	0	1	1	0	1	1	0	1	0	1	1	0	1	1	0	1	0
161	100696	8	1		2	1	2	2	1	44	54	3	2	4	3	5	1	1	7	180	4	0	2					1	162	57	0	0	1	1	0	0	0	1	0	1	1	1	0	1	1	1	0	0	0
162	100705	8	1		2	1	2	2	1	55	58	3	4	4	4	6	1	1	6	200	1	0	2						174	60	1	1	0	1	1	0	1	1	0	1	1	1	1	0	0	1	1	1	0
164	100715	8	1		1	1	2	1	1	56	58	2	2	4	3	6	1	1	5	250	1	0	2					1	170	68	1	0	0	0	0	0	1	1	0	1	1	1	1	0	0	1	0	1	0
165	100721	8	1		2	1	2	1	1	50	53	2	2	4	3	2	1	1	5	250	1	0	2					1	160	53	0	0	1	0	0	0	1	1	1	1	1	0	0	1	1	1	1	1	1
166	100724	8	1		1	1	2	1	1	44		3	1	1		8	8	2	4	180	2	0	2						170	66	1	0	0	1	1	0	1	1	0	1	1	1	1	0	1	1	0	1	1
167	100729	8	1		1	1	2	1	1	41	44	2	2	4	3	8	1	1	4	280	1	1	2					1	171	63	1	1	0	1	1	0	1	1	0	1	0	1	1	0	0	1	1	1	0
169	100737	8	1		2	1	2	1	1	46		3	1	1		5	8	3	2	150	2	1	2						161	65	1	1	0	1	1	0	1	1	0	1	1	1	1	1	1	1	0	1	0
170	100739	8	1		2	1	2	1	1	45		3	1	3		5	8	4	2	150	2	0	2					1	161	55	1	1	1	1	1	0	1	1	0	1	1	1	1	1	1	0	0	0	0
171	100742	8	1	1	1	1	2	1	1	39	53	2	2	4	3	8	1		3				2					1	173	73	1	1	0	1	1	0	1	1	0	1	1	1	1	0	0	1	1	1	0
172	100745	8	1		1	1	2	1	1	39	51	2	2	4	3	5	1	1	6	120	2	0	2					1	175	60	1	1	0	1	1	0	1	1	0	1	0	1	1	0	0	1	0	1	0
173	100751	8	1		2	1	2	1	1	47	59	3	2	4	3	2	1	1	4	200	1	0	2						166	60	1	0	1	0	1	0	1	1	0	1	0	1	1	0	1	1	1	1	1
174	100755	8	1		1	1	3	1	1	48	50	3	2	2	3	8	1	4	3	50	2	0	2					1	165	46	1	1	1	0	1	0	1	1	0	1	0	1	1	0	0	1	0	1	0
175	100761	8	1		1	1	2	1	1	49	50	3	3	1	2	6	1	1	5	350	1	0	2					1	167	71	1	1	0	1	1	0	1	1	1	1	1	1	1	0	0	1	0	0	0
176	100763	8	1		1	1	2	1	1	43		3	1	3		5	8	2	2	157	2	0	2						173	70	1	1	1	1	1	1	0	0	1	1	1	1	1	1	1	1	1	1	0
177	100766	8	1		1	1	2	1	1	47	53	3	3	2	3	5	1	1	4	200	1	1	2					1	173	62	0	0	1	0	0	0	0	1	1	0	1	1	1	0	1	1	0	0	0
179	100774	8	1		2	1	2	1	1	41	59	1	2	2	3	7	1	1	3	150	2	0	2						165	55	0	0	0	0	0	0	1	1	0	1	1	1	1	0	0	0	0	0	0
182	100784	8	1		1	1	2	1	1	54	58	2	1	4	3	6	1	1	6	300	1	0	2						170	68	1	1	0	1	1	0	1	1	0	1	0	1	1	0	0	0	0	1	0
183	100789	8	1		1	1	2	1	1	37	48	2	3	4	1	5	1	1	3	240	1	1	2					1	176	73	0	1	0	1	1	0	1	1	0	1	0	1	1	0	0	1	1	1	0
185	100796	8	1		1	1	2	1	1	47	54	1	1	4	3	8	3	1	4	300	1	0	3	0	0	0	0		177	62	1	1	1	1	1	0	1	1	0	1	1	1	1	0	1	1	1	1	1
186	100800	8	1		2	1	2	1	1	43	53	3	1	4	3	6	1	1	5	200	1	0	2						152	48	1	1	0	1	1	0	1	1	0	1	0	1	1	0	0	1	0	1	0
187	100805	8	1		2	1	2	1	1	48		3	1	2		5	8	2	3	170	2	1	2						157	58	1	1	1	1	1	0	1	1	1	1	1	1	1	1	1	0	0	0	0
188	100810	8	1		2	1	2	1	1	51	59	3	1	1	3	6	1	1	5	400	1	0	2					1	153	48	0	0	0	0	0	0	1	1	1	1	1	1	1	1	1	1	0	1	1
189	100813	8	1		2	1	2	1	1	43	44	3	3	4	1	8	1	1	7	300	1	0	2						170	60	1	1	0	1	1	0	1	1	0	1	0	1	1	1	1	1	1	1	0
190	100819	8	1		2	1	2	1	1	50	53	3	1	1	1	7	1	1	4	500	4	1	2						154	50	1	1	0	1	1	0	1	1	0	1	0	1	1	0	0	1	1	1	0
191	100823	8	1		1	1	2	1	1	44	53	3	2	3	4	5	1	3	2	130	2	1	2					1	179	70	1	1	1	1	1	0	1	1	1	1	1	1	1	1	1	1	1	1	0
192	100826	8	1		2	1	2	1	1	55	62	3	2	1	1	8	1	1	3	450	2	0	2						161	51	1	0	1	1	0	1	1	1	0	1	0	1	1	1	1	0	0	0	1
195	100836	8	1		1	1	2	1	1	49	49	3	3	4	4	6	1	1	5	450	1	1	2						167	60	1	1	0	1	1	0	1	1	0	1	0	1	1	0	0	1	1	1	0
196	100841	8	1		2	2	2	1	2	45	52	2	3	4	3	3	1	1	5	200	1	1	2					1	162	50	1	1	1	1	1	0	1	1	0	1	0	1	1	0	0	1	1	1	0
197	100847	8	1		2	1	2	1	1	45	48	3	1	1	3	5	1	1	5	250	1	0	2						163	54	1	1	1	1	0	0	1	1	0	1	1	1	1	0	0	1	0	0	0
200	100857	8	1		2	1	2	2	1	48	48	3	2	4	2	6	1	1	5	300	1	0	2					1	160	55	0	0	1	0	0	0	1	1	0	1	1	0	1	1	1	0	0	0	0
201	100862	8	1		1	1	2	2	1	45	56	2	2	4	1	3	1	1	3	150	1	1	2						178	57	1	0	1	0	1	0	1	1	0	1	0	1	1	0	0	1	1	1	0
202	100866	8	1		2	1	2	2	1	42	54	2	2	1	2	3	1	1	4	250	1	0	2						158	42	1	1	0	1	1	0	1	1	0	1	0	1	1	0	0	1	1	1	0
204	100874	8	1		1	1	2	1	1	42	56	2	2	4	4	3	1	1	4	400	1	1	2					1	178	57	0	0	1	0	0	0	1	1	0	1	0	1	1	1	1	1	1	1	0
205	100877	8	1		1	1	2	1	1	40	46	1	2	4	4	3	1	1	3	600	1	1	2					1	178	62	1	0	0	1	1	0	1	1	0	1	1	1	1	0	0	1	1	1	0
206	100882	8	1		2	1	2	1	1	53	55	2	1	4	3	6	1	1	5	350	1	0	2						159	56	1	1	1	1	0	0	1	1	1	1	1	1	1	0	1	1	0	1	0
208	100890	8	1		1	1	2	1	1	40		2	1	3		5	8	2	2	160	2	0	2						166	55	0	0	1	0	0	0	1	1	0	1	1	1	1	0	1	1	0	1	0
209	100894	8	1		1	1	2	1	1	55	56	3	2	2	2	6	1	1	6	250	2	0	2						176	80	1	1	0	1	1	0	1	1	1	1	1	1	1	0	1	1	0	1	0
210	100899	8	1		2	1	2	1	1	46	50	3	2	4	2	6	1	1	7	400	1	1	2					1	165	54	1	0	1	1	1	0	1	1	0	1	0	1	1	0	0	1	0	1	0
211	100906	8	1		2	1	2	1	1	39	42	3	2	3	4	8	1	1	5	500	1	0	2					1	160	55	1	1	0	1	1	0	1	1	0	1	0	1	1	0	1	1	0	1	1
212	100912	8	1		2	1	2	1	1	43	56	1	1	4	3	3	1	1	5	150	1	0	2					2	167	57	1	1	1	1	1	0	1	1	0	1	0	1	1	0	0	1	0	1	0
214	100924	8	1		2	1	2	1	1	49	51	2	2	4	3	8	1	1	4	270	1	1	2					1	165	50	1	1	0	1	1	0	1	1	1	1	1	1	1	0	0	1	0	1	0
215	100928	8	1		2	1	2	1	1	56	54	2	2	4	3	3	1	1	4	300	1	1	2					1	150	45	0	0	1	0	0	0	0	1	1	1	1	0	1	1	1	1	0	1	1
216	100933	8	1		1	1	2	1	1	44	53	2	2	3	3	2	1	1	4	270	4	1	2						177	62	1	0	0	0	1	0	1	1	1	1	1	1	1	0	0	1	0	1	1
217	100936	8	1		2	1	2	1	1	45	47	2	2	1	3	6	1	1	4	320	4	0	2					2	164	-9	1	0	0	1	1	0	1	1	1	1	1	0	1	1	1	1	0	1	0
218	100942	8	1		1	1	2	1	1	53	52	2	2	4	3	6	1	1	5	500	1	1	2					1	175	59	1	1	1	1	1	0	1	1	1	1	1	1	1	1	1	1	0	1	1
219	100945	8	1		2	1	2	1	1	44	54	2	2	4	3	5	1	1	5	300	1	1	2					1	163	59	0	0	1	1	0	0	1	1	0	1	0	1	1	0	0	1	0	0	1
221	100958	8	1		2	1	2	2	1	47	47	2	3	4	1	6	1	1	7	200	1	0	2					1	160	55	1	0	1	0	0	0	1	1	0	1	1	1	1	0	0	1	0	1	1
222	100964	8	1		2	1	2	1	1	49	55	1	1	3	2	5	1	1	4	120	1	0	2					1	159	48	1	1	0	1	1	0	1	1	0	1	0	1	1	0	0	1	0	1	0
224	100974	8	1		1	1	2	1	1	42	64	3	2	1	4	5	1	1	3	250	2	0	2					1	171	70	1	0	1	0	0	1	1	1	1	1	1	1	1	1	1	0	0	0	0
226	100984	8	1		2	1	2	1	1	52	54	3	2	1	1	6	1	1	5	450	1	1	2					1	164	50	1	1	1	1	1	0	1	1	0	1	1	1	1	1	1	1	0	1	0
227	100991	8	1		1	1	2	1	1	59	56	2	2	4	3	6	1	1	7	500	1	1	2					1	181	60	1	1	0	1	1	0	1	1	0	1	0	1	1	0	1	1	1	1	0
228	100994	8	1		2	1	2	1	1	57	59	3	1	3	3	5	1	1	4	300	1	0	2					1	163	49	1	1	1	1	1	0	1	1	0	0	1	1	1	0	0	0	0	1	0
230	101004	8	1		1	1	2	1	1	51	57	2	1	4	3	6	1	1	5	150	1	0	2					1	177	60	1	1	1	1	1	0	1	1	0	1	1	1	1	0	1	1	1	1	0
231	101008	8	1		2	1	2	1	1	46	46	2	1	2	3	6	1	1	6	470	1	0	2					1	162	55	0	0	1	1	0	0	1	0	1	1	1	1	1	0	1	1	1	1	0
232	101014	8	1		1	1	2	1	1	54	60	2	1	3	4	5	1	1	4	120	2	0	2						168	56	1	1	1	1	1	0	1	1	0	1	0	1	1	0	0	1	1	1	0
233	101017	8	1	1	2	1	2	1	1	42	45	3	2	4	1	8	1		3				2					1	159	51	1	0	0	1	0	0	1	1	0	1	1	1	1	0	0	1	0	1	0
234	101021	8	1		2	1	2	1	1	48	51	2	2	4	1	6	1	1	3	300	1	1	2					1	148	39	0	0	1	0	0	1	1	1	0	1	1	1	1	1	1	0	0	0	0
235	101024	8	1		1	1	2	1	1	45	50	3	1	1	3	5	1	1	5	385	1	1	2						168	53	1	1	0	1	1	0	1	1	0	1	1	1	1	0	0	1	1	1	0
236	101029	8	1		2	1	2	1	1	40	40	3	3	1	1	6	1	1	5	500	1	1	2					1	166	52	1	1	0	1	1	0	1	1	0	1	0	1	1	0	0	1	1	1	0
237	101035	8	1		2	1	2	1	1	51	50	2	2	2	3	6	1	1	5	500	1	1	2					1	164	67	1	1	0	1	1	0	1	1	1	1	1	1	1	0	0	1	1	1	0
238	101039	8	1		2	1	2	1	1	53	60	3	1	4	3	6	1	1	6	400	1	0	2					1	160	50	1	1	0	1	1	0	1	1	1	1	0	1	1	0	1	1	0	1	1
243	101065	8	1		2	1	2	1	1	51	54	2	1	2	3	6	1	1	6	180	2	0	2					1	175	57	0	0	1	1	0	0	1	1	0	0	1	1	1	1	1	0	0	0	0
244	101071	8	1		2	2	2	2	2	45	58	3	1	4	2	5	1	1	4	250	1	1	2						165	57	1	0	1	0	0	1	1	1	1	0	1	1	0	1	1	0	0	0	1
246	101079	8	1		2	1	2	1	1	45	51	2	1	3	3	5	1	1	4	250	2	1	2					1	167	63	0	1	1	0	0	0	1	1	1	1	1	1	1	1	1	1	1	0	1
249	101089	8	1		2	1	1	1	1	50	61	2	1	3	3	3	1	1	4	250	1	0	2					1	162	52	1	1	1	1	1	0	1	1	0	1	0	1	1	0	1	1	0	1	0
250	101094	8	1		1	1	1	1	1	47	51	3	3	4	3	3	1	1	6	400	1	0	2					1	174	70	1	1	0	1	1	0	1	1	0	1	1	1	1	1	1	1	1	1	0
251	101100	8	1		1	1	1	1	1	50	50	2	1	4	3	5	1	1	5	300	1	0	2						166	48	1	0	0	1	1	0	1	1	0	1	1	1	1	0	1	1	0	1	0
252	101104	8	1		2	1	1	1	1	57	63	2	1	4	3	6	1	1	3	250	1	1	2					1	160	60	0	1	0	1	1	0	1	1	0	1	1	1	1	1	1	1	0	1	0
253	101107	8	1		2	1	1	1	1	44	49	3	3	1	1	6	1	1	5	400	1	1	2					1	159	49	1	1	1	1	1	0	1	1	0	1	0	1	1	0	1	1	0	1	0
255	101114	8	1		2	1	1	1	1	50	54	3	2	2	1	7	1	1	4	400	1	1	2					1	158	58	0	0	1	0	0	1	1	1	0	1	1	1	0	0	1	1	0	0	0
258	101124	8	1		1	1	1	1	1	46	46	2	3	4	1	6	1	1	6	500	1	1	2					1	170	65	1	1	0	1	1	0	1	1	0	1	0	1	1	0	1	1	1	1	0
259	101131	8	1		1	1	1	1	1	50	53	2	1	1	3	6	1	1	4	250	1	1	2						164	53	1	1	0	1	1	0	1	1	0	1	0	1	1	0	0	1	1	1	0
260	101137	8	1		1	1	1	1	1	57	56	3	2	1	4	6	1	1	6	200	2	0	2					1	172	86	1	0	1	0	0	0	1	1	1	1	1	1	0	0	1	1	0	1	1
261	101141	8	1		1	2	1	1	1	45	42	3	3	1	1	1	8	1	5	500	1	1	1	0	1	1	0	1	170	60	1	1	0	1	1	0	1	1	1	1	1	1	1	1	1	1	0	1	0
262	101145	8	1		1	1	1	1	1	50	58	2	1	2	3	3	1	1	4	150	1	0	2					1	175	70	0	0	1	0	0	0	1	1	0	0	0	1	1	0	1	1	1	1	0
263	101148	8	1		1	1	1	1	1	45		3	1	2		5	8	4	3	120	2	0	2					1	173	75	0	0	1	0	0	0	1	1	1	1	1	1	1	1	1	0	0	0	1
265	101156	8	1		2	1	1	1	1	49	47	3	3	1	1	6	1	1	5	350	1	1	2					1	162	57	0	0	1	0	0	0	1	1	0	1	1	1	1	0	0	1	0	1	0
266	101161	8	1		1	1	1	1	1	45	52	1	1	3	3	5	1	1	3	250	1	1	2					2	170	55	1	1	0	1	1	0	0	0	0	0	0	1	1	0	0	1	1	1	0
267	101164	8	1		1	1	1	1	1	45	48	3	1	1	3	5	1	1	3	250	1	1	2					1	170	84	0	0	0	0	0	1	1	1	1	1	1	1	1	1	1	0	0	0	1
268	101167	8	1		2	1	1	1	1	47	50	2	2	3	1	5	1	1	3	300	2	1	2					1	155	63	1	1	1	0	1	0	1	1	0	1	0	1	1	0	0	1	0	1	0
269	101170	8	1		1	1	1	1	1	43	40	2	2	3	3	1	4	1	4	200	1	0	1	0	0	0	0	1	173	63	1	1	1	0	1	0	1	1	0	1	1	1	1	0	1	1	0	0	0
271	101179	8	1		1	1	1	1	1	45	50	2	2	1	3	1	6	1	7	300	1	1	1	0	0	0	0		175	59	1	1	0	1	1	0	1	1	0	1	0	1	1	0	0	1	1	1	0
272	101187	8	1		1	1	1	1	1	51	55	2	3	4	1	1	6	1	5	250	2	0	1	0	0	0	0	1	174	53	1	1	1	1	1	1	1	1	1	1	1	1	1	0	1	0	1	1	1
274	101194	8	1		1	1	1	1	1	46	60	1	2	2	3	2	1	1	3	150	2	0	2						176	95	0	0	0	1	1	0	1	1	0	1	0	1	1	0	1	1	0	1	0
276	101206	8	1		1	1	1	1	1	40	48	2	2	3	3	3	1	2	2	150	2	0	2						168	70	1	1	1	1	1	0	1	1	0	1	0	1	1	1	1	1	0	1	0
277	101210	8	1		2	1	1	1	1	44	46	3	3	4	1	6	1	1	4	300	1	1	2					1	166	69	1	1	1	1	1	0	1	1	1	1	1	1	1	1	1	1	1	1	0
279	101219	8	1		1	1	2	1	1	49	54	3	1	3	3	5	1	1	5	100	2	0	2					1	168	55	0	0	0	1	0	0	1	1	0	1	1	1	1	0	0	1	0	0	0
280	101222	8	1		1	1	2	1	1	49	54	2	1	4	3	6	1	1	5	450	1	0	2						170	57	0	0	0	0	0	0	1	1	1	1	1	0	0	1	0	0	0	0	1
281	101227	8	1		1	1	2	1	1	48	51	2	1	4	3	6	1	1	5	270	1	0	2					1	178	52	1	1	0	1	1	0	1	1	0	1	0	1	1	0	0	1	1	1	0
282	101232	8	1		2	1	2	1	1	43	44	2	2	4	4	6	1	1	6	300	1	0	2					1	163	60	0	0	1	0	0	0	1	0	1	1	1	0	0	1	1	0	0	1	1
283	101239	8	1		2	1	2	1	1	40	45	3	2	4	1	6	1	1	7	300	1	1	2					1	161	51	0	0	1	1	0	0	1	1	1	1	1	1	1	1	1	1	0	1	1
285	101252	8	1		2	1	2	1	1	52	50	3	3	1	1	6	1	1	6	500	1	1	2					1	163	74	1	0	1	0	0	0	1	1	1	1	1	1	1	1	1	1	1	1	1
286	101256	8	1		1	1	2	1	1	51	53	2	1	1	3	6	1	1	4	400	1	1	2					1	178	68	1	1	0	0	1	0	1	1	1	0	1	1	0	0	1	0	0	0	1
287	101261	8	1		2	1	2	1	1	56	60	2	2	1	1	6	1	1	4	200	1	1	2					1	154	43	1	1	1	1	0	0	1	1	1	0	1	1	0	1	1	0	0	1	0
288	101264	8	1		2	1	2	1	1	55	61	1	1	2	4	5	1	4	3	80	2	0	2					1	155	50	1	1	1	1	1	0	1	1	0	1	0	1	1	0	1	1	0	1	1
288	101265	8	1		2	1	2	1	1	55	61	1	1	2	4	5	1	4	3	80	2	0	2					1	155	50	1	1	1	1	1	0	1	1	0	1	0	1	1	0	0	1	1	1	0
289	101269	8	1		2	1	2	1	1	53		3	1	1		6	8	4	4	150	2	0	2						157	45	0	0	1	1	0	1	1	1	0	1	1	1	0	0	1	1	0	1	0
292	101278	8	1		2	1	2	1	1	49	53	3	1	1	3	3	1	1	4	400	1	1	2						158	60	1	1	0	1	1	0	1	1	0	1	0	1	1	0	0	1	1	1	0
296	101293	8	1		1	1	2	1	1	47	53	2	2	2	3	5	1	1	4	400	1	0	2					1	170	76	0	0	0	0	1	0	1	1	0	1	1	1	1	0	0	1	1	1	0
297	101297	8	1		2	1	2	1	1	49	57	2	2	4	3	3	1	1	5	340	4	0	2					1	166	61	0	0	1	1	0	0	1	1	0	1	1	1	1	0	1	1	0	1	0
300	101310	8	1		2	1	2	1	1	50	53	2	2	3	3	6	1	1	4	500	1	0	2					2	162	67	1	1	0	1	1	0	1	1	0	1	0	1	1	0	1	1	1	1	0
301	101314	8	1		2	1	2	1	1	53	58	3	2	1	2	6	1	1	4	400	1	1	2						160	60	1	0	1	1	1	0	1	1	0	1	0	1	1	0	0	1	0	1	0
304	101324	8	1		1	1	2	1	1	43	48	4	4	1	1	4	1	1	6	550	1	0	2						180	72	1	0	0	1	1	0	1	1	0	1	0	1	1	0	0	1	0	1	0
306	101335	8	1		1	1	2	1	1	49	62	2	1	2	3	2	1	1	3	300	1	1	2					1	174	73	1	1	1	1	1	0	1	1	0	1	0	1	1	0	0	1	0	1	0
307	101338	8	1		2	1	2	1	1	47	53	3	3	4	3	6	1	1	6	400	1	0	2					1	158	55	1	1	0	1	1	0	1	1	0	1	0	1	1	0	1	1	0	1	0
310	101352	8	1		1	1	2	1	1	44	58	1	1	4	3	2	1	1	3	800	1	1	2					1	176	52	1	1	1	1	0	0	1	1	0	1	1	1	1	0	0	1	0	1	0
311	101355	8	1		1	1	2	1	1	49	50	1	2	4	3	5	1	1	5	300	1	0	2						160	58	0	0	1	1	0	0	1	1	0	1	0	1	1	0	0	1	0	1	0
313	101364	8	1		2	1	2	1	1	45	53	3	2	1	3	2	1	1	4	400	4	1	2					1	159	52	0	0	1	1	0	0	1	1	0	1	1	1	1	0	0	1	1	1	0
314	101367	8	1		2	1	2	1	1	51	55	3	2	3	3	2	1	1	4	500	4	1	2					1	154	65	0	0	0	0	0	0	1	0	1	1	1	0	0	1	1	0	0	1	0
316	101375	8	1		1	1	2	1	1	41	53	2	2	3	1	2	1	1	4	200	2	0	2					1	176	70	0	1	1	0	1	0	0	0	1	1	1	0	0	1	1	0	0	0	1
317	101379	8	1		1	1	2	1	1	46	52	3	2	1	3	8	1	1	4	350	4	0	2						169	57	0	0	0	0	0	0	0	0	1	0	1	0	0	1	1	0	0	0	1
318	101384	8	1		2	1	2	1	1	51	58	2	2	3	3	5	1	1	5	200	1	1	2					1	161	48	1	1	0	1	1	0	1	1	0	1	0	1	1	0	0	1	1	1	0
319	101389	8	1		1	1	2	1	1	53	58	2	2	4	3	6	1	1	4	250	1	1	2					1	178	62	1	1	1	0	1	0	1	1	0	1	0	1	1	0	0	1	1	1	0
320	101392	8	1		2	1	2	1	1	46	56	3	2	3	3	5	1	1	3	150	2	0	2					1	154	49	1	1	1	1	1	0	1	1	0	1	1	1	1	1	0	1	0	1	1
321	101398	8	1		1	1	2	2	1	54	61	3	3	1	1	6	1	1	6	150	1	1	2					2	168	54	1	0	0	1	1	0	1	1	0	1	0	1	1	0	0	1	0	1	0
322	101403	8	1		2	1	2	1	1	51	53	2	1	4	3	6	1	1	6	280	1	1	2					2	155	54	0	0	0	0	0	0	0	0	0	0	1	0	0	1	1	0	0	0	1
323	101408	8	1		2	1	2	1	1	42	53	1	2	4	3	2	1	1	4	190	2	0	2						155	65	0	0	1	1	0	0	1	1	1	1	1	1	1	1	1	1	0	1	0
324	101411	8	1		2	1	2	1	1	41	43	2	3	1	3	1	5	1	3	500	2	1	1	0	0	0	0	1	158	44	1	1	0	1	1	0	1	1	0	1	0	1	1	0	0	1	1	1	0
325	101414	8	1		1	1	2	1	1	38	61	2	1	3	3	4	1	1	3	400	4	1	2					1	169	55	1	1	0	1	1	0	1	1	0	1	0	1	1	0	0	1	1	1	0
327	101420	8	1		2	1	2	1	1	50		3	1	3		6	8	4	2	125	2	0	2					1	156	47	1	0	1	1	1	0	1	1	1	1	1	1	1	1	1	0	0	0	1
328	101423	8	1		2	1	2	1	1	48	47	3	3	1	1	1	6	1	5	400	2	1	1	0	0	1	0	1	159	63	1	1	0	1	1	0	1	1	0	1	1	1	1	0	0	1	0	1	0
329	101428	8	1		2	1	2	1	1	43	48	3	2	4	3	6	1	1	5	280	1	1	2					1	150	44	0	0	0	0	0	0	1	1	1	1	1	1	1	1	1	0	0	0	1
330	101435	8	1		1	1	2	1	1	54	59	2	1	4	3	6	1	1	5	300	1	0	2					1	176	58	1	1	1	1	1	0	1	1	0	1	1	1	1	0	0	1	0	1	0
331	101438	8	1		2	1	2	1	1	43	47	3	2	4	4	5	1	1	4	350	4	1	2						160	55	1	0	0	1	1	0	1	1	0	1	0	1	1	0	1	1	0	1	0
332	101442	8	1		2	1	2	1	1	42	53	2	2	3	3	5	1	1	4	250	4	0	2					1	146	46	1	0	1	1	0	0	1	1	0	1	0	1	1	0	1	1	0	1	0
333	101446	8	1		1	1	2	1	1	49	54	2	2	2	3	2	1	2	3	150	2	0	2					1	174	100	1	0	1	0	0	0	1	1	1	1	1	1	1	1	1	1	0	1	1
334	101451	8	1		1	1	2	1	1	45	56	2	1	3	3	5	1	1	6	350	1	0	2						169	54	1	1	1	1	0	0	1	1	1	1	1	1	1	1	1	1	0	1	0
335	101458	8	1		1	1	2	1	1	50	58	2	1	3	2	5	1	1	4	130	2	0	2					1	165	56	0	0	0	0	1	0	1	1	0	1	1	1	1	0	1	1	1	1	0
337	101467	8	1		1	1	2	1	1	43	46	2	2	4	3	6	1	1	6	300	1	0	2						172	53	0	0	1	0	1	0	0	0	1	0	1	0	0	1	1	0	0	0	1
340	101480	8	1		2	1	2	1	1	46	57	3	1	3	3	5	1	4	2	158	2	0	2					1	156	60	1	1	0	1	1	0	1	1	0	1	0	1	1	1	0	1	0	1	1
341	101484	8	1		1	1	2	1	1	50	50	3	2	1	3	6	1	1	4	300	1	0	2					1	173	60	1	1	1	1	1	1	1	1	0	1	0	1	1	0	0	1	0	1	0
342	101488	8	1		2	1	2	1	1	50	47	2	2	4	4	5	1	1	4	350	4	1	2					1	165	63	0	0	1	0	0	1	1	1	1	1	1	1	1	1	1	1	0	0	1
343	101491	8	1		1	1	2	1	1	46	50	3	2	1	2	5	1	1	4	300	4	1	2						170	75	1	0	0	0	0	0	1	1	1	1	1	1	1	0	1	1	1	1	0
344	101496	8	1		2	1	2	1	1	51		2	1	3		6	8	4	5	170	2	0	2					1	157	53	1	1	1	1	1	0	1	1	0	1	0	1	1	1	1	1	0	1	0
346	101504	8	1		2	1	2	1	1	50	49	2	2	3	4	5	1	4	4	150	2	0	2					1	163	57	0	0	1	0	0	1	1	1	1	1	1	1	1	1	1	1	0	1	0
348	101511	8	1		1	1	2	1	1	46	52	3	2	1	3	5	1	1	4	500	1	1	2					1	174	68	1	1	0	1	1	0	1	1	0	1	0	1	1	0	1	1	0	1	0
349	101515	8	1		1	1	2	1	1	49	56	3	2	3	4	5	1	1	3	140	2	0	2					1	173	55	1	1	1	1	1	0	1	1	0	1	0	1	1	0	0	1	1	1	0
350	101517	8	1		1	1	2	1	1	41		2	1	3		5	8	2	5	150	2	0	2					1	165	62	0	0	1	0	1	0	1	0	1	0	1	1	1	1	1	0	0	0	1
351	101523	8	1		1	1	2	1	1	48	48	3	2	1	3	6	1	1	5	320	1	0	2					1	166	51	1	1	0	1	1	0	1	1	0	1	0	1	1	0	0	1	1	1	0
352	101531	8	1		2	1	2	1	1	50	49	3	2	4	3	6	1	1	6	300	1	1	2					1	152	45	0	0	0	1	0	0	1	1	1	1	0	0	0	1	1	1	0	1	0
353	101535	8	1		1	1	2	1	1	47	55	2	2	4	3	5	1	1	5	300	1	0	2					1	175	59	0	0	1	0	0	0	1	1	0	1	1	1	0	0	0	1	0	0	0
356	101547	8	1		2	2	2	1	2	47	52	1	2	4	3	3	1	1	5	200	1	0	2					1	163	55	0	0	0	0	0	0	1	1	0	0	1	1	1	0	0	0	0	0	1
357	101551	8	1		1	1	1	1	1	50	50	3	3	1	4	6	1	1	5	250	1	0	2						165	55	0	0	0	1	0	0	1	1	0	1	1	1	1	0	0	1	0	0	0
358	101557	8	1		1	1	2	1	1	49	58	2	2	4	3	3	1	1	4	200	1	0	2						165	56	0	0	0	0	0	0	1	1	0	1	1	1	1	0	0	0	0	0	0
360	101566	8	1		1	1	2	1	1	50	50	2	3	4	3	6	1	1	4	280	1	0	2						174	65	0	0	0	0	0	0	1	1	0	1	1	1	1	0	0	1	0	0	0
361	101569	8	1		2	1	2	1	1	43	50	3	3	4	3	1	8	1	4	200	1	0	1	0	0	0	1		170	55	0	0	0	0	0	0	1	1	0	1	0	1	1	0	0	0	0	0	0
363	101576	8	1		1	1	2	1	1	45	47	3	3	4	1	8	1	1	7	400	1	1	2					2	176	65	0	0	0	0	0	0	1	1	0	1	1	1	0	0	0	1	0	0	0
364	101583	8	1		1	1	2	1	1	45	48	3	3	4	3	6	1	1	4	300	1	1	2					1	175	66	0	0	0	0	0	0	1	1	0	1	1	1	1	0	0	1	0	0	0
365	101588	8	1		2	1	2	1	1	51	50	3	3	4	2	6	1	1	4	250	1	0	2						167	48	0	0	0	0	0	0	1	1	0	0	1	1	1	0	0	0	0	0	1
369	101603	8	1		2	1	2	1	1	47	54	2	2	1	4	2	1	1	4	300	1	1	2					1	160	50	0	0	0	0	0	0	1	1	0	1	1	1	1	0	0	1	0	0	0
370	101607	8	1		1	1	2	1	1	46	53	3	3	4	1	3	1	1	3	350	1	1	2						177	66	0	0	0	0	0	0	1	1	0	1	1	1	0	0	0	1	0	0	0
372	101614	8	1		2	1	2	1	1	50	50	3	3	4	3	6	1	1	6	300	1	0	2						167	50	0	0	0	0	0	0	1	1	0	1	1	1	1	0	0	1	0	0	0
373	101619	8	1		1	1	2	1	1	46	52	3	3	1	3	6	1	1	5	250	1	0	2					1	173	61	0	0	0	0	0	0	1	1	0	1	0	1	1	0	0	1	0	1	0
374	101624	8	1		1	1	2	1	1	46	55	2	2	4	3	5	1	1	4	300	1	0	2					1	176	65	0	0	0	0	0	0	1	1	0	1	1	1	1	0	0	0	0	0	0
376	101632	8	1		2	1	2	1	1	44	45	2	2	4	1	6	1	1	6	300	1	0	2					1	168	60	0	0	1	0	0	0	1	1	0	1	1	1	1	0	0	0	0	0	0
377	101638	8	1		1	1	2	1	1	51	54	3	3	1	1	6	1	1	3	250	1	0	2					1	177	65	1	0	0	0	0	0	1	1	0	1	1	1	1	0	0	1	0	0	0
378	101641	8	1		1	1	2	1	1	45	53	3	2	1	3	5	1	1	4	250	1	0	2					1	176	60	0	0	0	0	0	0	1	1	0	1	1	1	1	0	0	1	0	0	1
379	101645	8	1		2	1	2	1	1	42	48	2	2	4	4	3	1	1	4	300	1	0	2						166	60	0	0	1	0	0	0	1	1	0	1	1	1	1	0	0	1	0	0	0
380	101650	8	1		1	1	2	1	1	46	53	1	2	4	3	2	1	1	4	250	1	0	2					1	174	80	0	0	0	0	0	0	1	1	0	1	1	1	1	0	0	1	0	0	0
381	101654	8	1		2	1	2	1	1	52	60	2	2	4	4	6	1	1	3	250	1	0	2						165	53	0	0	0	0	0	0	1	1	0	1	1	1	1	0	0	1	0	0	0
382	101657	8	1		1	2	2	1	2	44	49	2	2	3	3	3	1	1	4	450	1	1	2						173	60	1	1	0	1	0	0	1	1	0	1	1	1	1	0	0	1	1	1	0
383	101663	8	1		1	1	2	1	1	54	56	3	2	1	4	6	1	1	5	350	1	1	2					1	162	45	1	1	0	1	0	0	1	1	0	1	1	1	1	0	0	1	1	1	0
384	101667	8	1		2	1	2	1	1	50	53	3	3	4	3	6	1	1	5	500	1	1	2					1	165	48	1	1	1	1	1	0	1	1	0	1	1	1	1	0	0	1	1	1	0
387	101681	8	1		1	1	2	1	1	46	50	2	2	4	3	6	1	1	4	400	1	1	2					2	178	75	1	1	0	1	1	0	1	1	0	1	1	1	1	0	0	1	1	1	0
388	101685	8	1		2	1	2	1	1	44	54	2	1	4	3	3	1	1	4	160	1	0	2					1	158	47	1	0	1	1	1	0	1	1	0	1	0	1	1	0	0	1	0	1	1
392	101704	8	1		2	2	2	1	2	46	54	1	1	4	3	2	1	1	4	100	1	0	2					1	169	53	0	0	0	0	0	0	0	0	1	1	1	1	0	1	1	0	0	0	1
394	101714	8	1		2	1	2	1	1	51	55	3	3	2	3	6	1	1	5	450	1	0	2					2	154	57	1	1	1	1	1	0	1	1	0	1	1	1	1	0	0	1	0	0	0
395	101717	8	1		1	2	2	1	2	42	46	3	3	1	1	8	1	1	4	700	1	1	2						176	60	1	1	1	1	1	0	1	1	1	1	0	1	1	1	1	1	0	1	0
396	101721	8	1		2	1	2	1	1	34	64	2	2	4	1	5	1	1	3	150	1	1	2					1	164	63	1	1	0	0	0	0	1	1	0	1	0	1	1	1	1	1	1	1	0
398	101727	8	1	1	2	2	2	1	2	43	46	2	2	3	1	5	1		4				2					1	164	55	0	0	1	0	0	1	1	1	1	1	1	1	0	1	1	0	0	0	1
399	101731	8	1		2	1	2	1	1	67	78	3	2	1	3	5	1	1	3	60	2	0	2					1	160	52	1	0	1	1	1	0	1	1	0	1	0	1	1	0	0	1	0	1	0
400	101734	8	1		1	1	2	1	1	58	62	2	1	3	3	6	1	1	3	200	2	0	2					1	174	64	1	0	0	0	1	0	1	1	0	1	1	1	1	0	0	1	1	1	0
401	101737	8	1		1	1	2	1	1	42	53	2	1	3	3	3	1	1	3	200	1	0	2					1	171	69	1	1	0	1	1	0	1	1	0	1	0	1	1	0	1	1	1	1	0
402	101742	8	1		2	1	2	1	1	39	50	2	3	4	3	8	1	1	6	180	1	1	2						160	60	1	1	1	1	1	0	1	1	1	1	1	1	1	1	1	1	0	1	1
403	101750	8	1		2	1	2	1	1	57	55	3	3	1	1	6	1	1	6	500	1	0	2					1	158	45	1	1	0	1	1	0	1	1	0	1	0	1	1	0	1	1	1	1	0
404	101754	8	1		1	1	2	1	1	52	51	3	3	4	1	6	1	1	4	300	1	0	2					1	162	40	1	0	1	1	0	1	1	1	1	1	1	0	1	1	1	0	0	0	0
407	101765	8	1		1	1	2	1	1	35	44	3	3	1	3	8	1	1	5	80	1	1	2						166	85	0	0	1	0	0	0	1	1	0	1	0	1	1	0	1	1	0	1	0
408	101770	8	1		1	1	3	1	1	58	50	2	1	4	4	5	1	1	4	300	1	1	2					1	177	70	1	1	0	1	0	0	1	1	1	1	0	1	1	0	0	1	1	1	0
409	101776	8	1		1	1	2	1	1	45	51	3	2	1	1	1	8	2	4	90	1	0	1	1	1	1	1		180	60	1	1	0	1	1	0	1	1	0	1	0	1	1	0	0	1	1	1	0
410	101779	8	1		2	1	2	1	1	46	48	2	2	1	1	6	1	1	5	250	1	0	2					1	160	49	1	0	1	1	1	0	1	1	0	1	0	1	1	0	1	1	1	1	0
411	101785	8	1		1	1	2	1	1	55	56	2	2	3	1	6	1	1	6	330	1	0	2					1	164	49	1	0	1	0	1	0	1	1	0	1	1	1	1	0	0	1	1	1	0
414	101799	8	1		1	1	2	1	1	46	55	2	3	4	1	8	1	1	4	400	1	1	2						178	62	1	1	0	1	1	0	1	1	0	1	0	1	1	0	0	1	1	1	0
415	101803	8	1		1	1	2	1	1	45	45	3	2	1	3	6	1	1	5	430	2	0	2					1	175	63	1	1	1	1	1	0	1	1	0	1	0	1	1	0	0	1	1	1	0
416	101808	8	1		2	1	2	1	1	48	51	3	3	1	1	1	6	1	6	500	1	0	1	0	0	0	1	1	155	43	0	1	0	1	1	0	1	1	0	1	0	1	1	0	0	1	0	1	0
417	101813	8	1		2	1	2	1	1	44	48	3	3	4	3	5	1	1	4	150	1	0	2					1	164	62	1	1	1	1	0	0	1	1	1	1	1	1	1	1	1	1	0	1	1
420	101826	8	1		1	1	2	1	1	55	60	3	2	1	3	5	1	1	4	120	1	1	2					1	188	68	1	1	0	1	1	0	1	1	0	1	0	1	1	0	1	1	0	1	0
421	101828	8	1		2	2	2	1	2	43		2	1	3		5	8	2	4	150	2	0	2					2	159	57	1	1	0	1	1	0	1	1	0	1	1	1	1	0	0	1	0	1	0
422	101833	8	1	1	2	1	2	1	1	43	52	3	2	3	1	7	1		5				2						160	60	0	0	1	0	0	1	1	1	1	1	1	0	0	1	1	1	0	0	1
423	101838	8	1		1	1	2	1	1	37	45	3	2	4	3	5	1	1	7	400	1	0	2					2	178	70	1	1	1	1	1	0	1	1	0	1	1	1	1	0	0	1	1	1	0
426	101855	8	1		2	1	2	1	1	47	49	3	2	1	1	6	1	1	4	200	1	1	2					1	158	47	1	1	1	1	1	0	1	1	0	1	1	1	1	1	1	1	1	1	1
427	101859	8	1		2	1	2	1	1	56	58	3	2	4	3	6	1	1	5	130	1	0	2					1	169	72	1	1	0	1	1	0	1	1	0	1	0	1	1	0	0	1	0	1	0
429	101867	8	1		2	1	2	1	1	44	46	3	2	1	1	3	1	1	4	300	1	0	2					1	162	68	1	0	1	1	0	1	1	1	0	1	1	1	0	1	1	0	0	1	1
430	101872	8	1		1	1	2	1	1	52	54	2	2	4	2	6	1	1	5	150	1	0	2					1	177	53	0	0	0	0	1	0	1	1	0	1	1	1	1	1	1	1	1	1	1
437	101900	8	1		1	1	2	1	1	47	56	3	2	1	1	3	1	1	4	500	1	1	2					1	174	64	1	1	0	1	1	0	1	1	0	1	0	1	1	0	0	1	1	1	0
438	101905	8	1		1	1	2	1	1	32	50	3	2	3	3	4	1	2	5	200	1	0	2						175	70	1	0	1	1	1	0	1	1	0	1	1	1	1	1	1	1	1	1	1
442	101924	8	1		1	1	1	1	1	39	47	3	2	4	2	8	1	1	5	500	1	1	2						173	60	0	1	1	0	1	0	1	1	0	1	0	1	1	1	1	1	0	0	0
443	101930	8	1		2	1	1	1	1	48	47	3	3	1	3	6	1	1	5	500	1	1	2					1	159	55	1	0	1	1	0	0	1	1	0	1	0	1	1	1	1	1	0	1	0
444	101935	8	1		1	1	1	1	1	51	48	3	2	1	3	6	1	1	5	280	1	1	2						173	56	1	1	0	1	1	0	1	1	0	1	0	1	1	0	1	1	1	1	0
448	101952	8	1		2	1	2	1	1	44	49	1	2	4	3	2	1	1	4	300	1	1	2						154	56	1	0	0	1	1	0	1	1	1	1	1	1	1	0	0	1	0	0	0
449	101960	8	1		2	1	2	1	1	55	55	3	3	1	2	6	1	1	7	450	1	1	2						153	47	0	0	1	0	0	0	1	1	1	1	1	1	0	0	1	1	0	1	0
451	101970	8	1		1	1	1	1	1	49	52	3	3	2	1	1	6	1	4	250	1	0	1	1	1	1	1	1	176	60	1	0	1	1	0	0	1	1	0	1	0	1	1	0	0	1	1	1	0
452	101973	8	1		2	1	1	1	1	44	55	3	3	1	1	3	1	1	3	400	1	1	2					1	164	57	1	0	1	1	0	0	1	1	0	1	0	1	1	0	0	1	1	1	0
454	101984	8	1		1	1	2	1	1	58	61	2	1	4	3	6	1	1	4	200	1	1	2						168	51	0	1	0	1	1	0	1	1	0	1	0	1	1	0	0	1	0	1	0
455	101987	8	1		2	1	1	1	1	62	65	3	1	4	1	6	1	1	6	200	1	0	2						164	53	1	1	0	1	1	0	1	1	1	1	1	1	1	1	1	1	1	1	0
456	101993	8	1		2	1	1	1	1	53	65	3	1	4	3	6	1	1	4	250	1	0	2					1	155	53	0	1	1	1	1	0	1	1	1	1	1	0	0	1	1	0	0	0	1
457	101997	8	1		2	1	1	1	1	47	48	1	2	3	3	1	8	1	5	300	2	0	1	0	0	0	0	1	141	47	1	1	0	1	1	1	1	1	0	1	0	1	1	1	1	1	0	1	1
457	101998	8	1		2	1	1	1	1	47	48	1	2	3	3	1	8	1	5	300	2	0	1	0	0	0	0		143	36	1	0	0	0	1	0	1	1	0	1	1	1	1	0	0	1	0	1	0
458	102001	8	1		1	1	1	1	1	42	54	3	2	3	3	2	1	1	4	300	1	1	2						163	70	1	1	0	1	1	0	1	1	0	1	0	1	1	0	1	1	1	1	0
459	102005	8	1	1	2	1	1	1	1	44	42	2	3	1	3	2	1		3				2					1	165	64	0	0	1	1	0	0	1	1	1	1	1	1	1	1	0	1	1	1	1
460	102010	8	1		1	1	1	1	1	50	50	3	3	2	3	6	1	1	5	450	1	1	2						176	75	0	0	0	0	0	0	1	1	1	1	1	0	1	0	1	1	0	1	0
462	102022	8	1		1	1	1	1	1	54	53	2	1	4	2	6	1	1	7	200	1	1	2					1	171	56	1	0	1	1	1	0	1	1	0	1	0	1	1	0	0	1	0	1	0
463	102027	8	1		1	1	1	1	1	55	57	2	3	1	2	5	1	1	4	300	1	1	2					1	179	71	1	0	1	1	1	0	1	1	0	1	1	1	1	1	0	1	1	1	0
464	102030	8	1		2	1	1	1	1	42	48	3	2	4	3	6	1	1	5	300	1	1	2						155	40	1	1	0	1	1	0	1	1	0	1	0	1	1	0	0	1	0	1	0
466	102041	8	1		2	1	1	1	1	51	52	3	3	4	1	6	1	1	8	300	1	1	2						163	50	0	0	0	0	1	0	1	1	1	1	1	1	1	1	1	1	0	1	1
467	102048	8	1		1	1	1	1	1	51	52	3	2	1	3	6	1	1	5	300	2	0	2					1	167	54	0	0	1	0	0	0	1	0	0	1	1	1	1	1	1	1	0	1	0
474	102079	8	1		2	1	1	1	1	55	54	2	2	1	1	3	1	1	4	150	2	0	2					1	162	61	1	1	0	1	1	0	1	1	0	1	0	1	1	0	0	1	0	1	0
475	102085	8	1		1	1	1	1	1	48	47	3	4	4	1	6	1	1	6	500	1	1	2						165	49	1	1	0	1	1	0	1	1	0	1	1	1	1	0	1	1	0	1	0
476	102088	8	1		2	1	2	1	1	43		3	1	2		8	8	5	2	350	2	1	2					1	170	65	1	1	1	1	1	0	1	1	0	1	0	1	1	0	0	1	1	1	0
478	102096	8	1		1	1	1	1	1	54	64	3	2	4	3	6	1	1	5	200	1	0	2					1	160	55	1	0	0	0	1	0	1	1	1	1	1	1	1	1	0	1	0	1	0
479	102101	8	1		1	1	1	1	1	49	50	3	3	2	3	8	1	1	4	200	2	1	2						176	65	0	0	1	1	1	0	1	1	0	1	0	1	1	1	1	1	0	1	1
480	102104	8	1		2	1	1	1	1	45	49	3	2	1	3	5	1	2	4	200	1	0	2					2	160	62	1	1	1	1	1	1	1	1	0	1	1	1	1	1	1	1	1	1	0
483	102120	8	1		2	1	1	1	1	43	54	1	1	2	4	3	1	1	3	200	2	1	2					1	163	48	0	0	0	0	0	0	1	1	1	1	1	1	1	1	1	1	0	1	0
486	102132	8	1		2	2	1	1	2	44		2	1	3		5	8	2	3	150	2	0	2					1	160	44	0	0	1	0	0	1	1	1	1	1	1	1	1	1	1	0	0	0	1
487	102137	8	1		1	1	1	1	1	49	49	2	2	2	2	6	1	1	5	350	1	1	2					1	175	63	1	1	0	1	1	0	1	1	0	1	1	1	1	1	0	1	0	1	0
488	102142	8	1		2	1	2	1	1	45	49	1	2	2	4	2	1	1	4	200	2	0	2					1	165	82	0	0	0	0	0	0	1	1	0	1	1	1	1	0	0	0	0	0	0
489	102146	8	1		1	1	2	1	1	48	47	2	1	3	1	6	1	1	4	350	1	0	2					1	171	88	1	0	1	0	1	0	1	1	1	1	1	1	1	0	0	1	0	1	0
490	102149	8	1		2	1	2	1	1	38	52	2	2	3	3	5	1	1	3	300	1	0	2					1	160	62	1	0	1	1	1	1	1	1	0	1	0	1	1	0	0	1	0	0	0
491	102153	8	1		2	1	2	1	1	47	53	3	1	1	3	5	1	1	6	200	1	0	2					1	155	44	1	1	0	0	1	0	1	1	0	1	1	1	1	0	0	1	1	1	0
492	102158	8	1	1	2	1	2	1	1	52	46	2	2	4	4	2	1		3				2					1	163	60	1	1	0	1	1	0	1	1	0	1	1	1	1	0	0	1	0	1	0
493	102163	8	1		1	1	2	1	1	51	52	3	2	4	4	8	1	2	3	250	1	0	2					1	183	95	0	0	1	0	0	0	1	1	0	1	1	1	1	1	1	1	0	1	1
494	102167	8	1		1	1	2	1	1	42	53	2	2	3	1	3	1	1	4	300	1	1	2						179	70	1	1	0	1	1	0	1	1	0	1	0	1	1	0	0	1	1	1	0
498	102183	8	1		1	1	2	1	1	49	55	2	1	2	2	3	1	1	4	400	1	1	2					1	174	75	0	0	1	1	0	0	1	1	0	1	1	1	1	1	1	1	0	1	1
499	102187	8	1		1	2	2	1	2	46	53	2	1	2	4	3	1	1	4	150	2	0	2					1	167	50	1	1	0	1	1	0	1	1	0	1	1	1	1	0	0	1	0	1	0
500	102192	8	1		2	1	2	1	1	45	53	2	2	1	1	3	1	1	4	300	1	1	2					1	152	46	0	0	0	1	1	0	1	1	0	1	1	1	1	1	1	1	0	1	1
501	102195	8	1		1	1	2	1	1	40	51	1	1	2	3	3	1	1	4	300	1	1	2					1	170	90	1	1	0	1	1	0	1	1	0	1	0	1	1	0	0	1	0	1	0
502	102199	8	1		1	1	2	1	1	49	59	2	1	4	3	3	1	1	4	300	1	1	2					1	175	92	0	0	1	0	0	1	1	1	1	1	1	1	1	1	1	1	0	1	0
504	102208	8	1		2	1	1	1	1	49	57	2	2	4	3	2	1	1	3	400	1	1	2					1	164	50	1	1	0	1	1	0	1	1	0	1	0	0	1	0	0	1	1	1	0
506	102215	8	1		2	1	2	1	1	44	55	1	1	4	3	3	1	1	4	250	1	1	2					1	155	57	1	1	1	1	1	1	1	1	0	1	0	1	1	0	0	1	1	1	0
507	102219	8	1		1	1	5	1	1	47	49	3	3	4	3	6	1	1	4	300	1	0	2					1	181	70	0	1	0	1	1	0	0	1	1	0	1	0	0	1	1	0	0	0	1
509	102228	8	1		2	1	2	1	1	45	54	2	2	3	3	5	1	1	4	350	1	1	2					2	163	67	1	1	0	1	1	0	1	1	0	1	0	1	1	1	1	1	0	1	1
510	102231	8	1		2	1	2	1	1	48	56	2	2	4	3	3	1	1	3	300	1	1	2						162	53	1	1	1	1	1	0	1	1	0	1	0	1	1	0	0	1	1	1	0
511	102234	8	1		1	1	2	1	1	43	52	2	1	1	4	5	1	1	5	350	1	1	2					1	177	72	1	1	0	1	1	0	1	1	0	1	0	1	1	0	0	1	1	1	0
512	102239	8	1	1	2	1	2	1	1	67	68	2	1	4	4	5	1		4				2						153	52	1	1	0	1	1	0	1	1	0	1	0	1	1	0	0	1	1	1	0
513	102243	8	1		1	1	1	1	1	44	41	2	3	4	1	6	1	1	7	350	1	0	2						167	63	1	1	0	1	1	0	1	1	1	1	0	1	1	0	0	1	0	1	0
514	102251	8	1		1	1	1	1	1	48	57	1	1	4	3	2	1	1	4	400	1	1	2					1	173	80	1	1	0	1	1	0	1	1	0	1	0	1	1	0	0	1	1	1	0
517	102257	8	1		2	1	2	1	1	49	51	2	2	1	3	6	1	1	5	350	1	0	2					1	172	55	0	0	1	0	1	0	1	1	0	0	1	1	1	0	1	1	0	1	0
518	102264	8	1		1	1	2	1	1	51	53	2	1	4	1	6	1	1	5	600	1	1	2					2	178	60	1	1	0	1	1	0	1	1	0	1	0	1	1	0	1	1	0	1	0
520	102271	8	1		1	1	2	1	1	51	52	3	3	4	1	6	1	1	3	200	1	1	2					1	182	62	1	1	0	1	1	0	1	1	0	1	1	1	1	0	0	1	1	1	0
524	102284	8	1		2	1	2	1	1	41	51	3	2	4	3	3	1	1	4	400	1	0	2					1	168	68	0	0	0	1	0	0	1	1	0	1	1	1	1	1	1	1	0	0	0
525	102288	8	1		1	1	2	1	1	43	51	1	2	4	1	3	1	1	5	200	1	1	2						170	55	0	0	0	0	1	0	1	1	1	1	1	1	1	0	1	1	1	1	1
527	102299	8	1		1	1	2	1	1	43	50	2	3	4	1	3	1	1	5	500	1	1	2					2	176	56	1	0	1	1	0	0	1	1	0	1	0	1	1	1	1	1	1	1	0
528	102303	8	1		2	1	2	1	1	41	45	2	2	4	3	6	1	1	4	200	1	0	2						165	52	0	1	0	0	1	0	1	0	1	1	1	1	1	1	1	1	0	1	0
529	102308	8	1		1	1	2	1	1	50	60	3	1	3	3	5	1	1	5	150	1	0	2					1	177	48	1	1	0	1	1	0	1	1	0	1	0	1	1	0	0	1	1	1	1
530	102312	8	1		1	1	2	1	1	43	50	2	2	3	4	5	1	1	4	100	1	0	2					1	179	87	0	0	0	0	0	0	1	1	0	0	0	0	0	0	0	1	1	1	0
532	102319	8	1		1	1	2	1	1	47	50	3	2	4	3	5	1	1	6	200	1	1	2					2	176	60	1	1	1	1	1	0	1	1	0	1	0	1	1	0	0	1	0	1	0
535	102334	8	1		1	1	2	1	1	42	46	3	3	1	1	1	5	1	4	350	1	1	1	0	0	0	0	1	178	87	1	1	0	1	0	0	1	1	0	1	0	1	1	0	0	1	1	1	0
537	102343	8	1		2	1	2	1	1	47	52	3	2	4	3	5	1	1	3	350	1	1	2					1	162	60	1	0	1	1	0	0	1	1	0	1	1	1	1	0	0	1	1	1	0
538	102348	8	1		1	1	2	1	1	53	55	3	3	4	2	6	1	1	5	500	1	1	2					1	174	55	0	0	0	0	0	0	1	1	1	1	1	1	1	1	0	1	0	1	0
539	102351	8	1		1	1	2	1	1	46	55	2	2	2	3	3	1	1	3	400	4	0	2						176	92	1	1	0	1	1	0	1	1	0	1	1	1	1	0	0	1	0	1	0
540	102354	8	1		2	1	2	1	1	43	47	2	3	4	1	2	1	1	5	400	1	0	2						167	50	1	1	1	1	1	0	1	1	0	1	0	1	1	0	0	1	1	1	0
541	102360	8	1		2	1	2	1	1	51	53	3	3	3	1	6	1	1	5	300	1	0	2					1	164	50	0	0	1	0	1	0	1	1	0	1	1	1	1	0	0	1	1	1	0
542	102364	8	1		1	1	2	1	1	47	52	2	1	3	4	3	1	1	3	250	2	0	2					1	173	100	1	1	1	1	1	0	1	1	1	1	0	1	1	1	1	1	1	1	0
544	102372	8	1		2	1	2	1	1	44	50	1	2	1	2	7	1	1	4	-9	1	1	2					1	159	52	1	0	1	0	1	0	1	1	0	1	1	1	1	0	0	1	1	1	0
545	102378	8	1		2	1	2	1	1	47	54	1	2	3	3	3	1	1	6	300	1	0	2						159	55	1	0	1	1	0	0	1	1	1	1	1	1	1	1	1	1	0	1	0
546	102384	8	1		1	1	2	1	1	51	60	2	1	3	3	6	1	1	6	300	1	1	2					1	170	62	1	0	1	1	1	0	1	1	0	1	0	1	1	0	0	1	0	1	0
547	102389	8	1		2	1	2	1	1	40	48	2	2	1	1	3	1	1	4	800	1	1	2					1	166	56	0	0	1	1	0	0	1	1	0	1	0	1	1	0	0	1	1	1	0
548	102393	8	1		2	1	2	1	1	31	49	1	2	4	3	4	1	1	5	300	1	0	2						160	48	1	0	1	0	0	0	1	1	1	1	1	1	1	1	0	0	0	0	0
549	102398	8	1		1	1	2	1	1	47	55	2	2	4	2	3	1	1	5	180	1	0	2					1	177	67	1	1	0	1	1	0	1	1	0	1	0	1	1	0	0	1	1	1	0
552	102410	8	1		2	1	2	1	1	47	51	3	3	4	1	8	1	1	3	300	1	0	2					1	156	40	1	1	1	1	1	0	1	1	1	0	1	1	1	0	1	1	1	1	0
553	102413	8	1		2	1	2	1	1	47	47	3	2	4	3	7	1	1	5	170	1	0	2					1	157	43	1	1	1	1	1	0	1	1	0	1	0	1	1	0	0	1	0	1	0
554	102419	8	1		1	1	2	1	1	45	44	2	3	4	1	6	1	1	5	300	1	0	2						167	50	0	0	0	0	1	0	1	1	0	1	0	1	1	0	0	1	1	1	0
557	102434	8	1		2	1	2	1	1	50	51	2	2	2	3	6	1	1	4	250	1	0	2						170	50	1	1	0	1	1	0	1	1	0	1	0	1	1	0	0	1	1	1	0
558	102437	8	1		2	1	1	1	1	45	46	3	3	4	1	6	1	1	6	300	1	0	2					1	165	50	1	0	1	1	1	0	1	1	0	1	1	1	1	0	0	1	0	1	1
560	102448	8	1		2	1	2	1	1	46	43	2	2	1	3	5	8	2	2	100	2	0	3	0	0	0	0	1	158	52	1	1	1	1	1	0	1	1	1	1	1	1	1	1	1	1	0	1	1
562	102458	8	1		1	1	2	1	1	56	58	1	1	3	3	3	1	1	3	200	1	0	2						175	67	1	0	1	1	0	0	1	1	0	1	1	1	1	0	1	1	0	1	0
569	102486	8	1		1	1	2	1	1	57	54	2	2	1	3	5	1	1	4	200	1	0	2					1	179	62	0	0	1	0	1	0	1	1	1	1	1	1	1	1	1	0	0	0	1
571	102494	8	1		1	1	2	1	1	46	48	1	2	4	3	3	1	1	5	260	1	1	2					1	179	69	0	0	1	0	0	1	1	0	1	1	1	1	1	1	1	0	0	0	0
574	102510	8	1		1	1	1	1	1	43	50	1	1	4	3	3	1	1	4	400	1	1	2					1	183	71	0	0	0	1	1	0	1	1	0	1	1	1	1	0	0	1	1	1	0
577	102522	8	1		1	1	2	1	1	54	55	2	2	2	3	3	1	1	4	400	1	1	2						178	63	1	1	0	1	1	0	1	1	0	1	0	1	1	0	0	1	1	1	0
578	102525	8	1		2	1	2	1	1	49	49	2	2	2	3	3	1	1	4	400	1	1	2					1	163	56	1	0	1	0	0	1	1	1	0	1	1	1	1	1	0	1	0	1	0
579	102529	8	1		2	1	1	1	1	43	50	3	2	4	3	3	1	1	4	400	1	0	2					1	166	53	1	0	0	1	1	0	1	1	0	1	0	1	1	0	0	1	1	1	0
580	102533	8	1		2	1	1	1	1	41	48	3	1	2	3	8	1	4	3	150	2	0	2					1	158	62	1	1	0	1	1	0	1	1	0	1	0	1	1	0	0	1	1	1	0
581	102538	8	1		2	1	1	1	1	45	45	2	2	3	3	3	1	1	5	350	1	1	2					1	165	56	0	0	1	0	1	0	0	1	1	1	1	0	0	1	1	0	0	0	1
582	102542	8	1		2	1	1	1	1	47	47	2	2	1	3	3	1	1	4	400	4	1	2					1	168	56	1	0	0	1	0	0	1	1	0	1	1	1	1	0	0	1	0	1	1
582	102543	8	1		2	1	1	1	1	47	47	2	2	1	3	3	1	1	4	400	4	1	2					1	170	54	1	1	0	1	1	0	1	1	0	1	1	1	1	1	0	1	0	1	0
583	102546	8	1		2	1	1	1	1	54	57	2	2	2	3	3	1	1	4	130	2	0	2					1	158	46	1	0	1	0	1	0	1	1	0	1	0	1	1	0	1	1	1	1	0
584	102550	8	1		1	1	1	1	1	47	57	2	2	4	3	5	1	1	3	230	1	1	2					1	182	79	1	1	0	1	1	0	1	1	0	1	0	1	1	0	0	1	0	0	0
585	102553	8	1		2	1	1	1	1	48	52	3	3	2	1	3	1	2	2	200	2	0	2					1	161	50	1	1	0	1	1	0	1	1	0	1	0	1	1	1	1	1	0	0	1
586	102556	8	1		2	1	1	1	1	43	50	3	3	1	1	3	1	1	4	1000	1	1	2						165	52	0	0	1	0	0	1	0	1	1	1	1	1	0	1	1	0	0	0	1
589	102568	8	1		1	1	2	1	1	48	48	2	2	2	1	3	1	1	4	250	1	1	2						177	67	1	1	0	1	1	0	1	1	1	1	0	1	1	0	0	1	0	1	0
591	102577	8	1		2	1	1	1	1	46	46	2	2	4	3	6	1	1	6	350	1	1	2					1	167	55	1	1	1	1	1	0	1	1	1	1	1	1	1	1	1	0	0	1	0
592	102584	8	1		2	1	1	1	1	51	61	2	1	4	3	6	1	1	5	150	1	0	2					1	165	55	1	1	0	1	1	0	1	1	0	1	0	1	1	0	0	1	1	1	0
593	102587	8	1		2	1	1	1	1	45	47	2	2	4	1	6	1	1	7	200	1	1	2						157	46	1	1	0	1	1	0	1	1	0	1	0	1	1	1	1	1	0	1	0
594	102594	8	1		1	1	1	1	1	54	61	2	2	4	3	3	1	1	3	200	1	0	2						177	56	1	1	0	1	1	0	1	1	0	1	0	1	1	0	0	1	1	1	1
596	102600	8	1		1	2	1	1	2	45	42	2	2	4	3	3	1	1	3	300	1	1	2						170	53	1	1	1	1	1	1	1	1	1	1	1	1	1	1	1	0	0	0	0
599	102612	8	1		2	1	1	1	1	53	53	2	2	2	3	3	1	1	4	400	1	1	2					1	161	82	0	0	1	0	0	0	1	1	0	1	1	1	1	0	0	1	0	1	1
600	102616	8	1		2	1	1	1	1	48	52	3	2	3	3	6	1	1	5	270	1	0	2						156	47	1	1	0	1	1	0	1	1	0	1	1	1	1	0	0	1	1	1	0
601	102621	8	1		2	1	2	1	1	54	54	2	3	4	1	2	1	1	3	300	1	1	2					1	171	54	1	1	0	1	1	0	1	1	0	1	0	1	1	0	0	1	1	1	0
602	102623	8	1		2	1	1	1	1	44		3	1	3		3	8	2	3	150	2	0	2					1	161	56	0	0	1	0	0	1	1	1	0	1	0	1	0	0	0	1	0	1	0
603	102627	8	1		2	1	1	1	1	53	53	2	2	1	3	6	1	1	3	200	1	0	2					1	165	48	0	1	0	1	1	0	1	1	0	1	1	1	0	1	1	0	0	0	1
604	102630	8	1		2	1	1	1	1	46	48	3	2	1	3	6	1	1	7	300	1	0	2						156	49	0	0	1	0	0	0	0	0	0	1	0	1	0	1	1	0	0	0	0
605	102637	8	1		2	1	1	1	1	56		3	1	3		2	8	2	3	160	2	1	2					1	166	59	1	1	0	1	1	0	1	1	0	1	0	1	1	0	0	1	1	1	0
608	102650	8	1		2	1	1	1	1	40	41	2	2	3	3	1	8	1	4	160	2	0	1	0	0	0	0	1	156	52	1	0	1	0	0	0	1	1	1	1	1	1	1	1	0	1	0	1	0
609	102654	8	1		2	1	1	1	1	53	54	3	1	3	3	5	1	4	3	180	1	0	2					1	162	50	0	1	0	1	1	0	1	1	0	1	1	1	1	0	1	1	0	0	1
610	102658	8	1		1	1	1	1	1	53	59	1	2	4	3	3	1	5	4	250	1	0	2					1	179	74	1	1	1	1	1	0	1	1	0	1	0	1	1	1	0	1	0	0	0
612	102668	8	1	1	1	1	1	1	1	50	59	2	2	2	4	3	1		4				2					1	173	56	0	1	0	0	1	0	1	1	0	1	1	1	1	0	0	0	0	0	1
613	102672	8	1		1	1	1	1	1	47	52	2	1	4	3	3	1	1	4	300	1	1	2					1	177	72	1	0	0	1	1	0	1	1	0	1	0	1	1	0	0	1	1	1	0
614	102676	8	1		1	1	1	1	1	29	50	1	3	4	1	8	1	1	5	450	1	1	2					2	178	55	1	0	1	1	1	0	1	1	0	1	1	1	1	0	0	1	1	1	0
615	102680	8	1		2	1	1	1	1	42	54	2	2	3	3	3	1	1	4	300	1	0	2						160	52	1	1	1	1	1	0	1	1	1	1	1	1	1	1	1	0	0	0	1
616	102684	8	1		2	1	1	1	1	49	48	2	3	4	1	1	8	1	4	400	1	1	1	0	0	0	0		172	90	1	1	1	1	1	0	1	1	0	1	0	1	1	0	0	1	1	1	0
617	102689	8	1		2	1	1	1	1	53	55	2	2	1	3	6	1	1	6	200	1	0	2					1	152	43	0	0	0	0	1	0	1	1	0	1	1	1	1	0	1	1	0	1	0
619	102696	8	1		1	2	1	1	1	57	67	2	1	3	3	1	2	1	3	92	4	0	1	1	0	0	1	1	170	68	1	1	1	1	1	1	1	1	0	1	0	1	1	0	0	1	1	1	0
620	102699	8	1		1	1	1	1	1	46	53	2	1	3	1	8	1	1	3	200	1	0	2					1	185	85	0	1	0	1	1	0	1	0	0	1	1	1	1	1	1	0	0	0	0
625	102718	8	1	1	2	1	1	1	1	50	50	1	2	4	3	3	1		4				2					1	167	67	1	0	1	0	0	0	1	1	1	1	1	1	1	1	1	1	0	1	0
630	102740	8	1		1	1	1	1	1	49	56	2	1	4	3	2	1	1	4	250	1	0	2					1	170	57	1	0	0	0	1	0	1	0	0	1	0	0	1	0	0	1	0	1	0
631	102747	8	1		2	1	1	1	1	56	57	3	3	1	2	6	1	1	6	200	1	0	2						162	55	1	1	0	1	1	0	1	1	1	0	1	1	1	0	1	1	0	1	1
632	102750	8	1		2	1	1	1	1	48	52	3	2	4	3	6	1	1	4	200	1	1	2						147	45	1	1	0	1	1	0	1	1	0	1	0	1	1	0	0	1	0	1	0
633	102755	8	1		1	1	1	1	1	46	49	3	1	1	1	5	1	1	4	154	2	0	2					1	184	60	1	1	0	1	1	0	1	1	0	1	0	1	1	0	0	1	0	1	0
635	102764	8	1		1	1	1	1	1	48	48	3	3	4	1	6	1	1	5	300	1	1	2					1	163	65	1	0	1	0	0	0	1	1	1	1	1	1	1	1	1	1	0	1	0
636	102770	8	1		1	1	1	1	1	55	55	3	4	4	1	6	1	1	5	200	1	1	2					1	173	69	0	0	1	1	1	0	1	1	0	1	1	1	1	0	1	0	0	1	0
637	102774	8	1		2	1	1	1	1	48	55	3	1	4	1	6	1	1	5	300	1	0	2					1	157	48	0	0	1	1	1	0	1	1	1	1	1	1	1	1	1	1	0	1	0
638	102779	8	1		1	1	1	1	1	49	51	3	3	1	4	6	1	1	5	590	1	0	2						177	60	1	1	1	1	1	0	1	1	1	1	0	1	0	0	1	1	0	1	0
640	102788	8	1		2	1	4	1	1	52	58	3	1	2	3	6	1	1	5	140	1	0	2						163	48	1	1	0	1	1	0	1	1	0	1	0	1	1	0	0	1	0	1	0
641	102792	8	1		2	1	4	1	1	40	46	3	3	4	3	5	1	1	5	180	1	0	2					1	163	45	1	1	0	1	1	0	1	1	0	1	0	1	1	0	0	1	0	1	1
642	102796	8	1		2	1	4	1	1	42	51	2	2	1	3	5	1	1	4	250	2	0	2					1	159	49	1	1	0	1	1	0	1	1	0	1	0	1	1	0	0	1	0	1	0
643	102801	8	1		1	1	4	1	1	53	63	3	1	3	4	6	1	1	4	190	1	0	2					1	176	70	1	1	0	1	1	0	1	1	0	1	0	1	1	0	0	1	1	1	0
644	102806	8	1		1	1	4	1	1	50	50	2	1	4	3	6	1	1	5	380	1	1	2					1	175	70	1	1	0	1	1	0	1	1	0	1	0	1	1	0	1	1	1	1	0
645	102809	8	1		1	1	4	1	1	44	43	2	2	4	1	7	1	1	4	400	1	1	2						180	82	1	1	0	1	1	0	1	1	0	1	1	1	1	0	0	1	0	1	0
648	102829	8	1		1	1	4	1	1	48	49	3	2	1	3	6	1	1	5	380	1	1	2						181	60	1	1	0	1	1	0	1	1	1	1	1	1	1	0	0	1	0	1	0
649	102834	8	1		2	1	4	1	1	54	55	3	2	4	3	6	1	1	6	180	1	0	2					1	157	50	1	1	0	1	1	0	1	1	0	1	0	1	1	0	0	1	1	1	0
650	102840	8	1		2	1	4	1	1	52	51	3	2	1	3	6	1	1	5	400	1	1	2					1	160	53	1	0	1	0	0	0	1	1	0	1	1	1	1	0	0	1	1	1	0
651	102844	8	1		2	1	4	1	1	41	53	2	3	1	1	3	1	1	4	350	1	1	2						165	58	1	1	1	1	1	0	1	1	0	1	0	1	1	0	1	1	0	1	0
652	102847	8	1		2	1	4	1	1	53	59	3	3	3	1	6	1	1	4	160	2	0	2					1	150	42	0	0	1	1	1	0	1	1	0	1	1	1	1	0	0	1	0	0	0
653	102851	8	1		1	1	4	1	1	39	53	1	2	2	3	2	1	1	4	300	1	1	2					1	173	67	1	1	0	1	1	0	1	1	0	1	0	1	1	0	0	1	1	1	0
654	102856	8	1		1	1	4	1	1	40	49	3	1	1	3	5	1	1	4	250	2	0	2						168	44	1	1	0	1	1	0	1	1	0	1	1	1	1	0	0	1	0	1	0
655	102862	8	1		2	1	4	1	1	51	53	2	3	3	3	6	1	1	8	200	1	0	2						160	50	1	1	0	1	1	0	1	1	0	1	1	1	1	0	0	1	1	1	0
656	102867	8	1		1	1	4	1	1	43	53	2	2	4	2	3	1	1	6	350	1	1	2						182	85	1	1	0	1	1	0	1	1	0	1	0	1	1	0	0	1	0	1	0
657	102873	8	1		1	1	4	1	1	42	51	3	2	1	3	2	1	1	4	500	1	1	2						175	58	1	1	0	1	1	0	1	1	0	1	0	1	1	0	0	1	1	1	0
658	102876	8	1		1	1	4	1	1	50	56	3	3	2	1	6	1	1	5	250	2	0	2						175	60	1	1	0	1	1	0	1	1	0	1	0	1	1	0	0	1	1	1	0
660	102887	8	1		1	1	4	1	1	50	51	3	2	3	4	5	1	1	4	250	1	1	2						172	61	1	0	1	1	1	0	1	1	0	1	1	1	1	0	0	1	1	1	0
662	102895	8	1		2	1	4	1	1	47	56	2	2	1	2	3	1	1	4	200	2	0	2					1	150	45	0	0	1	0	0	0	0	1	1	1	1	1	0	1	1	0	0	1	1
663	102901	8	1		2	1	4	1	1	55	59	4	3	1	1	6	1	1	3	300	1	1	2					1	158	50	1	1	0	1	1	0	1	1	0	1	0	1	1	0	0	1	1	1	0
666	102912	8	1		2	1	4	1	1	39	57	2	2	3	2	3	1	1	4	270	1	0	2						160	44	1	1	0	1	1	0	1	1	0	1	0	1	1	0	0	1	1	1	0
667	102916	8	1		1	1	4	1	1	52	59	3	1	3	3	5	1	1	5	300	1	0	2						164	47	1	1	0	1	1	0	1	1	0	1	0	1	1	0	0	1	1	1	0
668	102923	8	1		2	1	4	1	1	50	61	2	3	4	1	8	1	1	3	500	1	1	2						164	53	1	1	0	1	1	0	1	1	0	1	0	1	1	1	1	1	0	1	0
669	102928	8	1		1	1	4	1	1	42	56	2	1	2	3	3	1	1	5	300	1	1	2					1	179	71	1	1	1	1	1	0	1	1	0	1	1	1	1	0	0	1	1	1	0
670	102931	8	1	1	2	1	4	1	1	42	52	3	2	4	3	5	1		3				2					2	158	75	1	0	1	0	0	0	1	1	0	1	1	1	1	1	0	1	0	1	1
671	102936	8	1		2	1	4	1	1	54	63	2	1	3	3	6	1	1	4	200	1	1	2					1	170	55	1	1	0	1	1	0	1	1	1	1	0	1	1	0	0	1	1	1	0
673	102947	8	1		1	2	4	1	2	42	49	3	2	4	3	8	1	1	4	150	1	0	2						182	70	1	1	0	1	1	0	1	1	0	1	0	1	1	0	0	1	0	1	0
674	102952	8	1		2	1	4	1	1	45	54	2	2	1	3	3	1	1	4	400	1	1	2						162	64	0	1	0	0	0	0	1	1	1	1	1	1	1	1	1	0	0	0	0
675	102956	8	1		1	1	4	2	1	49	52	3	3	2	2	6	1	1	7	200	1	1	2						169	53	0	0	1	0	1	0	1	1	1	1	1	1	1	1	1	1	1	0	1
676	102962	8	1		1	1	4	2	1	40	49	2	2	4	4	5	1	1	4	110	1	0	2					1	168	55	0	1	1	1	1	0	1	1	1	1	1	1	1	1	1	0	0	1	0
677	102966	8	1		2	1	4	2	1	43	51	1	2	2	3	7	1	1	4	150	2	0	2					1	163	75	0	0	0	0	0	0	1	1	1	1	1	1	1	1	1	1	0	1	1
678	102971	8	1		2	1	4	1	1	45	53	2	2	4	2	5	1	1	5	550	1	1	2						160	46	0	0	1	0	1	0	1	1	1	0	1	1	1	1	1	0	0	1	1
679	102975	8	1		2	2	4	1	2	42	49	3	1	3	3	5	1	1	4	400	1	1	2					1	156	48	1	1	1	1	1	0	1	1	0	1	0	1	1	0	1	1	1	1	1
681	102985	8	1		1	1	4	2	1	40	57	1	2	3	4	3	1	1	6	200	2	1	2					1	175	54	1	0	1	1	0	0	1	1	0	1	0	1	1	0	0	1	0	0	0
682	102990	8	1		1	1	4	2	1	41	50	3	1	2	2	5	1	1	4	300	1	1	2						176	54	1	1	0	1	1	0	1	1	0	1	1	1	1	0	1	1	1	1	0
683	102995	8	1	1	2	1	4	1	1	-9	51	1	2	4	3	1	1		5				4					1	158	54	0	0	0	0	1	0	1	0	0	1	1	0	1	1	1	1	0	1	0
684	103001	8	1		1	1	4	1	1	44	56	2	2	2	3	2	1	1	4	300	1	0	2					1	180	90	1	1	0	1	0	0	1	1	0	0	1	1	1	1	1	1	0	1	0
685	103004	8	1		1	1	4	1	1	43	56	3	2	3	3	3	1	1	3	400	1	1	2					1	177	61	1	1	0	1	1	0	1	1	0	1	0	1	1	0	0	1	1	1	0
686	103008	8	1		1	1	4	1	1	47	57	3	2	1	3	3	1	1	4	500	1	1	2					2	177	67	1	1	0	1	1	0	1	1	0	1	0	1	1	0	0	1	1	1	0
687	103012	8	1		2	1	4	1	1	42	53	2	2	3	3	5	1	1	5	300	1	1	2					2	161	60	1	0	1	0	1	0	1	1	0	1	1	1	1	0	1	1	0	1	0
688	103017	8	1		1	1	4	1	1	53	52	2	3	3	1	6	1	1	6	500	1	1	2					1	168	68	0	0	0	0	1	0	1	1	0	1	1	1	1	1	1	1	0	1	1
689	103022	8	1		1	1	4	1	1	45	59	2	1	4	4	2	1	1	4	200	1	1	2					1	184	88	1	1	0	1	1	0	1	1	0	1	0	1	1	0	1	1	1	1	0
692	103033	8	1		1	1	4	2	1	46	51	2	2	2	2	3	1	1	6	600	1	1	2					1	173	83	1	1	0	1	1	0	1	1	0	1	0	1	1	0	1	1	0	1	0
694	103044	8	1		1	1	4	1	1	-9	47	1	2	4	3	1	1	1	4	250	1	1	4					1	178	69	1	1	0	1	1	0	1	1	0	1	0	1	1	0	0	1	1	1	0
695	103048	8	1		2	1	4	1	1	44	53	3	3	1	3	5	1	1	4	400	1	1	2					1	156	45	1	1	0	1	1	0	1	1	0	1	0	1	1	0	1	1	0	1	0
696	103053	8	1		1	1	4	1	1	39	45	1	2	3	3	4	1	1	5	260	1	0	2					1	169	70	1	1	0	0	1	0	1	1	0	1	1	1	1	1	0	1	0	1	0
697	103058	8	1		2	1	4	1	1	57	59	2	2	4	3	6	1	1	4	230	1	1	2						163	54	1	1	1	1	1	0	1	1	0	1	0	1	1	0	0	1	1	1	0
698	103061	8	1		1	1	4	1	1	42	57	2	2	2	3	3	1	1	3	200	2	0	2					1	170	74	1	1	1	1	1	0	1	1	1	1	0	1	1	0	1	1	1	1	0
700	103069	8	1		1	1	4	1	1	45	56	2	1	3	3	2	1	1	4	140	1	1	2					1	172	60	0	1	0	0	1	0	1	1	1	1	1	1	1	1	1	1	1	1	1
701	103072	8	1		1	2	4	1	2	52	55	3	2	4	3	6	1	1	4	280	1	1	2						170	60	0	0	0	1	1	0	1	1	1	1	1	1	1	1	1	1	1	1	1
702	103076	8	1		1	1	4	1	1	45	54	3	3	3	3	6	1	1	5	250	1	0	2						177	71	0	0	1	0	0	0	1	1	0	1	0	1	1	0	1	1	1	1	1
704	103085	8	1		1	1	4	1	1	48	61	2	1	1	3	5	1	1	3	200	1	0	2					1	168	89	1	1	1	1	1	0	1	1	0	1	0	1	1	0	0	1	0	1	0
705	103089	8	1		2	2	4	1	2	52	56	3	1	3	4	7	1	1	5	220	4	1	2					1	161	56	1	1	1	1	1	0	1	1	0	1	0	1	1	0	0	1	0	1	0
707	103099	8	1		1	1	4	1	1	48	47	3	2	4	4	6	1	1	5	300	4	0	2					1	175	70	0	0	0	0	0	0	1	1	0	0	1	1	1	0	1	1	1	1	0
709	103107	8	1		1	1	4	1	1	49	49	3	3	4	1	6	1	1	6	350	1	1	2						174	70	1	1	1	1	1	0	1	1	0	1	0	1	1	0	0	1	0	1	0
710	103112	8	1		2	1	4	1	1	43		1	1	1		3	8	4	3	300	2	0	2					1	166	70	0	1	1	0	1	0	1	0	1	1	1	0	0	1	1	0	0	0	1
711	103115	8	1		1	1	4	1	1	55	53	2	3	4	1	6	1	1	6	250	1	0	2					1	174	61	1	0	1	1	0	0	1	1	1	1	1	1	1	0	0	1	1	1	0
713	103124	8	1		1	1	4	1	1	47	52	3	2	1	3	5	1	1	4	300	1	1	2					1	170	72	1	1	0	1	1	0	1	1	0	1	0	1	1	0	0	1	1	1	0
714	103128	8	1		2	1	4	1	1	49	53	2	2	4	3	6	1	1	4	300	1	0	2						158	51	1	1	0	1	1	0	1	1	0	1	0	1	1	0	0	0	0	0	0
715	103133	8	1		1	1	4	1	1	52	59	2	2	4	3	6	1	1	5	300	1	1	2						178	65	1	1	1	1	1	0	1	1	0	1	0	1	1	0	0	1	1	1	0
715	103134	8	1		2	1	4	1	1	52	59	2	2	4	3	6	1	1	5	300	1	1	2					2	165	46	1	1	0	1	1	0	1	1	0	1	1	1	1	0	0	1	1	1	0
716	103137	8	1		2	1	4	1	1	55	65	1	1	4	4	3	1	4	2	75	4	0	2						166	63	1	1	0	1	1	0	1	1	0	1	0	1	1	0	0	1	1	1	0
717	103142	8	1		1	1	4	1	1	53	54	2	2	4	3	6	1	1	5	350	1	0	2						174	54	1	0	1	1	1	0	1	1	0	1	0	1	1	0	1	1	1	1	0
718	103147	8	1		1	1	4	1	1	53	56	3	2	4	3	6	1	1	4	300	1	1	2					1	177	67	1	0	1	1	1	0	1	1	0	1	0	1	1	0	0	1	1	1	0
719	103150	8	1		2	1	4	1	1	43	55	3	2	1	3	5	1	1	4	180	1	1	2					1	151	42	1	1	1	1	1	0	1	1	0	1	1	1	1	0	0	1	0	1	0
721	103159	8	1		1	1	4	1	1	51	51	2	3	4	3	6	1	1	7	200	1	0	2					1	174	59	1	1	0	0	1	1	1	1	1	0	1	1	1	0	0	1	0	0	0
723	103170	8	1		2	1	4	2	1	43	56	2	2	1	2	3	1	1	4	200	2	0	2					1	168	47	0	0	1	0	0	0	1	1	0	1	0	1	1	0	0	1	1	1	1
724	103175	8	1		2	1	4	2	1	55	60	2	1	2	3	6	1	1	5	300	1	0	2					1	158	47	0	0	1	1	0	0	1	1	0	1	1	0	0	1	1	1	0	1	0
725	103178	8	1		1	1	4	1	1	44	56	1	1	2	3	5	1	1	3	200	1	1	2					1	170	56	1	1	0	1	1	0	0	0	0	1	0	1	1	0	0	1	1	1	0
726	103182	8	1		1	1	4	1	1	50	55	3	3	2	2	6	1	1	6	150	1	1	2					1	171	56	0	0	1	0	0	0	1	1	1	1	1	1	1	1	1	1	1	0	1
727	103187	8	1		1	1	4	1	1	50	55	3	1	4	3	7	1	1	4	150	1	1	2					1	174	45	1	1	0	1	1	0	1	1	0	0	0	1	1	0	0	1	0	0	0
728	103193	8	1		2	1	4	1	1	42	54	1	2	2	2	2	1	1	6	200	1	1	2					1	176	64	1	1	0	1	1	0	1	1	0	1	0	1	1	0	0	1	1	1	0
729	103198	8	1		1	1	4	1	1	52		3	1	1		3	8	2	3	200	2	1	2						176	74	1	1	0	1	1	0	1	1	0	1	0	1	1	0	0	1	1	1	0
730	103201	8	1		2	1	4	1	1	48	53	3	1	1	3	5	1	1	4	200	1	1	2						164	50	1	1	0	0	1	0	1	1	0	1	0	1	1	0	0	1	0	1	0
731	103207	8	1		1	1	4	1	1	54	55	3	2	2	2	6	1	1	6	150	1	1	2					2	173	80	1	1	1	0	1	0	1	1	0	1	1	1	1	0	0	1	1	1	0
732	103211	8	1		1	1	4	1	1	47	49	2	2	3	3	7	1	1	4	300	1	1	2					1	167	63	1	1	1	1	1	0	1	1	0	1	0	1	1	0	0	1	1	1	0
734	103219	8	1		2	1	4	2	1	50	51	2	2	2	3	2	1	1	4	300	2	0	2					2	157	52	1	1	0	1	1	0	1	1	0	1	0	1	1	0	1	1	1	1	0
735	103224	8	1		1	1	4	2	1	51	58	3	2	3	4	6	1	1	7	85	2	0	2					1	178	56	1	1	1	1	1	0	1	1	0	1	0	1	1	0	1	1	0	1	1
736	103231	8	1		1	1	4	2	1	47	53	2	2	3	3	6	1	1	6	200	2	0	2					2	177	63	0	0	0	1	1	0	1	1	0	1	0	1	1	0	1	1	0	1	0
737	103236	8	1		1	1	4	2	1	45	54	2	2	4	2	5	1	1	3	100	1	1	2						171	75	1	1	0	1	1	0	1	1	1	1	0	1	1	0	0	1	1	1	0
738	103239	8	1		2	1	4	2	1	39	57	2	1	3	2	5	1	1	8	200	1	1	2					1	154	54	1	1	1	1	1	0	1	1	0	1	0	1	1	0	0	1	0	1	0
739	103248	8	1		1	1	4	1	1	49	54	2	2	2	2	6	1	1	5	450	1	1	2						172	53	1	0	1	1	0	0	1	1	0	1	1	1	1	1	0	1	0	1	0
740	103253	8	1		1	1	4	2	1	46	55	2	1	3	3	5	1	1	3	200	1	0	2					1	172	58	1	1	0	1	1	0	1	1	0	1	0	1	1	0	0	1	1	1	0
741	103258	8	1		2	1	4	2	1	54	56	3	2	3	4	6	1	4	3	180	2	0	2					2	163	46	1	1	0	1	1	0	1	1	0	1	1	1	1	0	1	1	1	1	1
742	103262	8	1		1	1	4	1	1	44	55	2	2	3	3	6	1	1	4	150	1	0	2						162	44	0	1	0	1	1	0	1	1	0	1	1	1	1	0	0	1	0	0	1
743	103269	8	1		1	1	4	1	1	55	53	3	4	1	2	6	1	1	7	130	1	0	2					1	171	62	0	1	0	1	1	0	1	1	1	1	0	1	1	1	0	1	1	1	0
745	103278	8	1		1	1	4	2	1	46	49	3	2	1	3	5	1	1	5	200	1	0	2					1	165	82	0	1	0	1	1	0	1	1	1	1	0	1	1	1	0	1	1	1	0
746	103284	8	1		1	1	4	1	1	48	49	3	3	4	3	6	1	1	6	1000	1	1	2					1	178	55	1	1	0	1	1	0	1	1	0	1	1	1	1	0	0	1	0	1	1
747	103289	8	1		2	1	4	2	1	48	55	2	1	4	2	5	1	1	4	80	1	0	2					1	168	53	1	1	1	1	1	0	1	1	0	1	0	1	1	0	0	1	0	0	0
748	103294	8	1		1	1	4	2	1	49	57	2	2	4	4	3	1	2	3	200	1	0	2					1	168	63	1	1	0	1	1	0	1	1	0	1	1	1	1	0	0	1	1	1	0
749	103300	8	1		1	1	4	2	1	51	55	3	2	3	3	5	1	1	6	150	2	0	2					1	186	90	1	1	1	1	1	0	1	1	0	1	0	1	1	0	0	1	0	1	0
750	103304	8	1		1	1	4	1	1	52	55	3	1	1	3	5	1	1	4	350	1	0	2						161	54	0	0	0	0	1	0	1	1	0	1	1	1	1	1	1	1	0	1	1
751	103309	8	1		2	1	4	1	1	53	55	3	2	1	3	6	1	1	7	300	2	0	2					1	163	55	1	1	0	1	1	0	1	1	0	1	0	1	1	0	0	1	0	1	0
752	103315	8	1		1	2	4	1	2	51	56	2	1	1	3	6	1	1	6	200	1	0	2					1	167	56	0	1	0	1	1	0	1	1	1	1	1	1	1	0	0	0	1	0	0
752	103316	8	1		2	1	4	1	1	51	56	2	1	1	3	6	1	1	6	200	1	0	2						172	59	1	1	1	1	0	0	1	1	1	1	1	1	1	1	1	1	0	0	1
754	103327	8	1		2	1	4	2	1	49	57	2	2	2	2	3	1	3	2	130	1	0	2					1	164	63	1	1	0	1	1	0	1	1	0	1	0	1	1	0	0	1	1	1	0
755	103330	8	1		2	1	4	2	1	46	46	3	3	4	2	6	1	1	4	300	1	1	2						160	50	1	1	0	1	1	0	1	1	0	1	0	1	1	0	0	1	1	1	0
756	103336	8	1		1	1	4	2	1	54	55	2	2	4	2	6	1	1	6	400	1	1	2						175	55	0	0	0	1	1	0	1	1	0	1	1	1	1	0	1	1	0	1	1
757	103341	8	1		1	1	4	1	1	43	51	2	2	3	3	2	1	1	3	400	1	1	2						182	68	1	1	0	1	1	0	1	1	0	1	1	1	1	0	1	1	1	1	0
758	103348	8	1		1	1	4	1	1	59	57	3	2	4	1	6	1	1	6	200	1	0	2					1	179	48	1	0	1	0	0	0	1	1	0	1	1	1	1	0	1	1	1	1	1
759	103352	8	1		1	1	4	1	1	48	57	2	1	2	3	3	1	1	3	70	2	0	2					1	184	110	1	0	1	1	1	0	1	1	0	1	1	1	1	0	1	1	0	1	0
760	103355	8	1		1	1	4	1	1	41	55	2	3	4	3	3	1	1	4	450	1	1	2						174	56	1	1	0	1	1	0	1	1	0	1	0	1	1	0	0	1	1	1	0
761	103362	8	1		2	1	4	2	1	41	51	2	2	1	3	3	1	1	6	200	1	0	2					1	160	55	1	1	0	0	1	0	1	1	1	1	1	1	1	1	1	0	0	0	1
762	103371	8	1		2	1	4	2	1	49	55	2	1	4	2	5	1	1	8	150	1	0	2					1	171	72	1	1	0	1	1	0	1	1	1	1	1	1	1	0	0	1	1	1	0
764	103381	8	1		2	1	4	1	1	36	51	3	2	3	3	4	1	1	6	280	1	1	2					2	170	57	1	0	1	0	1	0	1	1	0	1	0	1	1	0	0	1	1	1	0
765	103387	8	1		2	1	4	1	1	62	58	2	1	3	3	2	1	1	4	300	1	0	2					1	169	54	1	0	1	0	0	0	1	1	0	1	0	1	1	0	1	1	1	1	0
768	103398	8	1		2	1	4	1	1	43	46	2	3	1	4	2	1	1	4	200	2	1	2						170	80	1	1	1	1	1	0	1	1	0	1	0	1	1	1	0	1	1	1	0
769	103402	8	1		2	1	4	1	1	45	51	2	3	1	4	3	1	1	3	350	1	1	2					1	166	47	1	1	0	1	0	0	1	1	0	1	0	1	1	0	0	1	1	1	0
771	103409	8	1		1	1	4	1	1	46		1	1	4		3	8	2	4	130	4	0	2						173	79	1	1	0	1	1	0	1	1	0	1	0	1	1	0	0	1	0	1	0
772	103415	8	1		2	1	4	1	1	51	53	2	1	4	3	6	1	1	7	200	1	0	2						164	49	1	1	0	1	1	0	1	1	0	1	0	1	1	0	0	1	0	1	0
775	103429	8	1		1	1	4	1	1	55	63	3	1	1	4	5	1	1	4	300	1	1	2					1	176	78	1	1	0	1	1	0	1	1	0	1	0	1	1	0	0	1	0	1	0
777	103439	8	1		1	1	4	1	1	40	55	2	2	4	4	4	1	1	3	300	1	0	2						180	77	1	1	1	0	1	0	1	1	1	1	1	1	1	0	1	1	1	1	0
779	103445	8	1		2	1	4	1	1	42	47	2	2	4	1	6	1	1	6	450	1	1	2					1	158	47	1	1	0	1	1	0	1	1	0	1	0	1	1	0	0	1	1	1	0
780	103451	8	1		1	1	4	1	1	57	61	2	3	2	4	1	6	1	3	160	2	0	1	1	1	1	1	1	177	73	1	1	0	1	1	0	1	1	0	1	0	1	1	0	0	1	0	1	0
783	103461	8	1		2	1	4	1	1	51	57	3	3	1	1	1	8	1	6	190	1	0	1	1	1	1	1	1	165	62	1	1	0	1	1	0	1	1	0	1	0	1	1	0	0	1	1	1	0
784	103468	8	1		1	1	4	1	1	53	53	2	3	3	2	6	1	2	2	100	2	0	2					1	184	100	1	0	0	1	1	0	1	1	0	1	0	1	1	0	0	1	0	1	0
785	103471	8	1		2	1	4	1	1	49	57	2	2	4	1	6	1	1	5	170	1	0	2					1	152	50	1	1	0	1	1	0	1	1	0	1	1	1	0	0	1	1	1	1	0
791	103497	8	1		1	1	4	1	1	46	51	1	2	3	3	7	1	1	4	300	1	0	2					1	172	70	1	1	0	1	1	0	1	1	0	1	0	1	1	0	0	1	1	1	0
792	103503	8	1		2	1	4	1	1	51	58	2	1	2	3	6	1	1	5	200	1	0	2						160	78	1	1	0	1	1	0	1	1	1	1	1	1	1	1	1	1	1	1	0
793	103506	8	1		1	1	4	1	1	44	54	2	2	4	3	5	1	1	4	230	1	0	2					1	176	75	1	1	1	1	1	0	1	1	0	1	0	1	1	0	1	1	0	1	0
794	103511	8	1		1	1	4	1	1	50	50	3	3	1	4	3	1	1	4	450	1	1	2					1	176	63	1	1	1	0	1	1	1	1	0	0	1	1	1	0	1	1	1	1	0
795	103514	8	1		2	1	4	1	1	46	51	2	2	4	1	8	1	1	3	300	1	1	2					2	160	60	0	0	0	0	0	0	1	1	0	0	0	1	1	0	0	1	0	0	0
796	103517	8	1		2	1	4	1	1	44	52	1	1	4	3	7	1	1	5	300	1	0	2					1	166	56	1	1	0	1	1	0	1	1	1	1	0	1	1	0	0	0	0	1	0
798	103528	8	1		1	1	4	1	1	46	48	3	2	4	1	5	1	1	5	350	1	0	2					1	181	64	1	0	0	0	1	0	1	1	0	1	0	1	1	1	1	0	0	0	0
799	103531	8	1		1	1	4	1	1	42	49	3	2	2	3	5	1	2	3	200	1	0	2					1	175	110	0	0	0	1	1	1	1	1	1	1	1	0	1	0	0	0	1	0	1
802	103544	8	1		2	2	4	1	1	43	49	3	2	3	3	1	2	1	3	500	1	0	1	1	0	1	1		160	50	1	1	1	1	0	0	1	1	1	0	1	1	1	1	1	1	0	0	0
803	103547	8	1		1	1	4	1	1	44	59	1	2	2	3	3	1	1	3	250	1	0	2						172	82	1	1	1	1	1	0	1	1	0	1	0	1	1	0	0	1	0	1	0
804	103550	8	1		2	1	4	1	1	52	55	1	2	2	3	3	1	2	2	150	1	0	2					1	158	47	1	1	0	1	1	0	1	1	0	1	0	1	1	1	1	1	1	1	0
805	103553	8	1	1	1	1	4	1	1	50	52	2	2	3	4	8	1		2				2					1	188	80	1	1	1	1	0	0	1	1	1	1	0	1	1	1	1	0	0	0	0
806	103557	8	1		2	1	4	1	1	48	55	1	1	4	3	2	1	1	3	250	1	1	2					1	161	55	1	1	1	1	1	0	1	1	0	1	0	1	1	0	0	1	0	1	0
807	103560	8	1		1	1	1	1	1	40	41	3	3	1	2	1	6	1	6	200	4	0	1	1	1	1	1		178	73	1	0	0	1	0	0	1	1	0	1	0	1	1	1	1	1	0	1	0
808	103568	8	1		1	1	4	1	1	42	53	3	3	1	3	2	1	1	5	250	2	0	2						175	66	0	1	0	0	1	0	1	1	0	1	0	1	1	0	0	0	0	1	0
809	103573	8	1		1	1	4	1	1	39	55	2	2	3	3	5	1	1	4	300	1	0	2					1	188	95	1	1	1	1	1	0	1	1	1	0	0	1	1	1	1	1	0	1	0
810	103578	8	1		1	2	4	1	2	49	53	2	2	1	4	8	1	1	3	200	1	0	2					1	180	69	1	1	0	1	1	0	0	1	1	0	0	1	1	0	1	1	1	1	0
811	103581	8	1		1	1	4	1	1	36	46	2	2	4	1	8	1	5	3	400	1	1	2						183	68	1	1	0	1	1	0	1	1	0	1	1	1	1	0	0	1	1	1	0
812	103584	8	1		2	1	4	1	1	41	48	2	2	2	2	5	1	1	4	200	1	1	2					1	161	48	1	1	0	1	1	0	1	1	0	0	1	1	1	1	1	1	0	1	0
813	103588	8	1		2	1	4	1	1	44	51	2	2	1	3	7	1	1	4	400	1	1	2						154	41	1	1	1	1	0	0	1	1	0	1	0	1	1	0	0	1	1	1	0
814	103593	8	1		1	1	4	1	1	43	55	3	3	1	4	8	1	1	5	550	1	1	2					1	176	63	1	1	0	1	1	0	1	1	0	1	1	1	1	0	1	0	0	0	0
815	103598	8	1		1	1	4	1	1	29	42	2	3	1	3	4	1	1	6	400	1	1	2						176	75	1	1	0	1	1	0	1	1	1	1	1	1	0	1	1	0	0	0	0
816	103603	8	1		2	1	4	1	1	48	56	2	2	3	3	3	1	1	4	450	1	1	2						156	44	1	0	1	1	0	0	1	1	0	1	1	1	1	0	0	1	1	1	0
817	103607	8	1		1	1	4	1	1	44		2	1	2		3	8	4	2	150	2	0	2						169	57	1	1	0	1	1	0	1	1	0	1	1	1	1	0	1	1	0	1	0
818	103610	8	1		2	1	4	1	1	30	47	2	2	4	3	4	1	1	5	300	1	1	2						161	48	1	1	0	1	1	0	1	1	0	1	1	1	1	0	1	1	1	1	0
819	103614	8	1		2	1	4	1	1	46	54	3	2	4	1	5	1	1	4	200	1	1	2						158	51	1	0	1	1	0	0	1	1	0	1	1	1	1	0	1	1	1	1	0
820	103618	8	1		2	1	4	1	1	44	48	2	2	1	3	2	1	1	4	300	1	1	2						160	58	0	0	1	0	0	0	1	1	0	0	1	1	1	1	1	1	0	1	0
824	103637	8	1		1	1	4	2	1	29	46	2	2	4	3	8	1	1	5	150	1	0	2					1	170	70	1	1	1	1	1	0	1	1	0	1	1	1	1	0	0	0	0	0	0
825	103641	8	1		1	1	4	1	1	48	48	3	2	2	3	6	1	1	4	400	1	0	2						176	79	1	0	1	1	0	0	1	1	1	1	1	1	1	1	1	1	1	1	0
827	103651	8	1		2	2	4	1	2	54	58	1	2	2	2	2	1	1	4	200	2	0	2					1	158	45	1	1	0	1	1	0	1	1	0	0	0	1	1	0	0	0	0	0	0
829	103660	8	1		2	1	4	1	1	34	49	1	2	4	3	2	1	1	6	300	1	1	2						166	72	0	0	0	0	0	0	0	0	1	0	1	0	1	1	1	0	0	0	1
830	103667	8	1		1	1	4	1	1	56	59	2	3	4	1	6	1	1	3	400	1	1	2						172	53	0	0	1	0	0	1	1	1	1	1	1	0	1	1	1	1	0	1	1
831	103672	8	1		2	1	4	1	1	50	61	2	1	4	2	6	1	1	6	250	1	0	2					1	168	60	1	1	1	1	1	0	1	1	0	1	1	1	1	0	0	1	1	0	0
832	103676	8	1		1	1	4	1	1	49	56	3	2	1	3	5	1	1	4	200	1	0	2						174	56	0	0	0	1	0	0	1	1	1	1	1	1	1	1	1	1	0	1	1
833	103681	8	1		2	1	4	1	1	52	55	1	1	2	3	3	1	1	4	300	1	0	2						160	45	1	1	0	1	1	0	1	1	0	1	0	1	1	1	0	1	0	1	0
835	103689	8	1		2	1	4	1	1	50	52	2	2	2	3	6	1	1	5	200	1	0	2					1	151	50	0	0	1	0	0	0	1	1	1	1	1	0	0	1	1	0	0	0	1
837	103699	8	1		1	1	4	1	1	42	60	1	1	4	4	2	1	1	4	100	4	0	2					1	166	58	1	1	1	1	1	0	1	1	0	1	1	1	1	0	0	1	1	1	0
838	103703	8	1		2	1	4	1	1	45	67	2	1	3	2	5	1	1	4	350	1	1	2					1	156	64	1	0	1	0	0	0	1	1	0	1	1	1	1	0	1	1	1	1	0
841	103715	8	1		2	1	4	1	1	51	57	2	2	1	3	6	1	1	4	240	1	0	2					2	158	60	1	1	0	1	1	0	1	1	0	1	0	1	1	0	0	1	0	1	0
843	103724	8	1		1	1	4	1	1	46	59	3	2	1	2	5	1	1	4	100	1	1	2					1	170	50	0	0	1	0	1	0	1	1	1	1	1	1	1	0	1	1	0	1	0
844	103730	8	1		1	1	4	2	1	52	52	2	1	2	2	6	1	1	6	300	1	0	2					1	179	89	0	0	0	0	0	1	1	1	0	1	1	1	1	0	1	0	0	0	0
845	103735	8	1		1	1	4	2	1	47	49	3	2	1	2	6	1	1	7	600	1	1	2					1	173	61	1	1	1	1	1	0	1	1	1	1	1	1	1	1	1	1	1	1	0
846	103741	8	1		2	1	4	2	1	53	55	1	2	4	2	7	1	1	5	80	1	0	2					2	169	62	1	1	1	1	1	0	1	1	1	1	0	1	1	1	1	1	0	1	0
847	103747	8	1		1	1	4	1	1	50	57	3	2	4	2	6	1	1	3	200	1	1	2					1	169	57	0	0	1	0	0	0	0	0	0	0	1	1	0	1	0	0	0	0	1
849	103756	8	1		2	1	4	1	1	29	49	2	2	4	1	4	1	1	5	300	1	0	2					1	151	45	0	0	1	0	0	0	1	1	1	1	1	1	1	1	1	0	0	0	1
850	103760	8	1		2	1	4	1	1	41	50	2	3	1	2	4	1	1	5	300	1	1	2					2	165	49	1	1	1	1	1	0	1	1	0	1	0	1	1	0	0	1	1	1	0
851	103765	8	1		2	1	4	1	1	49	59	1	1	3	3	4	1	1	5	200	1	0	2						163	51	0	0	1	0	0	1	0	0	0	1	1	0	0	1	1	0	0	0	1
852	103772	8	1		2	1	4	2	1	53	55	2	2	2	3	6	1	1	8	100	3	1	2						151	50	1	1	0	1	1	0	1	1	0	1	0	1	1	0	0	1	0	1	0
853	103779	8	1		1	1	4	1	1	56	59	2	2	2	2	6	1	1	6	200	1	1	2					1	183	75	1	1	0	0	1	0	1	1	0	1	1	1	1	0	0	1	0	1	0
854	103784	8	1		2	1	4	1	1	43	52	2	2	2	2	5	1	1	5	250	1	1	2						163	56	0	1	0	1	1	0	1	1	0	1	1	1	1	0	1	1	1	1	0
855	103789	8	1		1	1	4	2	1	50	57	1	1	2	2	3	1	1	4	300	1	1	2					2	180	85	1	1	0	1	1	0	1	1	0	1	0	1	1	0	0	1	0	1	0
856	103792	8	1		2	1	4	1	1	49	52	2	2	4	2	6	1	1	8	300	1	1	2					1	157	45	1	1	0	1	1	0	1	1	0	1	0	1	1	0	1	1	0	1	1
857	103800	8	1		1	1	4	2	1	53	57	2	1	4	3	5	1	1	6	300	1	1	2					1	165	65	1	1	0	1	1	0	1	1	0	1	0	1	1	0	0	1	1	1	0
858	103808	8	1		1	1	4	1	1	51	50	2	2	4	3	6	1	1	6	450	1	1	2					1	180	60	1	1	0	1	1	0	1	1	0	1	0	1	1	0	0	1	1	1	0
859	103812	8	1		1	1	4	2	1	46	55	3	1	4	2	7	1	1	5	300	1	0	2						180	87	1	1	0	1	1	0	1	1	0	1	0	1	1	0	0	1	1	1	0
860	103817	8	1		2	1	4	1	1	51	53	2	2	3	2	6	1	1	8	300	1	1	2					1	162	57	0	0	0	1	1	0	1	1	0	1	1	1	1	0	1	1	0	1	1
861	103825	8	1		1	1	4	2	1	44	52	1	1	4	2	3	1	1	5	350	1	1	2						174	70	1	1	0	1	1	0	1	1	0	1	1	1	1	0	0	1	1	1	0
864	103841	8	1		1	1	4	2	1	52	54	2	2	2	2	6	1	1	8	200	1	0	2						175	55	1	1	0	1	1	0	1	1	0	1	1	1	1	1	1	1	0	1	0
865	103849	8	1		2	1	4	2	1	51	58	2	2	4	2	7	1	1	6	400	1	1	2					2	158	54	1	1	0	1	1	0	1	1	0	1	0	1	1	1	0	1	0	1	0
866	103854	8	1		2	1	4	1	1	44	53	1	2	4	3	7	1	1	5	200	1	0	2					1	153	52	0	0	0	0	1	0	1	0	1	1	1	1	1	1	1	1	0	1	1
868	103864	8	1		1	1	4	2	1	41	50	2	2	1	3	5	1	1	4	200	1	0	2					1	165	63	0	0	1	0	0	0	1	0	0	1	1	0	0	1	1	0	0	0	1
869	103868	8	1		2	1	4	2	1	45	50	3	2	2	2	6	1	1	5	130	2	0	2					1	157	53	0	0	0	0	0	0	1	1	1	1	1	1	0	0	0	0	0	0	0
870	103873	8	1		1	1	4	2	1	45	51	1	2	4	2	3	1	2	7	150	1	0	2					2	162	51	0	0	1	0	0	1	0	1	1	1	1	1	0	1	1	0	0	0	0
872	103886	8	1		1	1	4	2	1	55	55	3	2	4	3	5	1	1	4	200	1	0	2					1	175	75	1	0	0	0	1	0	0	1	1	0	1	1	1	1	0	0	0	0	0
873	103891	8	1		1	1	4	2	1	48	54	2	2	2	2	3	1	1	4	200	1	1	2					1	172	63	1	1	0	1	1	0	1	1	0	1	0	1	1	0	0	1	1	1	0
875	103902	8	1		2	1	4	1	1	53	55	3	2	3	3	6	1	4	5	150	2	1	2						170	55	1	0	0	1	1	1	1	1	1	1	1	1	1	1	1	0	0	0	0
878	103913	8	1		2	1	4	1	1	46		3	1	2		2	8	2	3	100	2	0	2						175	60	1	1	1	1	0	1	1	1	1	1	1	1	1	1	1	1	1	1	1
879	103916	8	1		1	1	4	1	1	44		2	1	4		5	8	4	3	150	2	0	2					1	178	60	0	0	1	0	0	0	0	1	1	1	0	0	1	1	1	1	0	0	1
880	103919	8	1		1	2	4	1	2	45	49	3	1	1	4	5	1	1	3	200	2	0	2					1	175	68	0	0	0	0	0	0	1	1	0	1	1	1	1	1	1	1	1	0	0
881	103922	8	1		1	1	4	1	1	46	56	2	2	1	3	5	1	1	4	400	1	0	2					1	173	97	1	1	1	1	1	0	1	1	0	1	1	1	1	0	0	1	0	1	0
883	103931	8	1		1	1	4	1	1	49	59	2	2	2	4	8	1	1	5	300	1	1	2						183	70	1	0	1	0	1	0	0	0	1	0	1	1	1	0	1	1	0	1	0
885	103944	8	1		1	1	4	1	1	49	48	3	3	1	2	3	1	1	4	500	1	1	2					1	178	105	1	1	1	1	1	0	1	1	0	1	0	1	1	0	1	1	1	1	1
886	103946	8	1		1	1	4	1	1	44		2	1	3		2	8	3	3	100	4	0	2					1	178	60	1	1	0	1	1	0	1	1	0	1	0	1	1	0	0	1	1	1	0
888	103953	8	1		1	1	4	1	1	42	49	1	3	3	1	5	1	1	4	500	1	1	2					1	162	65	0	0	0	0	1	0	1	1	0	1	1	1	1	0	1	1	1	1	0
889	103956	8	1		2	1	4	1	1	51		2	1	3		7	8	3	3	500	2	1	2					2	168	70	1	1	1	1	1	0	1	1	0	1	0	1	1	0	0	1	0	1	0
890	103960	8	1		1	1	4	1	1	46	47	3	2	1	3	6	1	1	5	400	1	1	2					2	165	52	1	1	1	1	1	0	1	1	1	1	1	0	1	0	0	1	0	1	0
891	103964	8	1		1	1	4	1	1	52	56	3	1	1	3	3	1	1	3	300	1	1	2					1	176	70	1	1	1	1	1	0	1	1	0	1	0	1	1	0	0	1	1	1	0
892	103968	8	1		1	1	4	1	1	56	58	3	1	4	4	6	1	1	4	130	4	0	2						168	55	0	0	1	0	0	0	1	1	1	1	1	1	1	1	1	0	0	0	1
893	103971	8	1		2	1	4	1	1	54	59	2	1	2	2	5	1	1	4	130	1	0	2					1	160	54	1	1	0	1	1	0	1	1	1	1	0	1	1	0	0	1	1	1	0
894	103975	8	1		1	1	4	1	1	46	57	2	1	3	3	5	1	1	4	300	2	1	2					1	165	58	1	1	0	1	1	0	1	1	0	1	1	1	1	0	0	1	1	1	0
895	103979	8	1		2	1	4	1	1	41	52	3	2	1	2	5	1	1	4	300	1	0	2						168	67	1	1	0	1	1	0	1	1	0	1	0	1	1	0	0	1	1	1	0
896	103983	8	1		1	1	4	1	1	43	43	3	3	1	2	6	1	1	6	300	1	1	2						178	58	1	1	1	1	1	0	1	1	0	1	1	1	1	0	0	1	1	1	0
897	103988	8	1		1	1	4	2	1	45	52	2	2	1	3	3	1	1	4	260	1	0	2						187	100	1	1	0	1	1	0	1	1	0	1	0	1	1	0	0	1	1	1	0
898	103992	8	1		1	1	4	1	1	52	56	2	2	4	3	3	1	1	3	350	1	1	2						174	53	1	1	0	0	1	0	1	1	0	1	1	1	1	0	1	1	1	1	1
899	103995	8	1		1	2	4	1	2	53	56	2	2	4	4	6	1	1	4	130	4	0	2					1	168	57	0	1	0	1	1	0	1	1	1	0	0	1	1	1	1	0	0	0	0
899	103996	8	1		2	1	4	1	1	53	56	2	2	4	4	6	1	1	4	130	4	0	2						158	48	0	1	0	1	1	0	1	1	1	1	1	1	1	1	1	1	0	1	0
900	104000	8	1		1	1	4	1	1	50	54	2	2	4	2	6	1	1	7	200	1	0	2						174	60	1	1	1	1	1	0	1	1	0	1	0	1	1	0	1	1	1	1	0
901	104006	8	1		1	1	4	2	1	51	52	3	1	1	4	5	1	1	3	130	2	0	2						173	92	1	1	0	1	1	0	1	1	0	1	1	1	1	0	0	1	1	1	0
903	104014	8	1		2	1	4	1	1	48	54	1	2	4	4	3	1	1	4	400	1	1	2						165	68	1	1	1	1	1	0	1	1	0	1	1	1	1	0	0	0	0	1	1
904	104018	8	1		1	1	4	1	1	50	51	2	2	2	3	6	1	1	5	240	1	0	2					1	160	51	0	0	0	1	1	0	1	1	0	1	0	1	1	0	0	0	0	0	0
905	104023	8	1	1	1	1	4	1	1	42	51	1	2	4	4	5	1		5				2					1	163	46	1	1	0	1	1	0	1	1	0	1	0	1	1	0	0	1	1	1	0
906	104030	8	1		2	1	4	1	1	57	57	2	1	4	3	6	1	1	5	200	1	0	2					1	150	50	0	0	1	1	1	0	1	0	0	1	1	1	1	1	1	1	0	0	0
907	104032	8	1		1	1	4	1	1	45		2	1	3		5	8	4	3	130	2	0	2					1	168	60	1	1	0	1	1	0	1	1	0	1	0	1	1	0	0	1	1	1	0
908	104035	8	1		1	1	4	1	1	60	66	3	1	2	2	5	1	1	3	150	2	1	2						175	52	1	1	0	1	1	0	1	1	0	1	1	1	1	0	0	1	1	1	0
909	104038	8	1		2	1	4	1	1	41	52	3	2	3	4	5	1	1	3	250	1	1	2					1	162	67	1	1	0	1	1	0	1	1	0	1	0	1	1	0	0	1	1	1	0
910	104043	8	1		2	1	4	2	1	44	52	2	2	2	2	3	1	1	7	500	1	1	2					1	168	70	0	0	1	0	0	1	1	0	0	1	1	1	1	0	0	1	0	1	0
911	104047	8	1		2	1	4	2	1	50	54	3	2	3	3	7	1	1	4	400	1	1	2					1	157	54	1	1	1	0	1	0	1	1	0	1	0	1	1	0	1	1	0	1	0
912	104052	8	1		1	1	4	2	1	42	51	2	2	3	3	7	1	1	6	410	1	1	2					1	182	70	1	1	1	0	0	0	1	1	0	1	0	1	1	0	1	1	0	1	0
913	104059	8	1		2	1	4	2	1	48	53	3	1	3	2	6	1	1	5	200	1	0	2						165	64	1	1	1	1	1	0	1	1	1	1	1	1	1	1	1	0	0	0	0
914	104065	8	1		2	1	4	2	1	42	49	1	1	2	2	3	1	1	5	400	1	1	2					1	154	46	1	0	0	1	0	0	1	1	0	1	1	1	1	1	1	1	0	1	0
916	104075	8	1		1	1	4	2	1	50	55	3	1	3	2	6	1	1	5	200	1	1	2					2	173	71	1	1	1	1	1	0	1	1	0	1	0	1	1	1	1	1	1	1	0
917	104079	8	1		1	1	4	1	1	44	53	3	2	4	4	5	1	1	4	250	1	1	2					1	161	55	1	1	0	1	1	0	1	1	0	1	0	1	1	0	0	1	1	1	0
919	104089	8	1		2	1	4	1	1	50	53	1	2	4	3	5	1	1	6	100	1	1	2					1	152	46	1	1	0	1	1	0	1	1	0	1	0	1	1	0	0	1	1	1	0
920	104096	8	1		2	1	4	1	1	50	56	3	1	1	3	5	1	1	5	100	1	0	2					1	161	48	1	1	0	1	1	0	1	1	0	1	0	1	1	0	0	1	1	1	0
921	104101	8	1		1	1	4	1	1	51	52	3	3	2	3	6	1	1	5	300	1	0	2					1	158	54	0	1	0	0	1	0	1	1	1	1	1	1	1	0	0	1	1	1	0
924	104115	8	1		2	1	4	1	1	48	53	3	1	4	1	6	1	1	5	300	1	0	2						161	56	1	0	1	1	1	0	1	1	0	0	1	1	1	0	1	1	1	1	0
925	104120	8	1		1	1	4	1	1	46	47	3	3	4	1	6	1	1	4	250	1	1	2						186	100	1	1	1	1	1	0	1	1	1	1	1	1	1	1	1	1	0	1	0
927	104129	8	1		1	1	4	1	1	51	60	3	1	4	3	6	1	1	5	400	1	0	2					1	160	50	1	1	0	1	1	0	1	1	1	1	1	1	1	1	1	1	1	1	0
930	104143	8	1		2	1	4	1	1	51	51	3	2	4	4	6	1	1	6	120	1	0	2					1	158	53	1	1	1	1	1	0	1	1	0	1	0	1	1	0	0	1	1	1	0
931	104150	8	1		2	1	4	2	1	52	51	2	2	2	2	6	1	1	5	300	1	0	2					1	150	48	0	1	0	1	1	0	1	0	0	0	0	0	0	0	0	0	0	0	1
933	104159	8	1		2	1	4	2	1	38	45	3	2	1	2	5	1	1	6	150	1	0	2					1	153	60	1	1	0	1	1	0	1	1	0	1	0	1	1	0	0	1	1	1	0
934	104166	8	1		1	1	4	1	1	44	44	3	2	4	2	6	1	1	8	200	1	0	2					1	176	90	1	1	0	1	1	0	1	1	0	1	0	1	1	0	0	1	1	1	0
935	104172	8	1		1	1	4	1	1	44	54	2	2	1	2	2	1	4	3	100	2	0	2					1	170	107	1	1	0	1	1	0	1	1	1	1	1	1	1	1	1	1	0	1	0
936	104175	8	1		2	1	4	1	1	46	51	3	3	1	3	2	1	1	3	90	2	0	2					1	158	56	1	1	0	1	1	0	1	1	0	1	0	1	1	0	0	1	1	1	0
937	104177	8	1		1	1	1	1	1	45		2	1	3		2	8	4	3	70	2	0	2					1	176	75	1	1	1	1	1	0	1	1	1	1	1	1	1	1	1	1	1	1	1
938	104180	8	1		2	1	4	1	1	45		2	1	3		5	8	2	3	110	2	0	2					1	168	50	1	1	0	1	1	0	1	1	0	1	0	1	1	0	0	1	0	1	0
939	104184	8	1		2	1	4	2	1	51	51	2	2	3	1	8	1	1	3	350	1	1	2					1	157	58	1	1	0	1	1	0	1	1	0	1	0	1	1	0	1	1	0	1	0
940	104187	8	1		2	1	4	2	1	46	50	2	2	2	2	7	1	1	4	200	2	1	2					1	164	45	1	1	0	1	1	0	1	1	0	1	0	1	1	0	0	1	1	1	0
941	104191	8	1		2	1	4	1	1	50	53	2	3	4	1	6	1	1	6	400	1	1	2						156	45	1	0	1	1	0	0	1	1	0	1	1	1	1	1	1	1	0	1	1
942	104198	8	1		2	1	4	1	1	47	49	2	1	3	3	6	1	1	5	400	1	1	2					1	170	57	0	0	1	0	0	0	1	1	0	1	1	1	1	0	0	1	0	1	0
943	104204	8	1		1	1	4	1	1	47	57	1	2	3	4	3	1	2	4	200	2	0	2						173	75	1	1	0	1	1	0	1	1	0	1	0	1	1	0	0	1	0	1	0
944	104209	8	1		1	1	4	1	1	59	57	2	2	4	1	6	1	1	6	400	1	0	2					1	173	62	1	1	0	1	1	0	1	1	0	1	0	1	1	1	0	1	0	1	0
945	104214	8	1		2	1	4	1	1	59	64	3	1	1	3	5	1	1	4	180	1	0	2					1	154	46	0	0	0	1	1	0	1	1	0	1	0	1	1	0	0	1	0	0	0
946	104217	8	1		1	1	4	1	1	43	48	3	2	3	1	7	1	1	4	300	1	1	2						167	60	1	1	0	1	1	0	1	1	1	1	0	1	1	0	0	1	1	1	0
947	104221	8	1		2	1	4	1	1	44	52	2	2	2	2	2	1	1	5	300	1	1	2						170	63	1	1	0	0	0	1	1	1	1	1	1	1	0	0	0	0	0	0	0
949	104231	8	1		1	1	4	1	1	50	53	2	2	2	2	6	1	1	4	250	1	0	2					2	178	75	0	0	1	0	0	0	1	1	0	1	1	0	0	1	1	1	0	0	0
950	104234	8	1		1	1	4	1	1	39	50	2	2	4	3	2	1	1	4	300	1	1	2					1	175	66	1	1	1	1	1	0	1	1	1	0	1	1	1	0	0	0	0	0	1
951	104238	8	1		1	1	4	1	1	44	53	3	2	2	4	5	1	1	4	400	1	1	2					1	175	75	1	1	0	0	0	1	1	1	1	1	1	1	1	1	1	1	0	0	0
952	104242	8	1		2	1	4	1	1	43	55	2	2	2	2	3	1	1	3	300	1	1	2					1	167	55	1	1	1	1	0	0	1	1	1	1	1	1	0	0	0	0	0	0	0
953	104244	8	1		2	1	4	1	1	47	53	1	2	2	3	3	1	1	3	250	1	0	2					1	166	60	0	0	1	1	0	0	1	1	1	1	1	1	1	0	0	1	1	1	0
954	104248	8	1		2	1	4	1	1	53	53	2	2	2	2	3	1	1	5	300	1	1	2					1	165	57	0	0	0	0	0	0	1	1	1	1	1	1	1	1	1	1	0	0	0
955	104254	8	1		2	1	4	1	1	46	61	1	1	2	2	3	1	1	5	400	1	1	2						167	52	1	1	1	1	0	0	1	1	1	1	1	1	1	1	1	0	0	0	0
956	104258	8	1		2	1	4	1	1	45	55	2	2	3	3	3	1	1	6	300	1	1	2					1	165	55	1	1	1	1	1	1	1	1	1	1	1	1	0	1	1	1	1	1	1
957	104263	8	1		2	1	4	1	1	42	59	1	1	4	3	7	1	1	4	300	1	1	2					2	164	57	1	1	1	1	1	1	1	1	1	1	1	1	1	1	1	1	1	1	1
958	104270	8	1		2	1	4	1	1	54	56	3	2	4	3	6	1	1	8	300	1	1	2					1	167	68	1	1	1	1	1	1	0	0	0	0	0	1	1	1	1	1	1	1	0
959	104275	8	1		1	1	4	1	1	46	56	2	2	3	4	3	1	1	4	300	1	1	2					1	178	72	1	1	0	0	1	0	1	1	0	1	0	1	1	0	0	1	0	1	0
960	104279	8	1		1	1	4	1	1	54	56	2	2	3	3	5	1	1	4	300	1	1	2					2	172	59	0	0	0	0	0	0	1	1	1	1	1	1	1	1	1	1	1	1	0
961	104283	8	1		2	1	4	1	1	32	51	1	2	4	3	4	1	1	5	250	1	1	2					1	163	57	1	1	1	1	1	0	1	1	1	1	1	1	1	0	0	1	0	1	0
965	104301	8	1		1	1	4	1	1	49	51	3	3	1	1	6	1	1	5	300	1	1	2					1	171	63	1	1	0	1	1	0	1	1	1	1	1	1	1	1	1	1	1	1	0
966	104306	8	1		1	1	4	1	1	48	59	2	2	3	3	4	1	1	4	300	1	1	2						177	70	1	1	0	1	1	0	1	1	0	1	0	1	1	0	0	1	1	1	0
967	104309	8	1		2	1	4	1	1	43	44	2	2	4	3	4	1	1	5	400	1	1	2					2	170	60	1	1	0	1	1	0	0	0	0	0	0	1	1	1	1	1	1	1	0
969	104317	8	1		1	1	5	1	1	49	58	1	2	4	3	3	1	1	4	400	1	0	2					1	173	80	1	0	1	0	1	1	1	1	1	1	1	1	1	0	0	1	1	1	1
971	104327	8	1	1	2	1	5	1	1	47	54	3	1	2	3	7	1		4				2					1	160	67	1	0	1	0	0	1	1	1	1	1	1	0	1	1	1	1	0	0	0
973	104336	8	1		1	1	5	1	1	46	48	3	3	3	1	6	1	1	5	370	1	1	2					1	173	68	1	1	0	1	1	0	1	1	0	1	0	1	1	0	0	1	1	1	0
974	104341	8	1		2	1	5	1	1	46	47	3	2	2	2	6	1	1	5	500	1	1	2					1	166	55	0	0	1	0	0	0	1	1	0	1	1	1	1	1	1	0	0	0	0
975	104345	8	1		1	1	5	2	1	46	53	2	1	3	3	5	1	1	4	160	2	0	2					1	167	65	1	0	0	0	0	1	1	1	1	1	1	1	1	1	0	1	1	1	0
976	104349	8	1		1	1	5	2	1	49	51	2	1	2	2	5	1	4	5	100	2	0	2					1	170	72	0	0	0	1	1	0	1	1	1	1	1	1	1	1	1	0	1	0	1
977	104357	8	1		1	1	5	1	1	57	59	4	2	1	4	5	1	1	5	350	1	0	2					1	163	52	1	1	0	1	1	0	1	1	0	1	0	1	1	0	0	1	0	1	0
978	104360	8	1		2	1	5	1	1	43	48	3	2	3	4	6	1	1	4	120	2	1	2					1	155	51	1	1	1	1	1	0	1	1	0	1	0	1	1	0	0	1	1	1	0
979	104364	8	1		2	1	5	1	1	46	46	2	2	4	3	3	1	1	5	300	1	1	2						168	54	1	1	0	1	1	0	1	1	0	1	0	1	1	0	0	1	1	1	0
980	104370	8	1		2	1	5	1	1	47	51	2	1	4	3	2	1	1	6	440	1	1	2						169.7	78	1	1	0	1	1	0	1	1	0	1	1	1	1	0	1	1	0	1	0
981	104377	8	1		2	1	5	1	1	47		2	1	2		1	8	4	5	200	2	0	1	0	0	0	0	1	160	49	1	1	0	1	1	0	1	1	0	1	0	1	1	0	0	1	1	1	0
982	104380	8	1		1	1	5	2	1	48	58	2	1	2	3	5	1	1	4	300	1	1	2						167	52	1	1	0	1	1	0	1	1	1	1	0	1	1	0	0	1	1	1	0
983	104384	8	1		2	1	5	2	1	39	50	1	1	3	3	3	1	1	6	340	2	0	2					1	153	47	1	1	1	1	1	0	1	1	0	1	0	1	1	0	0	1	1	1	0
984	104391	8	1		1	1	5	2	1	50	50	3	1	4	2	6	1	1	5	250	1	0	2					1	172	62	1	1	1	1	1	0	1	1	0	1	0	1	1	1	0	1	1	1	0
985	104395	8	1		1	1	5	2	1	50	52	3	2	1	2	6	1	1	8	300	4	0	2					1	174	87	1	1	1	1	1	0	1	1	0	0	0	1	1	0	1	1	0	1	0
986	104403	8	1		2	1	5	2	1	57	57	2	1	3	3	5	1	1	3	250	2	0	2					1	165	87	1	1	0	1	1	0	1	1	0	1	1	1	1	0	0	1	1	1	1
987	104407	8	1		2	1	5	2	1	55	55	3	2	3	2	5	1	1	6	230	2	1	2					1	152	47	1	1	0	1	1	0	1	1	0	1	0	1	1	0	0	1	1	1	0
988	104414	8	1		2	2	5	2	2	59	56	2	1	4	2	6	1	1	5	180	1	0	2						155	53	1	1	0	1	1	0	1	1	0	1	0	1	1	0	0	1	0	1	0
989	104417	8	1		2	1	5	2	1	49	54	2	2	1	1	6	1	1	4	450	4	1	2					1	158	50	1	1	0	1	1	0	1	1	0	1	1	1	1	0	0	1	0	1	0
990	104422	8	1		1	1	5	2	1	53	54	3	2	2	2	6	1	1	7	359	4	0	2					1	166	62	1	1	0	1	1	0	1	1	0	1	0	1	1	0	0	1	1	1	0
991	104429	8	1		1	1	5	2	1	48	50	2	1	2	2	3	1	1	6	250	4	1	2					1	176	71	1	1	0	1	0	0	1	1	0	1	0	1	1	0	0	1	1	1	0
992	104434	8	1		1	1	5	2	1	51	53	3	2	2	2	7	1	1	5	270	4	1	2						176	58	1	1	0	1	1	0	1	1	0	1	0	1	1	0	0	1	1	1	0
993	104439	8	1		1	1	5	2	1	46	55	3	1	2	2	8	1	1	4	170	2	1	2					1	176	68	0	0	0	0	1	0	1	1	0	1	0	1	1	0	0	1	0	1	0
994	104443	8	1		1	1	5	2	1	53	57	3	1	3	2	5	1	1	4	190	2	0	2					1	175	94	1	1	1	1	1	0	1	1	0	1	1	1	1	0	1	1	0	1	1
995	104449	8	1		2	1	5	1	1	54	56	2	1	2	3	6	1	1	5	270	1	0	2						161	44	1	0	1	0	0	0	1	1	0	1	1	1	1	1	1	1	0	1	0
996	104454	8	1		2	1	5	1	1	54	56	1	1	2	3	6	1	1	5	400	4	1	2					1	156	41	1	1	0	1	1	0	1	1	0	1	1	1	1	1	0	0	0	1	0
998	104461	8	1		1	1	5	2	1	48	48	3	3	4	1	6	1	1	7	200	1	0	2						167	50	1	1	0	1	1	0	1	1	0	1	1	1	1	0	0	1	1	1	0
999	104469	8	1		1	1	5	2	1	52	51	3	3	4	1	6	1	1	9	600	1	1	2					1	180	87	1	1	0	1	1	0	1	1	0	1	0	1	1	0	1	1	1	1	0
1001	104482	8	1		2	1	5	2	1	41	49	1	2	2	2	3	1	1	6	400	4	1	2					1	164	85	1	1	0	1	1	0	1	1	0	1	0	1	1	0	0	1	1	1	0
1002	104489	8	1		1	1	5	2	1	51	51	3	2	3	2	6	1	1	4	240	1	0	2					1	173	52	1	1	0	1	1	0	1	1	0	1	1	1	1	0	1	1	1	1	0
1003	104493	8	1		1	1	5	2	1	50	54	3	1	2	2	5	1	1	5	160	4	0	2						175	100	1	1	0	1	1	0	1	1	0	1	0	1	1	0	0	1	1	1	0
1004	104497	8	1		1	1	5	1	1	46	53	3	1	3	2	7	1	1	4	180	4	0	2					1	170	51	1	1	0	1	1	0	1	1	0	1	0	1	1	0	0	1	1	1	0
1005	104502	8	1	1	2	1	5	1	1	52	57	3	2	4	3	5	1		3				2					1	167	51	1	1	0	1	1	0	1	1	0	1	1	1	1	0	0	1	0	1	0
1007	104508	8	1		1	1	5	2	1	44	56	2	2	2	3	5	1	1	5	260	1	0	2					1	182	70	0	0	0	0	1	0	1	1	0	1	1	1	1	0	1	1	0	1	0
1008	104515	8	1		2	1	5	2	1	51	52	2	2	2	3	6	1	1	5	200	1	0	2					1	151	45	1	1	0	1	1	0	1	1	0	1	0	1	1	0	1	1	1	1	0
1009	104519	8	1		2	1	5	1	1	53	55	3	2	2	2	6	1	1	6	200	1	0	2					1	153	46	1	1	0	1	1	0	1	1	0	1	0	1	1	0	0	1	0	1	0
1010	104524	8	1		1	1	5	1	1	50	59	1	1	3	2	2	1	4	3	150	1	0	2					1	172	68	0	0	1	1	0	0	1	1	0	1	1	1	1	0	0	1	0	1	0
1013	104540	8	1		2	1	5	1	1	52	59	2	1	2	2	6	1	1	5	180	2	0	2					1	156	52	1	1	0	1	1	0	1	1	1	1	1	1	1	1	1	0	0	1	1
1014	104544	8	1		1	1	5	1	1	51	55	2	2	3	2	6	1	1	4	120	1	0	2					1	162	44	1	1	0	1	1	0	1	1	0	1	1	1	1	0	0	1	1	1	1
1015	104549	8	1		2	1	5	1	1	47	54	3	1	2	4	5	1	1	4	400	1	1	2						156	50	1	1	0	1	1	0	1	1	0	1	0	1	1	0	0	1	1	1	0
1016	104552	8	1		1	1	5	1	1	44	54	3	1	2	3	5	1	1	6	200	1	0	2					1	174	60	1	1	0	1	1	0	1	1	0	1	0	1	1	0	0	1	1	1	0
1018	104564	8	1		2	1	5	1	1	46	51	3	3	2	2	6	1	1	4	300	1	0	2						162	42	0	1	1	0	1	0	1	1	1	1	1	1	1	0	1	1	1	1	1
1019	104567	8	1		2	1	5	1	1	42	52	3	1	1	4	5	1	1	4	350	1	1	2					1	167	45	0	0	0	0	1	0	1	1	0	0	1	1	1	0	0	1	0	1	0
1020	104573	8	1		2	1	5	1	1	53	57	2	2	4	4	6	1	1	5	100	2	0	2					2	152	48	0	0	1	0	0	0	1	1	1	1	1	1	1	1	1	0	0	0	1
1021	104577	8	1		2	1	5	1	1	42	48	3	1	3	2	5	1	1	5	180	2	0	2					1	169	62	1	1	0	0	0	0	1	0	0	0	0	1	1	1	0	1	0	0	0
1022	104583	8	1		1	1	5	1	1	51	51	3	2	2	1	6	1	1	5	300	1	0	2					1	165	55	1	0	1	1	1	1	1	1	1	1	0	1	1	0	1	1	0	1	0
1023	104588	8	1		2	1	5	2	1	46	46	3	2	1	2	6	1	1	5	450	1	1	2					1	158	47	0	0	1	0	0	0	1	1	0	1	0	1	1	0	0	1	0	1	0
1025	104597	8	1		2	1	5	2	1	44	48	2	2	1	2	7	1	1	5	500	1	1	2					1	168	60	1	0	1	0	0	0	1	1	0	1	0	1	1	0	1	1	0	1	0
1026	104604	8	1		2	1	5	2	1	51	59	3	1	3	2	6	1	1	5	400	1	1	2					1	165	48	1	1	0	1	1	0	1	1	0	1	0	1	1	1	1	1	1	1	0
1027	104607	8	1		1	1	5	2	1	43	50	2	1	3	2	5	1	1	4	300	1	0	2					1	175	70	0	1	0	1	0	0	1	1	0	1	1	1	0	0	0	1	1	1	0
1028	104613	8	1		2	1	5	2	1	56	50	2	2	2	3	6	1	1	5	450	1	1	2					1	159	48	1	1	0	1	1	0	1	1	0	1	0	1	1	0	0	1	0	1	0
1029	104617	8	1		2	1	5	2	1	48	57	1	1	2	1	5	1	1	6	450	1	1	2					1	163	51	1	1	0	1	1	0	1	1	0	1	0	1	1	0	0	1	1	1	0
1030	104626	8	1		1	1	5	2	1	49	60	2	1	1	3	6	1	1	8	200	1	0	2						170	75	1	1	1	1	1	0	1	1	0	0	0	1	1	0	0	1	1	1	0
1031	104632	8	1		2	1	5	1	1	46	48	3	2	4	2	5	1	1	6	300	1	1	2					1	165	48	1	1	1	1	1	0	1	1	0	1	0	1	1	0	0	1	1	1	0
1032	104638	8	1		1	1	5	2	1	46	54	2	2	3	2	6	1	1	5	300	2	1	2					1	180	58	1	1	0	1	1	0	1	1	0	1	0	1	1	0	0	1	1	1	0
1033	104644	8	1		1	1	5	1	1	47	52	3	1	4	2	5	1	1	5	200	1	0	2					1	183	107	1	1	1	1	1	1	1	1	1	1	1	1	1	1	1	1	0	0	0
1034	104650	8	1		2	1	5	2	1	55	65	2	1	4	3	6	1	1	5	350	1	1	2					1	157	66	1	1	1	1	1	0	1	1	0	1	0	1	1	1	1	1	0	1	0
1036	104660	8	1		2	1	5	2	1	49	50	3	1	1	2	5	1	1	6	250	1	0	2					1	161	44	1	1	1	1	1	1	1	1	1	1	1	1	1	1	1	1	0	0	1
1037	104667	8	1		2	1	5	2	1	56	52	3	1	2	2	6	1	1	6	300	1	1	2					1	156	45	1	1	0	1	1	0	1	1	0	1	0	1	1	0	1	1	0	1	0
1038	104672	8	1		2	1	3	1	1	41	52	2	2	4	1	2	1	1	6	150	1	0	2					1	157	45	0	0	1	1	0	0	1	1	1	1	1	1	1	1	1	1	0	1	1
1039	104679	8	1		2	1	5	2	1	51	54	3	1	4	1	6	1	1	6	400	2	1	2					1	173	68	1	1	1	1	1	0	1	1	0	1	0	1	1	0	0	1	1	1	0
1040	104686	8	1		1	1	5	2	1	52	53	3	2	4	3	6	1	1	7	370	1	1	2					1	181	64	1	1	0	1	1	0	1	1	0	1	1	1	1	1	1	1	0	1	0
1041	104690	8	1		2	1	5	1	1	40		2	1	2		3	8	2	3	160	2	0	2					1	171	59	0	0	1	1	0	1	1	1	1	1	1	1	1	1	1	1	0	0	1
1043	104699	8	1		2	1	5	2	1	50	64	2	1	2	2	3	1	1	4	270	2	0	2						157	49	1	1	0	1	1	0	1	1	0	1	0	1	1	0	0	1	1	1	0
1044	104705	8	1		1	1	5	2	1	46	55	1	1	2	2	5	1	1	7	350	1	1	2					1	170	55	1	1	0	0	1	0	1	1	1	1	1	1	1	1	1	0	0	1	0
1045	104709	8	1		1	1	5	2	1	48	55	1	2	4	2	5	1	1	7	300	1	0	2					1	177	90	1	1	1	1	1	0	1	1	1	1	1	1	1	0	0	1	0	1	0
1050	104732	8	1		2	1	5	1	1	50	58	3	2	4	4	5	1	1	4	170	2	0	2					1	160	50	1	1	0	1	1	0	1	1	0	1	0	1	1	1	0	0	0	1	0
1051	104736	8	1		1	1	5	2	1	49	57	3	2	4	2	5	1	1	6	310	1	0	2					1	164	52	1	1	0	1	1	0	1	1	0	1	0	1	1	0	1	1	1	1	0
1052	104745	8	1		1	1	5	2	1	55	65	2	1	4	3	6	1	1	7	180	1	0	2					1	176	63	1	1	1	1	0	0	1	1	0	1	0	1	1	0	0	1	1	1	0
1053	104750	8	1		2	1	5	2	1	55	58	3	2	2	2	6	1	1	6	200	2	0	2					1	160	55	1	1	0	0	1	0	1	1	0	1	0	1	0	0	0	1	0	1	0
1054	104755	8	1		2	1	5	1	1	44	59	1	3	4	2	3	1	1	7	350	1	0	2					1	156	67	1	0	1	1	0	0	1	1	0	1	1	1	1	0	0	1	0	1	0
1055	104762	8	1		1	1	5	1	1	38	54	2	3	1	1	2	1	1	6	430	1	1	2					1	171	84	1	0	1	1	1	0	1	1	0	1	1	1	1	0	1	1	0	1	0
1056	104768	8	1		2	1	5	2	1	51	52	2	1	2	3	6	1	1	6	500	1	1	2					1	162	56	1	0	1	0	0	0	1	1	0	1	1	1	1	1	1	1	0	1	0
1057	104774	8	1		1	1	5	2	1	50	57	2	2	2	2	5	1	1	5	70	2	0	2						171	67	1	1	0	1	1	0	1	1	0	1	0	1	1	0	0	1	1	1	0
1058	104779	8	1		1	1	5	2	1	44	49	3	2	1	3	5	1	1	4	500	1	1	2					1	180	60	1	0	1	1	1	0	1	1	1	1	0	1	1	0	0	1	0	1	1
1059	104784	8	1		2	1	5	2	1	43	55	2	1	2	2	3	1	1	4	200	1	1	2					1	153	39	1	1	1	1	1	0	1	1	1	1	0	1	1	0	0	1	1	1	0
1060	104790	8	1		2	1	5	2	1	47	52	3	1	1	2	6	1	1	5	200	2	0	2					1	161	68	1	1	0	1	1	0	1	1	0	1	0	1	1	0	1	1	0	1	0
1062	104798	8	1		1	1	5	1	1	49		3	1	1		5	8	4	2	200	2	0	2					1	177	80	1	0	1	0	0	0	1	1	1	1	1	1	1	1	1	1	0	1	0
1063	104802	8	1		2	1	5	2	1	50	56	3	1	2	2	5	1	1	2	80	2	0	2					2	161	48	1	1	0	1	1	0	1	1	0	1	1	1	1	0	0	1	1	1	0
1065	104810	8	1		2	1	5	2	1	46	50	3	1	2	3	5	1	1	5	350	2	1	2					2	152	41	1	1	1	1	1	0	1	1	0	1	1	1	1	0	0	1	1	1	0
1066	104816	8	1		1	1	5	2	1	42	53	2	2	4	2	7	1	1	4	150	2	0	2					1	170	97	1	1	0	1	1	0	1	1	0	1	1	1	1	0	1	1	1	1	1
1067	104820	8	1		2	2	5	2	2	45	56	3	2	1	1	2	1	1	3	200	2	0	2					2	164	51	1	1	0	1	1	0	1	1	0	0	0	1	1	0	0	1	1	1	0
1068	104823	8	1		1	1	5	2	1	47	57	3	2	1	4	5	1	1	4	300	1	1	2					1	137	34	1	1	0	1	1	0	1	1	0	1	0	1	1	0	0	1	1	1	0
1069	104829	8	1		1	1	5	2	1	46	55	1	1	2	2	3	1	1	3	50	2	0	2						158	52	0	0	0	0	1	0	0	0	1	0	1	1	1	0	1	0	1	1	1
1070	104834	8	1		1	1	5	2	1	50	50	2	1	2	2	6	1	1	5	200	2	0	2					1	170	71	1	1	1	1	1	0	1	1	0	1	0	1	1	0	0	1	1	1	0
1071	104840	8	1		1	1	5	2	1	54	54	3	3	2	3	6	1	1	4	300	1	1	2					2	176	75	0	1	1	0	1	0	1	1	1	0	1	1	0	1	1	0	0	0	1
1072	104844	8	1		2	1	5	1	1	45		3	1	3		8	8	3	3	160	2	0	2						162	59	1	1	0	1	1	0	1	1	0	1	0	1	1	0	0	1	1	1	0
1073	104848	8	1		2	1	5	2	1	45	58	2	1	2	2	5	1	1	6	150	2	0	2						155	58	1	1	0	1	1	0	1	1	0	0	0	1	1	0	1	1	1	1	0
1075	104859	8	1		2	1	5	1	1	50	55	2	2	4	3	6	1	1	3	300	1	0	2					1	154	44	0	0	1	0	0	0	1	1	1	1	1	0	0	1	1	0	0	0	1
1078	104869	8	1		2	1	5	1	1	51	54	2	1	4	3	5	1	1	5	100	1	0	2					1	166	54	1	1	0	1	1	0	1	1	0	1	1	1	1	0	1	1	1	1	1
1079	104876	8	1		2	1	5	1	1	53	63	2	1	1	4	3	1	1	4	300	2	0	2						163	57	1	1	1	1	1	0	1	1	0	1	1	1	1	0	1	1	1	1	0
1080	104879	8	1		2	1	5	1	1	50	55	1	2	3	3	7	1	1	3	250	2	0	2					1	160	70	1	1	1	1	1	1	0	0	0	0	0	1	1	1	1	1	1	1	1
1081	104882	8	1		1	1	5	1	1	45	51	3	1	4	4	5	1	1	4	350	1	1	2					1	174	67	1	1	0	1	1	0	1	1	0	1	0	1	1	0	0	1	1	1	0
1082	104887	8	1		1	1	5	1	1	42	49	1	2	1	3	3	1	1	4	300	1	1	2						184	77	1	1	1	1	1	0	1	1	0	1	1	1	1	1	0	1	1	1	0
1083	104891	8	1		2	1	5	2	1	41	49	2	2	3	2	7	1	1	6	200	2	0	2						160	42	1	1	1	1	1	0	1	1	0	1	0	1	1	0	0	1	0	1	0
1084	104899	8	1		2	1	5	2	1	57	57	3	2	2	3	6	1	1	2	350	1	0	2					1	150	47	1	0	1	1	0	0	1	1	0	1	1	1	1	0	0	1	0	1	0
1086	104907	8	1		1	2	5	2	2	53	53	3	2	2	3	6	1	1	5	400	1	1	2						166	50	0	1	0	1	1	0	1	1	1	1	1	1	1	1	1	0	0	0	0
1088	104917	8	1		2	1	5	1	1	51	57	2	2	3	4	3	1	1	4	500	1	1	2					1	158	50	1	1	1	1	1	0	1	1	0	1	0	1	1	0	0	0	0	1	0
1089	104919	8	1		1	1	5	1	1	52		3	1	4		5	8	4	4	60	4	0	2						173	90	0	0	0	0	0	0	1	1	0	1	1	1	1	1	1	1	1	1	0
1091	104931	8	1		2	1	5	1	1	51	53	2	2	3	1	6	1	1	5	390	1	1	2					1	155	53	1	1	1	1	1	0	1	1	0	1	0	1	1	0	0	1	1	1	0
1092	104937	8	1		2	1	5	1	1	51	56	2	2	3	3	6	1	1	4	400	1	0	2					1	167	61	1	0	1	1	0	0	1	1	0	1	0	1	1	0	0	1	1	1	0
1094	104945	8	1		2	1	5	1	1	45	56	2	1	2	2	7	1	1	7	300	1	0	2						158	55	1	1	0	1	1	0	1	1	0	1	0	1	1	0	0	1	1	1	0
1095	104951	8	1		1	1	5	1	1	52	60	2	2	3	2	5	1	1	4	200	2	0	2						171	62	1	1	0	1	1	0	1	1	0	1	0	1	1	0	0	1	1	1	0
1096	104955	8	1		1	1	5	1	1	53	55	1	1	2	2	5	1	1	5	180	2	0	2					1	174	56	1	1	0	1	1	0	1	1	0	1	0	1	1	0	0	1	1	1	0
1097	104961	8	1		2	1	5	1	1	54	53	3	3	1	1	6	1	1	5	200	1	1	2					1	164	51	1	1	0	1	1	0	1	1	0	1	0	1	1	0	0	1	1	1	0
1098	104965	8	1		1	1	5	2	1	46	53	2	2	3	1	3	1	1	4	300	1	1	2					1	173	65	1	1	0	1	1	0	1	1	0	1	0	1	1	0	0	1	1	1	0
1099	104970	8	1		2	1	5	1	1	49	61	3	2	2	4	5	1	1	4	200	1	0	2						158	45	0	1	0	0	1	0	1	1	0	0	1	1	1	1	1	1	0	0	1
1102	104982	8	1		1	1	5	1	1	45	55	2	2	3	3	3	1	1	4	500	1	1	2						181	73	1	1	1	1	1	0	1	1	0	1	0	1	1	0	0	1	1	1	0
1103	104985	8	1		1	1	5	1	1	49	54	2	2	1	4	8	1	1	4	500	1	1	2						184	85	0	0	0	0	0	0	1	1	1	1	1	1	1	1	1	1	1	1	1
1105	104993	8	1		2	1	5	2	1	39	54	2	2	3	4	7	1	1	5	200	2	1	2						155	64	1	0	1	0	0	0	1	1	1	1	1	1	1	0	1	1	0	0	0
1106	104999	8	1		2	1	5	2	1	46	54	2	2	1	2	5	1	1	5	250	1	1	2						161	67	0	0	1	0	0	0	1	1	0	1	0	1	1	0	1	1	0	1	1
1107	105006	8	1		2	1	5	2	1	44	56	1	1	3	2	3	1	1	5	200	1	0	2					1	174	66	0	0	0	0	0	0	1	1	1	1	1	1	1	1	1	1	1	1	0
1108	105010	8	1		1	1	5	2	1	47	57	2	1	3	4	5	1	1	4	80	2	0	2					1	169	75	1	1	0	1	1	0	1	1	0	1	1	1	0	0	0	1	0	1	0
1111	105025	8	1		1	1	5	2	1	54	53	2	1	4	3	5	1	1	4	100	1	0	2					1	168	54	1	1	1	1	1	0	1	1	0	1	1	1	1	0	0	1	1	1	0
1112	105030	8	1		1	1	5	2	1	53	57	1	1	2	3	5	1	1	5	100	1	0	2					1	168	58	1	1	0	1	1	0	1	1	0	1	0	1	1	0	0	0	1	1	1
1113	105034	8	1		2	1	5	1	1	43	54	3	1	4	3	5	1	1	5	300	1	1	2					1	166	62	1	1	1	1	1	0	1	1	0	1	0	1	1	1	1	1	1	1	0
1115	105043	8	1		1	1	5	1	1	55	55	3	3	4	1	6	1	1	3	300	1	1	2					1	173	59	1	1	1	1	1	0	1	1	0	1	0	1	1	0	0	1	1	1	0
1116	105047	8	1		1	1	5	1	1	52	55	3	3	3	4	6	1	1	6	250	3	0	2						163	49	1	1	0	1	1	0	1	1	0	1	0	1	1	0	0	1	1	1	0
1121	105072	8	1		1	1	5	1	1	42	52	3	2	2	3	7	1	1	5	400	1	1	2					1	167	60	0	0	0	0	0	0	0	0	0	0	0	0	0	0	0	1	0	1	0
1122	105078	8	1		1	1	5	1	1	48	57	1	2	2	3	3	1	1	5	400	1	1	2					2	178	53	1	1	0	1	1	0	1	1	0	1	1	1	1	0	0	1	0	1	0
1123	105082	8	1		1	1	5	1	1	49	55	3	1	3	1	5	1	1	4	200	1	0	2						163	59	1	1	0	1	1	1	1	1	0	1	0	1	0	0	1	1	0	1	1
1124	105086	8	1		1	1	5	1	1	53	56	2	2	2	3	6	1	1	4	300	1	1	2						172	54	0	0	0	0	1	0	1	1	0	1	1	1	1	0	0	1	1	1	1
1126	105094	8	1		2	1	5	1	1	53	53	3	3	1	4	6	1	1	6	350	4	1	2					1	155	48	1	1	0	1	1	0	1	1	1	1	0	1	1	0	0	1	1	1	0
1127	105099	8	1		2	1	5	1	1	50	53	2	2	2	3	6	1	1	4	150	2	0	2					2	157	52	1	1	0	1	1	0	1	1	0	1	1	1	1	0	1	1	0	1	1
1130	105112	8	1		2	1	5	1	1	46	57	2	2	3	4	5	1	1	4	140	2	0	2					1	155	47	0	0	1	1	0	0	1	1	0	1	0	1	1	0	0	1	0	1	1
1131	105116	8	1		1	1	5	1	1	45	47	3	3	4	1	8	1	1	4	300	1	1	2					1	180	75	0	1	0	0	1	0	1	0	1	0	1	1	1	1	1	0	0	0	0
1133	105127	8	1		1	1	5	1	1	52	52	2	2	2	1	6	1	1	5	400	1	1	2					1	170	56	1	1	0	1	1	0	1	1	0	1	0	1	1	0	0	1	1	1	0
1134	105131	8	1		2	1	5	1	1	39	52	1	2	3	3	8	1	1	6	350	1	1	2					1	164	60	1	1	0	1	1	0	1	1	0	1	0	1	1	0	0	1	0	1	0
1135	105136	8	1		2	1	5	1	1	45	46	3	2	4	1	2	1	1	4	300	1	1	2					1	165	52	0	0	1	0	0	1	0	1	1	1	1	0	0	1	1	0	0	0	1
1136	105140	8	1		2	1	5	2	1	45	57	2	1	3	3	5	1	1	5	220	2	0	2					1	156	51	1	1	0	1	1	0	1	1	0	1	0	1	1	0	0	1	1	1	0
1137	105146	8	1		1	1	5	2	1	51	56	2	1	4	3	6	1	1	3	100	1	0	2					1	173	85	1	1	0	0	1	0	1	1	0	1	0	1	1	0	0	1	0	1	0
1138	105151	8	1		1	1	5	2	1	55	61	3	1	1	4	5	1	1	5	170	2	0	2					1	168	77	1	1	0	1	1	0	1	1	0	1	0	1	1	1	1	1	1	1	0
1139	105154	8	1		2	1	5	1	1	44	54	2	1	3	2	5	1	1	5	300	1	1	2					1	158	48	0	0	0	0	1	0	1	1	0	1	1	1	1	0	1	1	0	0	0
1140	105159	8	1		1	1	5	1	1	45	51	3	2	3	3	5	1	1	4	350	1	0	2					1	177	95	1	1	0	1	1	0	1	1	0	1	0	1	1	0	0	1	1	1	0
1141	105163	8	1		1	1	5	1	1	43	48	2	2	3	3	6	1	1	4	300	1	1	2					1	175	62	1	1	1	1	1	0	1	1	0	1	1	1	1	0	0	1	1	1	1
1142	105168	8	1		2	1	5	1	1	43	45	3	2	1	1	3	1	1	4	450	1	1	2					1	166	63	0	0	1	0	0	0	1	0	0	1	1	1	1	0	1	1	0	1	0
1144	105176	8	1		1	1	5	2	1	43	56	2	2	1	4	3	1	1	4	200	2	0	2					1	172	90	1	1	0	1	1	0	1	1	0	1	0	1	1	0	0	1	1	1	0
1147	105189	8	1		2	1	5	1	1	49	55	1	2	3	2	3	1	1	4	450	1	1	2					1	166	73	1	1	0	1	1	0	1	1	0	1	0	1	1	0	0	1	1	1	0
1148	105193	8	1		1	1	5	1	1	43	55	2	1	3	3	5	1	1	4	230	2	1	2					1	180	75	1	1	0	1	1	0	1	1	0	1	0	1	1	0	0	1	1	1	0
1149	105195	8	1		1	1	5	1	1	44		2	1	3		5	8	4	4	170	2	0	2					1	177	59	1	1	0	0	1	0	1	1	0	1	0	1	1	0	0	1	1	1	0
1150	105200	8	1		2	1	5	2	1	48	52	2	1	3	2	5	1	1	5	70	1	0	2					2	156	57	1	1	0	1	0	0	1	1	0	1	0	1	1	0	0	1	1	1	0
1151	105209	8	1		2	1	5	2	1	52	56	3	1	4	4	5	1	1	5	300	1	1	2						166	54	1	1	0	1	1	0	1	1	0	1	0	1	1	0	0	1	0	1	0
1152	105212	8	1		2	1	5	2	1	46	55	2	1	1	1	3	1	1	3	300	1	1	2						164	50	1	1	0	0	1	0	1	1	0	0	0	1	1	0	1	1	1	1	0
1153	105216	8	1		2	1	5	2	1	41	57	2	2	4	3	3	1	1	5	300	1	0	2						158	48	1	1	0	0	1	0	1	0	1	1	1	1	0	1	1	0	0	0	1
1154	105220	8	1		1	1	5	2	1	43	51	3	1	3	2	5	1	1	4	200	2	1	2					1	185	78	1	1	0	1	1	0	1	1	1	1	1	1	1	0	0	1	1	1	0
1155	105226	8	1		1	1	5	2	1	47	47	2	2	3	2	6	1	1	5	250	1	0	2					1	171	55	0	0	1	0	0	0	0	0	0	0	1	0	0	1	1	0	0	0	1
1156	105232	8	1		2	1	5	2	1	43	56	2	2	2	3	3	1	1	5	300	1	1	2						160	58	1	1	0	1	1	0	1	1	0	1	0	1	1	0	0	1	0	1	0
1157	105235	8	1		1	1	5	2	1	46	55	2	1	2	2	5	1	1	7	300	1	1	2					1	175	55	1	1	0	1	1	0	1	1	0	1	1	1	1	0	0	1	1	1	0
1158	105241	8	1		2	1	5	2	1	56	58	3	1	1	3	6	1	1	3	250	1	1	2						165	56	1	1	0	0	1	0	1	1	0	1	0	1	1	0	0	1	0	1	1
1159	105245	8	1		1	1	5	2	1	53	54	3	2	2	2	6	1	1	5	200	1	1	2					1	173	54	1	1	0	1	1	0	1	1	0	1	0	1	1	0	0	1	1	1	0
1160	105251	8	1		2	1	5	2	1	51	55	3	1	4	2	6	1	1	9	300	1	1	2					2	154	48	1	1	0	1	1	0	1	1	0	1	0	1	1	0	1	1	0	1	0
1161	105259	8	1		2	1	5	2	1	46	55	2	2	2	2	5	1	1	4	200	2	1	2					1	157	45	1	1	1	0	1	0	1	1	1	1	1	1	1	0	1	1	0	1	0
1162	105262	8	1		2	1	5	2	1	45	54	2	1	3	2	7	1	1	5	150	1	0	2					2	150	44	0	1	1	1	1	0	1	1	1	1	1	0	0	1	1	0	0	0	1
1163	105269	8	1		2	1	5	2	1	51	61	3	1	1	3	6	1	1	7	400	1	1	2					1	151	39	1	0	0	1	1	0	1	1	0	1	0	1	1	1	1	1	0	1	0
1164	105274	8	1		2	1	5	2	1	49	57	2	1	4	3	5	1	1	4	200	1	0	2						164	53	1	1	0	1	1	0	1	1	0	1	0	1	1	0	0	1	1	1	0
1165	105279	8	1		2	1	5	2	1	50	59	1	1	3	3	3	1	1	4	300	1	1	2					2	168	57	1	1	1	1	1	0	1	1	0	1	0	1	1	0	0	1	1	1	0
1166	105283	8	1		1	1	5	2	1	56	54	2	1	3	2	6	1	1	5	270	1	0	2						172	66	1	1	1	1	1	0	1	1	1	1	1	1	1	1	1	1	0	1	0
1167	105288	8	1		2	1	5	2	1	51	53	3	1	3	2	6	1	1	5	200	1	0	2					1	158	66	0	0	0	0	0	1	0	0	0	0	1	0	0	1	1	0	0	0	0
1168	105295	8	1		2	1	5	2	1	51	54	2	1	2	2	6	1	1	9	400	1	0	2					1	153	65	1	0	1	1	1	0	1	1	0	1	0	1	1	0	0	1	1	1	0
1169	105301	8	1		1	1	5	2	1	43	51	2	2	3	4	5	1	1	6	250	1	1	2						173	100	1	1	0	1	1	0	1	1	0	1	0	1	1	0	0	1	1	1	0
1170	105307	8	1		2	1	5	2	1	51	56	3	2	2	1	5	1	4	3	125	2	0	2						163	71	1	1	0	1	1	0	1	1	0	1	0	1	1	0	0	1	1	1	0
1171	105311	8	1		1	1	5	2	1	52	59	3	1	3	4	5	1	1	5	180	2	0	2					1	170	74	1	1	0	1	1	0	1	1	0	1	0	1	1	0	0	1	1	1	0
1173	105324	8	1		2	1	5	2	1	58	69	3	2	1	3	6	1	1	9	240	1	0	2						158	39	1	1	0	1	1	0	1	0	0	1	1	1	1	0	0	1	0	1	0
1174	105331	8	1		1	1	5	2	1	50	51	2	2	2	2	3	1	1	4	250	1	0	2					1	166	56	1	1	0	1	1	0	1	1	0	1	0	1	1	0	0	1	0	1	0
1175	105334	8	1		1	1	5	2	1	40	46	2	1	2	2	3	1	1	6	130	1	0	2					1	177	80	1	1	0	1	1	0	1	1	0	1	0	1	1	0	0	1	1	1	0
1177	105344	8	1		1	1	5	2	1	49	49	2	1	3	2	4	1	1	4	230	1	0	2					1	175	76	1	1	0	1	1	0	1	1	0	1	0	1	1	0	0	1	1	1	0
1178	105349	8	1		2	1	5	2	1	45	51	2	1	1	2	3	1	1	4	160	2	0	2					1	165	50	1	1	0	1	1	0	1	1	0	0	0	1	1	0	0	1	1	1	0
1179	105354	8	1		1	1	5	2	1	51	56	3	2	2	1	6	1	1	5	420	1	1	2					1	165	53	1	1	0	1	1	0	1	1	0	1	0	1	1	0	0	1	1	1	0
1180	105358	8	1		1	1	5	1	1	55		2	1	3		6	8	4	5	260	2	0	2						179	62	1	1	0	1	1	0	1	1	0	1	0	1	1	0	1	1	1	1	1
1181	105364	8	1		2	1	5	2	1	49	56	2	2	2	4	6	1	1	6	200	2	0	2					1	166	59	1	0	1	1	1	0	1	1	0	1	1	1	1	1	1	1	1	1	1
1182	105368	8	1		2	1	5	2	1	45	55	2	1	4	4	5	1	1	5	130	4	0	2					1	162	69	1	1	0	1	1	0	1	1	0	1	0	1	1	0	0	1	1	1	0
1185	105382	8	1		2	1	5	2	1	48	51	2	2	3	2	5	1	1	6	200	3	0	2					2	156	50	1	1	1	1	1	0	1	1	1	1	1	1	1	0	0	1	1	1	0
1186	105388	8	1		1	1	5	2	1	46	56	2	1	3	4	5	1	1	5	210	2	0	2					1	166	53	1	1	0	1	1	0	1	1	1	1	1	1	1	1	0	0	0	0	1
1187	105394	8	1		1	1	5	2	1	48	59	2	1	3	2	3	1	1	5	270	1	1	2					1	171	46	1	1	0	1	1	0	1	1	0	1	0	1	1	0	0	1	1	1	0
1189	105405	8	1		1	1	5	1	1	50	52	2	2	2	3	6	1	1	4	250	1	0	2					1	175	61	1	1	0	1	1	0	1	1	0	1	0	1	1	1	1	1	0	1	1
1196	105437	8	1		1	1	5	2	1	43	57	1	1	2	2	3	1	1	6	200	2	0	2					1	170	57	0	0	0	0	0	0	1	1	1	1	1	1	1	1	1	1	1	1	0
1197	105442	8	1		2	1	5	2	1	42	51	3	3	1	3	6	1	1	7	470	1	1	2					1	162	60	1	0	1	0	0	0	1	1	0	1	1	1	1	1	0	1	1	1	1
1198	105448	8	1		2	1	5	2	1	49	53	2	2	2	4	5	1	1	4	150	2	0	2					1	163	54	0	0	1	0	0	1	1	0	1	1	1	0	0	1	1	0	0	0	1
1199	105454	8	1		1	1	5	2	1	50	60	3	1	2	3	6	1	1	6	230	2	1	2					1	175	60	1	1	0	1	1	0	1	1	0	1	0	1	1	0	0	1	1	1	0
1200	105459	8	1		2	1	5	2	1	51	54	2	2	2	2	6	1	1	5	50	1	0	2					1	155	50	1	1	0	1	1	0	1	1	0	1	0	1	1	0	0	1	1	1	0
1201	105465	8	1		2	1	5	2	1	45	53	2	2	2	2	2	1	1	4	200	1	1	2					1	154	46	1	1	0	1	1	0	1	1	0	1	0	1	1	0	0	1	0	1	0
1202	105469	8	1		2	1	5	2	1	46	54	2	1	3	2	5	1	1	4	190	2	0	2					1	172	59	1	1	1	1	1	0	1	1	0	1	0	1	1	1	1	0	0	0	1
1203	105472	8	1		1	1	5	2	1	44	55	3	1	4	4	5	1	1	5	300	2	0	2						173	61	1	1	0	1	1	0	1	1	0	1	0	1	1	0	0	1	1	1	0
1204	105476	8	1		2	1	5	1	1	45	48	3	2	2	3	3	1	1	4	400	1	1	2						166	58	1	1	0	1	1	0	1	1	0	1	1	1	1	0	0	1	1	1	0
1205	105480	8	1		2	1	5	2	1	41	49	3	2	1	2	8	1	1	6	350	4	1	2					1	162	52	1	0	1	1	0	0	1	1	1	1	0	1	1	0	0	1	0	1	1
1206	105485	8	1		1	1	5	2	1	46	53	3	1	2	2	5	1	1	6	200	1	0	2					1	171	60	1	1	0	1	1	0	1	1	1	1	0	1	1	1	1	1	1	1	1
1207	105492	8	1		1	1	5	2	1	44	57	3	1	2	2	5	1	2	6	150	1	0	2					1	167	52	1	1	0	1	1	0	1	1	1	1	1	1	1	1	1	1	1	1	0
1209	105503	8	1		1	1	5	1	1	46	53	3	2	1	3	3	1	1	4	500	1	1	2						180	64	1	1	0	1	1	0	1	1	1	1	1	1	1	0	1	1	0	1	1
1210	105505	8	1		2	1	5	1	1	50	56	3	3	1	4	3	1	3	2	600	1	1	2					1	158	53	1	1	0	1	1	0	1	1	0	1	1	1	1	0	1	1	1	1	0
1211	105509	8	1		2	1	5	1	1	44	55	1	1	2	2	3	1	2	5	200	2	0	2					1	158	48	0	0	1	0	0	0	0	0	1	0	1	0	0	1	1	0	0	0	1
1212	105514	8	1		1	1	5	1	1	51	50	2	3	1	1	6	1	1	4	350	1	1	2					1	173	69	0	1	0	1	1	0	1	1	0	1	0	1	1	0	0	1	0	1	1
1213	105517	8	1		1	1	5	1	1	53	57	2	2	4	3	6	1	1	5	140	4	0	2						168	63	1	1	0	1	0	0	1	1	0	1	1	1	1	0	1	0	1	0	1
1214	105522	8	1		2	1	5	1	1	41	48	2	2	3	2	5	1	1	3	150	2	0	2					1	176	69	0	0	1	0	0	0	1	1	1	1	1	1	1	0	0	1	1	0	0
1216	105529	8	1		2	1	5	2	1	46	50	2	2	2	2	3	1	1	3	250	1	1	2					1	163	59	1	0	1	0	1	0	1	1	0	1	0	1	1	0	1	1	0	1	0
1217	105533	8	1		2	1	5	2	1	53	54	3	2	2	2	6	1	1	6	200	1	0	2						170	54	1	1	0	1	1	0	1	1	0	1	0	1	1	0	0	1	0	1	0
1218	105540	8	1		2	1	5	2	1	50	59	2	1	4	3	6	1	1	6	160	1	1	2					1	154	48	1	1	0	1	1	0	1	1	0	1	0	1	1	0	0	1	0	1	0
1219	105544	8	1		2	1	5	2	1	54	61	3	1	2	4	5	1	1	4	360	1	0	2						151	41	1	1	0	1	1	0	1	1	0	1	0	1	1	0	1	1	1	1	1
1220	105549	8	1		2	1	5	2	1	45	56	1	1	2	2	3	1	1	7	200	1	0	2						168	65	1	1	1	1	1	0	1	1	1	1	1	1	1	0	0	1	1	1	0
1221	105557	8	1		2	1	5	2	1	42	57	3	2	4	1	3	1	1	6	300	1	1	2					1	159	54	1	1	1	1	1	0	1	1	0	1	0	1	1	0	0	1	1	1	0
1222	105562	8	1		2	1	5	2	1	46	55	3	1	1	2	6	1	1	7	400	1	0	2					1	156	58	1	1	0	0	1	0	1	1	0	1	1	1	1	0	0	0	0	1	0
1223	105569	8	1		2	1	5	2	1	50	55	2	1	4	4	5	1	1	4	200	2	0	2					1	158	46	1	1	1	1	0	0	1	1	0	1	0	1	1	0	1	1	1	1	0
1225	105578	8	1		1	1	5	2	1	48	46	2	2	4	4	2	1	1	4	185	2	0	2					1	177	84	1	1	1	1	1	0	1	1	0	1	0	1	1	0	0	1	0	1	1
1226	105583	8	1		2	1	5	1	1	44		3	1	3		5	8	2	3	190	2	0	2						155	50	1	1	0	1	1	0	1	1	0	1	0	1	1	1	0	1	0	1	0
1227	105587	8	1		2	1	5	1	1	46	57	2	2	1	2	3	1	1	4	280	1	0	2					1	165	75	1	0	1	0	1	0	1	1	1	1	1	1	1	1	1	1	1	0	1
1228	105592	8	1		1	1	5	2	1	51	50	3	3	4	3	6	1	1	8	450	1	0	2						175	70	1	1	0	1	1	1	1	1	0	1	0	1	1	0	0	1	1	1	0
1229	105601	8	1		1	1	5	2	1	50	53	2	1	2	2	6	1	1	7	250	1	1	2					1	170	45	1	1	1	1	1	0	1	1	1	1	1	1	1	0	0	1	1	1	1
1230	105606	8	1		1	1	5	2	1	44	60	3	1	1	2	5	1	1	5	200	1	0	2					1	170	79	1	1	0	1	1	0	1	1	0	1	0	1	1	0	0	1	1	1	0
1231	105610	8	1		2	1	5	2	1	41	50	3	1	1	3	5	1	2	3	150	2	1	2						154	43	1	1	0	1	1	0	1	1	0	1	0	1	1	0	0	1	0	1	0
1232	105614	8	1		2	1	5	1	1	42	49	3	1	1	2	5	1	3	3	210	2	0	2					2	160	53	1	1	0	1	1	0	1	1	0	1	1	1	1	0	0	1	0	1	1
1233	105619	8	1		1	1	5	2	1	45	53	3	2	3	2	5	1	1	6	280	2	0	2					1	173	70	1	1	0	0	1	1	1	1	0	1	0	1	1	0	0	0	0	1	0
1234	105625	8	1		2	1	5	2	1	48	57	2	1	4	2	5	1	1	4	130	1	0	2					1	154	50	1	1	1	1	0	0	1	1	0	1	0	1	1	0	0	1	1	1	0
1235	105630	8	1		2	1	5	2	1	58	61	3	1	3	3	6	1	1	4	210	2	0	2					1	158	64	0	1	0	1	1	0	1	1	1	1	1	1	1	1	1	1	1	1	0
1236	105633	8	1		2	1	5	2	1	43	48	3	2	1	2	6	1	1	4	600	1	0	2					1	166	50	1	1	1	1	1	0	1	1	0	1	0	1	1	0	0	1	1	1	0
1237	105637	8	1		2	1	5	2	1	41	45	2	2	3	3	5	1	2	3	170	2	0	2					1	164	103	1	0	1	1	0	0	1	1	0	1	0	1	1	0	1	1	0	1	0
1238	105641	8	1		2	1	5	2	1	40	46	3	2	2	4	5	1	1	6	300	1	0	2					1	160	75	1	1	1	0	1	0	1	1	0	1	1	1	1	0	1	1	0	0	0
1239	105646	8	1		1	1	5	1	1	47	59	3	1	3	4	5	1	1	3	200	2	0	2					1	179	86	0	1	0	1	1	0	1	1	0	1	0	1	1	0	1	1	1	1	0
1240	105649	8	1		1	1	5	1	1	46	51	2	2	3	1	6	1	1	6	200	1	1	2					1	170	70	1	1	0	1	1	0	1	1	0	1	1	1	1	0	1	1	1	1	0
1241	105655	8	1		1	1	5	1	1	52	60	2	1	4	4	7	1	1	4	100	1	0	2					1	168	61	0	0	0	1	1	0	1	1	0	1	0	1	1	0	0	1	1	1	0
1242	105658	8	1		1	1	5	1	1	44		3	1	3		5	8	2	3	200	2	1	2					1	169	70	0	0	1	0	0	0	0	0	1	1	1	0	0	1	1	1	0	1	1
1243	105662	8	1		2	1	5	1	1	42	54	2	2	3	3	5	1	1	5	200	1	0	2					2	164	58	1	1	1	1	1	0	1	1	0	1	0	1	1	0	0	1	0	1	0
1244	105667	8	1		2	1	5	1	1	48	53	3	2	3	3	6	1	1	5	250	2	0	2					2	152	47	0	0	1	1	1	0	1	1	0	1	1	1	1	0	0	1	1	1	1
1245	105672	8	1		1	1	5	1	1	43	45	3	2	1	4	6	1	1	6	300	2	0	2					1	178	59	1	1	0	0	1	0	1	1	0	1	1	1	1	0	0	1	1	1	1
1246	105680	8	1		1	1	5	1	1	41	47	2	2	1	3	5	1	1	6	300	1	1	2					1	174	79	1	1	1	1	1	0	1	1	0	1	0	1	1	0	0	1	1	1	0
1247	105685	8	1		2	1	5	1	1	51	54	2	2	1	3	6	1	1	9	250	1	0	2						158	60	1	0	0	1	1	0	1	1	0	1	1	0	1	1	1	1	0	1	0
1249	105697	8	1		1	1	5	1	1	40		2	1	4		2	8	4	5	200	2	1	2					1	177	83	1	1	0	1	1	0	1	1	0	1	1	1	1	0	1	1	0	1	0
1250	105704	8	1		2	1	5	1	1	43	52	3	2	4	4	5	1	1	5	300	1	1	2					1	160	50	1	1	0	1	1	0	1	1	0	1	0	1	1	0	0	1	0	1	0
1251	105708	8	1		2	1	5	1	1	52	54	3	3	1	4	6	1	1	4	100	2	0	2					1	152	47	0	0	0	0	0	0	1	1	0	1	1	1	1	1	1	1	0	1	0
1254	105721	8	1		1	1	5	1	1	42	54	2	1	4	4	4	1	1	4	250	2	1	2					1	171	53	1	1	0	1	1	0	1	1	0	1	1	1	1	0	0	1	1	1	0
1255	105726	8	1		1	1	5	1	1	47	52	3	1	1	1	5	1	1	6	900	1	1	2					1	170	65	0	0	0	0	1	0	1	1	0	1	0	0	1	0	1	1	0	0	1
1257	105734	8	1		2	2	5	1	2	54		2	1	3		6	8	2	3	110	2	0	2					1	155	58	1	1	0	1	1	0	1	1	1	1	1	1	1	1	1	1	0	1	0
1259	105741	8	1		1	1	5	1	1	45	54	3	1	1	4	5	1	1	5	80	2	0	2					1	167	75	1	1	0	1	1	0	1	1	0	1	0	1	1	0	1	1	0	1	1
1260	105747	8	1		1	1	5	1	1	47	58	3	1	2	4	5	1	4	3	150	2	0	2					1	175	56	1	0	0	0	1	0	1	1	0	1	0	1	1	0	0	1	0	1	0
1261	105750	8	1		2	1	5	1	1	53	59	3	2	4	3	5	1	1	5	150	1	0	2					2	150	40	0	0	1	0	1	0	1	1	1	1	1	1	1	1	1	0	0	0	0
1262	105755	8	1		2	1	5	1	1	47	57	3	1	4	4	5	1	3	4	150	1	0	2					1	163	59	1	1	0	1	1	0	1	1	0	1	1	1	1	0	0	1	1	1	1
1264	105771	8	1		2	1	3	2	1	56	54	2	4	1	1	6	1	1	6	230	1	0	2					1	157	63	1	1	0	1	1	0	1	1	0	0	0	1	1	0	1	1	0	1	0
1265	105776	8	1		1	1	2	1	1	47	54	2	3	2	2	6	1	1	5	450	4	1	2					1	180	60	0	1	1	0	1	0	1	1	1	1	1	1	1	1	1	1	1	1	1
1266	105780	8	1		2	1	3	2	1	50	53	2	3	1	4	5	1	2	3	100	2	0	2						145	45	0	0	0	1	0	0	1	0	1	0	1	1	0	1	1	1	0	0	1
1267	105784	8	1		1	2	3	2	2	49	49	3	1	3	3	6	1	1	5	450	1	1	2					1	172	64	1	1	0	1	1	0	1	1	0	1	1	1	1	0	0	1	0	1	1
1270	105797	8	1		2	1	3	2	1	46	56	2	2	2	3	3	1	1	6	350	1	1	2					1	158	58	1	1	1	1	1	0	1	1	0	1	0	1	1	0	0	1	1	1	0
1272	105806	8	1		1	1	3	2	1	52	49	2	1	3	4	5	1	1	5	130	2	0	2						163	60	1	1	0	1	1	0	1	1	0	1	0	1	1	0	0	1	1	1	0
1273	105810	8	1		1	1	3	2	1	57	55	3	2	2	3	3	1	1	3	200	1	0	2					1	167	77	1	1	1	1	1	0	1	1	0	1	0	1	1	0	0	1	1	1	0
1274	105814	8	1		1	1	3	2	1	56	57	4	1	1	3	6	1	1	4	350	1	1	2					1	177	73	1	1	1	1	1	0	1	1	0	1	0	1	1	0	1	1	0	1	0
1275	105818	8	1		1	1	3	2	1	50	58	2	1	2	3	7	1	1	4	150	1	0	2					1	168	51	1	1	0	1	1	0	1	1	0	1	0	1	1	0	0	1	0	1	1
1276	105821	8	1		1	1	3	2	1	45	53	2	1	3	3	5	1	1	4	350	1	1	2						173	57	1	1	0	1	1	0	1	1	0	0	0	1	1	0	0	1	0	1	0
1277	105827	8	1		2	1	3	2	1	54	55	2	2	2	2	6	1	1	7	250	1	0	2						163	61	1	0	1	0	1	0	1	1	0	1	1	1	1	1	0	1	0	1	0
1278	105832	8	1		2	2	3	2	2	46	52	3	2	4	2	3	1	1	5	200	1	1	2					1	163	67	1	1	1	1	1	0	1	1	0	1	0	1	1	0	0	1	1	1	0
1280	105843	8	1		2	1	3	2	1	53	58	2	1	3	2	5	1	1	6	100	2	0	2					1	155	45	0	0	0	0	1	0	1	1	0	1	1	1	1	1	1	1	0	1	1
1283	105858	8	1	1	2	2	3	2	2	32	53	1	2	4	3	4	1		6				2						169	73	1	1	1	1	1	0	1	1	0	1	0	1	1	0	0	1	0	1	0
1285	105868	8	1		2	1	3	2	1	43	60	1	1	2	4	3	1	4	4	100	2	0	2					1	168	56	1	1	1	1	1	1	1	1	1	1	0	1	1	1	1	1	0	1	0
1286	105874	8	1		2	1	3	2	1	42	50	2	1	2	2	5	1	1	5	150	2	0	2						160	70	1	1	0	1	1	1	1	1	0	1	1	1	1	1	1	0	1	1	1
1287	105878	8	1		1	1	3	2	1	45	55	2	2	4	1	5	1	4	3	150	1	0	2						167	57	1	1	0	1	1	0	1	1	0	1	0	1	1	0	1	1	0	1	0
1289	105887	8	1		1	1	3	2	1	46	56	1	1	3	2	3	1	1	4	200	1	0	2					1	184	108	0	0	0	0	1	0	1	1	0	1	1	1	1	1	1	1	1	1	0
1290	105890	8	1		2	1	3	2	1	48	52	3	1	1	3	6	1	1	6	250	1	0	2					1	155	48	0	0	0	0	0	0	1	1	0	1	1	1	1	0	0	1	1	1	0
1291	105899	8	1		2	1	3	2	1	52	58	2	1	2	4	6	1	1	6	400	1	1	2						162	56	0	1	1	0	0	0	1	1	1	1	0	1	1	0	1	1	1	1	0
1292	105902	8	1		2	2	3	1	2	40	59	3	2	3	3	8	1	1	4	180	2	0	2					1	164	58	1	1	0	1	1	0	1	1	1	1	1	1	1	1	1	1	0	1	0
1293	105906	8	1		1	1	3	1	1	56	56	2	1	2	2	3	1	4	2	100	2	0	2					1	165	76	1	1	1	1	0	0	1	1	0	1	1	1	1	0	0	1	0	1	1
1294	105910	8	1		2	1	3	1	1	38	51	3	2	4	3	8	1	1	5	300	1	1	2					1	158	58	1	1	0	0	0	0	1	1	0	1	1	1	1	0	0	1	1	1	0
1295	105915	8	1		1	1	3	1	1	49	53	2	2	2	2	6	1	1	6	150	1	0	2					1	168	65	1	1	0	1	1	0	1	1	1	1	1	1	1	1	1	1	1	1	0
1296	105921	8	1		1	1	3	1	1	40	50	3	1	3	4	5	1	1	5	150	2	0	2					1	170	47	1	1	0	0	1	0	1	0	0	1	1	1	1	1	1	1	0	1	0
1297	105926	8	1		1	1	3	1	1	47	54	2	1	3	3	5	1	1	3	250	1	1	2					1	183	91	1	1	0	0	1	0	1	1	0	1	0	1	1	0	1	1	1	1	0
1298	105929	8	1		1	1	3	1	1	43	46	3	2	3	3	5	1	1	5	180	1	0	2					1	173	53	1	1	0	0	1	0	1	1	0	1	0	1	1	1	1	1	1	1	0
1299	105934	8	1		1	1	3	1	1	48	64	2	2	2	3	3	1	1	3	200	2	0	2					1	179	85	1	0	1	1	0	0	1	1	0	1	0	1	1	0	1	1	1	1	0
1300	105937	8	1		1	1	3	1	1	57		2	1	1		6	8	4	4	100	2	0	2					1	173	55	1	1	1	1	1	0	1	1	1	1	0	1	1	0	1	1	0	1	0
1302	105945	8	1		2	1	3	2	1	41	52	3	1	3	4	5	1	1	4	300	1	1	2					2	162	46	1	1	1	1	1	0	1	1	1	1	1	1	1	0	0	1	1	1	0
1303	105951	8	1		2	1	3	1	1	47	58	3	2	1	4	3	1	1	4	400	1	1	2					1	164	78	1	0	1	1	0	0	1	1	0	1	1	1	1	0	1	1	1	1	0
1304	105955	8	1		1	1	3	1	1	43	51	2	3	2	2	3	1	1	4	500	1	1	2					1	170	71	1	1	0	1	1	0	1	1	0	1	0	1	1	0	0	1	1	1	0
1305	105959	8	1		2	1	3	1	1	48	54	2	1	2	2	3	1	1	5	300	1	1	2					1	162	62	1	0	0	0	1	0	1	1	0	1	1	1	1	0	1	1	1	1	0
1306	105965	8	1		2	1	3	2	1	48	50	2	2	2	3	3	1	1	4	450	1	1	2					1	161	56	1	1	1	1	1	1	1	1	1	1	0	1	1	0	0	1	1	1	0
1307	105968	8	1		2	1	3	2	1	39	51	2	1	4	3	3	1	1	5	500	1	1	2					1	163	65	1	1	1	1	1	0	1	1	0	1	1	1	1	0	0	1	1	1	0
1308	105973	8	1		2	1	3	1	1	47	59	2	2	2	2	7	1	1	5	130	2	0	2						155	48	0	0	1	0	1	0	1	1	0	1	0	1	1	0	0	1	1	1	0
1309	105978	8	1		2	1	3	1	1	44	50	3	2	2	3	5	1	1	4	300	1	1	2					1	166	52	0	0	0	0	1	0	1	1	1	1	0	1	1	0	0	0	0	0	0
1310	105982	8	1		2	1	3	1	1	42	52	3	2	4	4	5	1	1	6	200	2	0	2					1	165	51	0	1	1	1	1	0	1	1	0	1	0	1	1	0	0	1	1	1	0
1311	105988	8	1		2	1	3	2	1	58	60	1	1	2	2	7	1	1	3	50	2	0	2					1	157	44	1	0	1	1	1	0	1	1	1	1	1	1	1	1	1	1	0	1	0
1312	105993	8	1		1	1	3	1	1	40	55	2	2	4	3	5	1	1	5	350	1	0	2					1	173	58	1	1	0	1	1	0	1	1	0	1	1	1	1	0	0	1	0	1	0
1313	105998	8	1		1	1	3	2	1	45	58	1	1	2	2	3	1	4	3	100	2	0	2					1	173	63	0	0	0	0	1	0	1	1	0	1	0	1	1	0	0	1	1	1	0
1314	106003	8	1		2	1	3	2	1	47	56	2	1	1	1	2	1	1	4	600	1	1	2					1	170	54	1	1	1	1	1	0	1	1	0	1	0	1	1	0	1	1	1	1	0
1315	106006	8	1		1	1	3	2	1	45	50	3	2	3	4	5	1	1	4	300	1	0	2					1	169	58	1	1	0	0	1	0	1	1	0	1	1	1	1	1	1	1	0	1	0
1318	106017	8	1		2	1	3	2	1	39	50	2	2	2	2	2	1	1	6	500	1	1	2					1	163	61	0	0	1	0	0	0	0	0	1	0	1	0	0	1	1	0	0	0	0
1320	106027	8	1		1	1	3	1	1	42	51	3	1	3	3	5	1	1	5	250	1	0	2					1	171	61	1	0	0	1	1	0	1	1	0	1	0	1	1	0	0	1	1	1	0
1321	106034	8	1		2	1	3	1	1	46	55	2	1	4	2	3	1	1	5	300	1	0	2					1	157	49	1	0	1	0	0	0	1	1	1	1	1	1	1	0	1	0	0	0	1
1322	106037	8	1		2	1	3	1	1	47	51	3	3	4	3	6	1	1	4	500	1	1	2					1	161	48	1	0	1	0	1	0	1	1	0	1	0	1	1	0	0	1	0	1	1
1323	106041	8	1		1	1	3	1	1	51	57	2	2	2	4	2	1	1	4	100	2	0	2					1	179	100	1	0	0	1	1	0	1	1	1	1	0	1	1	0	0	1	0	1	0
1324	106045	8	1		1	1	3	1	1	45	53	1	1	3	3	3	1	1	3	350	1	1	2					1	175	51	1	1	0	1	1	0	1	1	0	1	0	1	1	0	1	1	0	1	1
1326	106053	8	1		2	1	3	1	1	42	52	2	2	4	3	3	1	1	4	600	1	1	2						164	57	1	1	1	1	1	0	1	1	1	1	0	1	1	1	1	0	0	1	1
1327	106056	8	1		2	1	3	1	1	42	49	2	2	4	3	3	1	1	5	300	1	0	2						167	60	1	1	1	1	1	0	1	1	1	1	0	1	1	0	1	1	1	1	0
1328	106062	8	1		2	1	3	2	1	48	56	2	2	3	2	6	1	1	4	300	1	0	2						156	45	1	1	1	1	1	0	1	1	0	1	1	1	1	0	0	1	0	1	0
1329	106065	8	1		1	1	3	2	1	45	54	4	3	3	1	8	1	1	3	400	1	1	2					1	180	81	1	1	1	1	1	0	1	1	0	1	0	1	1	0	1	1	1	1	0
1330	106069	8	1		2	1	3	2	1	55	57	2	1	2	2	5	1	1	5	200	1	0	2					1	167	55	1	1	1	1	0	0	1	1	0	1	1	1	1	0	1	1	0	1	0
1331	106074	8	1		2	1	3	2	1	54	55	1	1	2	2	5	1	1	6	200	1	0	2					1	153	48	0	0	1	0	0	0	1	1	1	1	1	1	1	1	1	0	0	0	0
1333	106087	8	1		1	1	3	2	1	50	57	2	1	2	2	3	1	1	5	400	1	1	2						177	70	1	1	0	1	1	0	1	1	0	1	0	1	1	0	0	1	1	1	0
1334	106091	8	1		2	1	3	2	1	43	48	2	2	2	2	8	1	1	6	200	1	1	2					2	165	65	1	1	1	1	1	0	1	1	0	1	0	1	1	0	1	1	0	1	0
1336	106104	8	1		1	1	3	2	1	47	54	2	1	1	2	5	1	1	4	240	2	0	2						168	68	0	0	1	0	0	0	1	1	0	1	1	1	1	0	0	0	0	0	0
1337	106110	8	1	1	1	1	3	1	1	52	49	2	2	3	3	3	1		4				2					1	186.9	75	1	1	0	1	1	0	1	1	0	1	0	1	1	0	0	0	0	0	0
1339	106119	8	1		1	1	3	1	1	47		2	1	3		5	8	4	2	170	2	1	2						168	65	1	1	0	1	1	0	1	1	0	0	0	1	1	0	0	1	1	1	0
1341	106128	8	1		2	1	3	2	1	46	55	2	1	3	2	5	1	1	10	200	1	1	2					1	161	57	1	1	0	1	1	0	1	1	0	1	0	1	1	0	0	1	0	1	0
1343	106143	8	1		2	1	3	1	1	60	62	3	1	2	2	5	1	1	5	200	1	0	2					1	170	66	1	1	0	1	1	0	1	1	0	1	0	1	1	0	0	1	0	1	0
1344	106149	8	1		2	1	3	1	1	54	56	2	1	4	3	3	1	1	5	450	1	1	2					1	155	68	1	0	1	0	0	0	1	1	0	1	1	1	1	0	0	1	0	1	0
1345	106153	8	1		1	1	3	2	1	53	56	3	1	2	2	5	1	1	5	170	2	0	2					1	165	65	1	0	0	0	0	0	1	1	1	1	0	1	1	0	0	1	0	1	0
1346	106158	8	1		2	1	3	2	1	45	52	2	2	2	2	5	1	1	4	200	1	1	2					1	155	53	0	0	0	0	1	0	1	1	1	1	1	0	0	0	0	1	1	1	1
1347	106162	8	1		2	1	3	2	1	46	48	3	3	1	1	6	1	1	5	400	1	1	2					1	149	38	1	1	1	1	1	0	1	1	0	1	0	1	1	0	1	1	1	1	0
1348	106167	8	1		2	1	3	2	1	48	53	2	1	3	2	6	1	1	7	200	2	1	2					1	155	40	1	0	0	1	1	0	1	1	0	0	0	1	1	0	0	1	1	1	0
1349	106174	8	1		1	1	3	2	1	48	47	3	2	3	4	5	1	1	4	250	4	1	2					1	175	108	1	1	0	1	1	0	1	1	0	1	1	1	0	1	0	1	0	1	1
1350	106179	8	1		2	1	3	2	1	45	57	2	1	1	4	3	1	1	4	500	2	1	2					1	163	58	1	1	1	1	1	0	1	1	0	1	0	1	1	0	0	1	0	1	0
1352	106187	8	1		2	1	3	2	1	51	56	2	1	4	3	2	1	1	3	200	1	0	2					1	155	59	0	0	1	0	0	0	1	1	1	1	1	1	1	1	1	0	1	0	1
1353	106190	8	1		1	1	3	2	1	40	46	2	2	3	3	4	1	1	3	400	1	1	2					1	170	63	1	1	0	1	1	0	1	1	0	1	0	1	1	0	0	1	1	1	0
1354	106193	8	1		1	1	3	2	1	51	59	3	1	1	3	5	1	1	5	350	1	1	2					1	177	114	0	0	1	0	0	1	1	1	0	1	0	1	1	0	1	0	0	1	1
1355	106200	8	1		2	1	3	2	1	46	48	3	1	4	3	5	1	1	6	400	1	0	2					1	159	43	0	0	0	1	1	0	1	1	1	1	1	1	1	0	1	1	0	1	0
1356	106203	8	1		2	1	3	2	1	47	60	1	1	2	4	3	1	4	3	100	1	1	2					1	164	68	0	0	1	0	0	0	1	1	1	1	1	1	1	1	1	0	0	1	0
1357	106208	8	1		1	1	3	1	1	50	50	2	2	4	3	6	1	1	7	300	1	0	2					1	170	62	1	1	1	1	1	0	1	1	1	1	1	1	1	1	1	1	0	1	0
1359	106218	8	1		1	1	3	1	1	44		3	1	2		5	8	4	2	100	2	1	2					1	170	67	1	1	1	1	1	0	1	1	0	1	1	1	1	1	1	1	0	1	0
1360	106221	8	1		2	1	3	1	1	42	52	1	1	4	4	5	1	1	4	400	1	1	2					1	159	50	1	1	0	1	1	0	1	1	0	1	0	1	1	0	1	1	1	1	0
1361	106225	8	1		2	1	3	1	1	46	50	3	2	3	2	5	1	1	4	150	1	0	2					1	158	56	1	1	1	1	1	0	1	1	0	1	1	1	1	1	0	1	1	1	1
1362	106229	8	1		1	1	3	2	1	42	46	3	1	3	1	5	1	2	4	200	2	0	2					1	162	66	1	1	0	1	1	0	1	1	0	1	0	1	1	0	0	1	0	1	0
1363	106235	8	1		1	1	3	1	1	54	64	3	1	3	2	6	1	1	3	250	2	0	2					1	176	68	1	1	0	1	1	0	1	1	0	1	0	1	1	0	0	1	1	1	0
1364	106241	8	1		1	1	3	1	1	48	57	3	1	3	4	5	1	1	4	180	2	0	2					1	160	56	0	0	0	0	1	0	1	1	1	1	1	1	1	0	1	0	0	0	1
1365	106248	8	1		1	1	3	2	1	47	47	2	2	1	3	6	1	1	7	250	1	0	2					1	181	69	1	1	1	1	1	0	1	1	0	1	0	1	1	0	0	1	0	1	0
1366	106255	8	1		2	1	3	2	1	48	57	2	2	3	3	2	1	1	4	350	1	0	2					2	166	43	1	1	1	1	0	0	1	1	0	1	0	1	1	1	0	1	1	1	0
1367	106260	8	1		2	1	3	1	1	41	48	2	3	4	3	3	1	3	5	220	1	1	2					1	162	63	1	1	1	1	1	0	1	1	0	1	0	1	1	0	0	1	1	1	0
1368	106264	8	1		1	1	3	2	1	41	56	2	1	2	2	3	1	1	6	150	1	1	2						166	61	0	0	1	0	0	0	1	1	1	1	1	1	1	1	1	0	0	0	1
1369	106270	8	1		1	1	3	2	1	55	60	3	1	4	4	5	1	1	4	400	2	0	2					1	171	80	0	0	1	0	1	0	1	1	1	1	1	1	1	0	1	1	0	0	0
1370	106274	8	1		1	1	3	1	1	39	49	1	1	2	2	3	1	1	5	200	1	0	2					1	173	65	0	0	0	0	0	0	1	1	1	1	1	1	1	1	1	1	1	1	0
1370	106275	8	1		1	1	3	1	1	39	49	1	1	2	2	3	1	1	5	200	1	0	2						174	61	1	1	0	1	1	0	1	1	0	1	0	1	1	0	0	1	1	1	0
1371	106280	8	1		2	1	3	2	1	46	49	1	2	4	1	2	1	1	4	350	2	1	2					1	164	56	1	0	1	0	0	0	1	1	1	1	1	1	1	0	1	1	1	1	0
1372	106285	8	1		1	1	3	2	1	51	51	3	3	2	2	6	1	1	7	300	1	0	2					1	175	56	1	1	0	1	1	0	1	1	0	1	1	1	1	0	0	1	0	0	1
1373	106293	8	1		2	1	3	2	1	52	51	2	3	2	2	6	1	1	6	200	1	1	2					1	160	58	1	0	1	1	0	0	1	1	1	1	1	1	1	1	1	1	0	1	0
1376	106305	8	1		2	1	3	1	1	51	56	1	1	2	3	3	1	2	2	200	2	1	2					1	160	47	0	0	0	0	0	0	1	1	0	1	1	1	1	0	1	1	1	1	0
1378	106313	8	1		1	1	3	1	1	46	51	3	2	1	4	6	1	1	5	400	1	0	2					1	174	60	1	1	0	1	1	0	1	1	1	1	1	1	1	1	1	0	0	0	0
1379	106318	8	1		1	1	3	1	1	57	57	2	1	4	2	5	1	1	4	200	1	1	2						170	71	1	1	0	1	1	0	1	1	1	1	1	1	1	1	1	1	0	1	0
1380	106323	8	1		2	1	3	2	1	45	52	3	1	1	3	5	1	1	5	500	1	1	2					1	165	53	1	1	0	1	1	0	1	1	0	1	0	1	1	0	0	1	1	1	0
1381	106326	8	1		2	2	3	2	2	45	49	3	2	1	3	5	1	2	3	200	1	0	2					1	152	45	1	0	1	1	0	0	1	1	0	1	0	1	1	1	1	1	0	0	1
1385	106345	8	1		2	1	3	2	1	51	54	3	3	2	2	6	1	1	6	100	2	0	2					1	155	44	1	1	1	1	1	0	1	1	0	1	0	1	1	0	0	1	1	1	0
1386	106349	8	1		2	1	3	1	1	53	55	3	1	3	2	6	1	1	5	180	1	0	2					1	155	50	1	1	0	1	1	0	1	1	0	1	0	1	1	0	0	1	1	1	0
1388	106359	8	1		2	1	3	1	1	47	52	3	1	1	1	5	1	1	5	300	1	1	2						164	78	1	1	0	1	1	0	1	1	0	1	0	1	1	0	0	1	0	1	1
1389	106363	8	1		2	1	3	1	1	52	55	3	2	1	3	6	1	1	4	300	1	0	2						166	60	1	1	1	1	1	0	1	1	0	1	0	1	0	0	0	1	0	1	0
1390	106367	8	1		1	1	3	1	1	46	51	3	2	4	3	6	1	1	6	300	1	1	2					1	170	45	1	1	0	1	1	0	1	1	0	1	1	1	1	0	0	1	1	1	0
1391	106376	8	1	1	1	1	3	2	1	54	60	2	1	3	3	6	1		5				2					1	169	61	1	1	0	1	1	0	1	1	0	1	0	1	1	0	0	1	1	1	0
1392	106379	8	1		1	1	3	1	1	49	56	3	2	3	3	6	1	4	5	150	2	0	2					1	163	46	0	0	0	1	1	0	1	1	0	1	1	1	1	0	0	1	1	1	0
1395	106396	8	1		2	1	3	1	1	45	52	2	2	3	3	3	1	1	4	685	1	1	2					1	162	69	1	0	0	1	1	0	1	1	0	1	0	1	1	0	1	1	0	1	0
1396	106400	8	1		1	1	3	1	1	50	60	3	1	1	2	6	1	1	5	150	2	0	2						175	56	0	0	1	0	1	1	1	1	1	1	1	1	1	1	1	1	0	0	0
1397	106405	8	1		2	1	3	1	1	42	48	1	1	3	3	3	1	1	4	400	2	1	2					2	161	56	0	0	1	1	1	1	1	0	1	1	0	1	1	1	1	1	0	1	0
1398	106409	8	1		1	1	3	1	1	44	55	1	1	3	3	3	1	1	4	400	2	1	2					1	171	67	0	0	1	1	1	0	1	1	1	1	1	1	1	1	1	0	1	1	1
[truncated: 521 more rows]
[truncated: 24 more columns]

## Sheet: Varibles
Variables	Var-name	Var-type	Var-range
[truncated: 15 more rows]

## Sheet: average_data
PID	WAVE_w8	SURVEY1_w8	SURVEY2_w8	S_GENDER_w8	S_AGE_w8	S_AREA1_w8	S_AREA2_w8	par_age_1_w8	par_age_2_w8	par_edu_1_w8	par_edu_2_w8	par_job_a1_w8	par_job_b1_w8	par_nat_1_w8	par_nat_2_w8	family_a01_w8	household_w8	income_01_w8	income_02_w8	income_03_w8	par_foreigner_01_w8	communication_a01_w8	communication_b01_w8	fore_language_a01_w8	fore_language_b01_w8	fore_language_b02_w8	fore_language_b03_w8	fa_language_ab_a01_w8	fa_language_ab_a02_w8	fa_language_ab_a03_w8	fa_language_ab_a04_w8	mo_language_ab_b01_w8	mo_language_ab_b02_w8	mo_language_ab_b03_w8	mo_language_ab_b04_w8	national_awar_01_w8	visit_par_country_01_w8	visit_par_country_03_w8	visit_ko_country_01_w8	inter_par_country_01_w8	s_national_iden_01_w8	s_national_iden_02_w8	s_national_iden_03_w8	s_national_iden_04_w8	biticul_acc_01_w8	biticul_acc_02_w8	biticul_acc_03_w8	biticul_acc_04_w8	biticul_acc_05_w8
[truncated: 1,197 more rows]
[truncated: 334 more columns]

[truncated: 4 more sheets: TABLE 1, Table 2, Table 2 (2), Muti (2)]
